# Supplementary material for: Seminoma and Embryonal Carcinoma Footprints Identified by Analysis of Integrated Genome-Wide Epigenetic and Expression Profiles of Germ Cell Cancer Cell Lines
Source: PLoS One. 2014 Jun 2;9(6):e98330. doi: 10.1371/journal.pone.0098330 (PMC4041891; doi:10.1371/journal.pone.0098330)
Supplement: Table S1 — Top differentiating genes in histone modification, CpG methylation and gene expression analyses. (XLSX) [file pone.0098330.s005.xlsx]

## Sheet: Hypomethylated TCam-2
AC008753.4
AC010226.4
ACP2
AGPAT1
AKR7A3
ARHGAP22
ARL5AP3
ARRDC4
ASTE1
ATF6B
C15orf56
C20orf166
C20orf166-AS1
CALHM1
CALHM2
CHCHD5
CHST8
COL11A2
COL7A1
COL9A3
CPQ
CTC-429C10.2
CTD-2006C1.10
CTD-2006C1.2
CTD-3018O17.3
DIRAS3
DSCR4
DSCR8
EFCAB4B
EGFL8
F11R
FAM127B
FBXO15
FLCN
FLOT1
FPGT
FPGT-TNNI3K
G6PD
GATA5
GNG12-AS1
GTF2H4
GUSBP5
H19
HCG27
HCG4P3
HERC3
HIST1H1B
HIST1H2AB
HIST1H2AL
HIST1H2BPS2
HIST1H3B
HLA-J
HOXA-AS3
HOXA7
HOXA9
HOXB7
HOXB8
HOXC-AS5
HOXC13
HOXC4
HOXC5
HOXC6
HSPA2
HSPD1
HSPE1
IDH3G
IKBKG
IMPACT
IMPDH2
IRAK1BP1
IRF6
KCNQ1DN
LL22NC03-63E9.3
LRIF1
LRRIQ3
MAGT1
ME3
MFSD2B
MIR371A
MIR371B
MIR372
MIR373
MIR3917
MIR596
MIR675
MOB4
MPRIP
NAP1L5
NDUFA1
NEK11
NHLRC1
NKX6-2
NR1H3
OGFR
P4HTM
PAK6
PCDHGA1
PCDHGA10
PCDHGA11
PCDHGA12
PCDHGA2
PCDHGA3
PCDHGA4
PCDHGA5
PCDHGA6
PCDHGA7
PCDHGA8
PCDHGA9
PCDHGB1
PCDHGB2
PCDHGB3
PCDHGB4
PCDHGB6
PCDHGB7
PCDHGB8P
PDE12
PKIB
PLD6
PON1
PON3
PPP1R3C
PRAME
PRRT1
PXMP4
QRICH1
RASGRF1
RFESD
RNF113A
RP1-170O19.20
RP1-170O19.21
RP1-212G6.7
RP11-133K1.2
RP11-225H22.4
RP11-288G11.3
RP11-333E1.1
RP11-973N13.4
RP13-131K19.2
RXRB
SLC9B1
SLC9B2
SLFN13
SMARCA5
SORCS3
SSR4
STMN1
TCTEX1D1
TICAM2
TIMM21
TMED7-TICAM2
TMEM176A
TMEM176B
TNNI3K
TNXB
TRIM15
TSTD1
USF1
UXT
VARS2
VTRNA2-1
ZNF433
ZNF528
ZNF577
ZNF594
ZNF649
ZNF674
ZNF674-AS1
ZNF763
ZNF833P
ZNRD1-AS1
ZSWIM2

## Sheet: Hypomethylated NCCIT
AC074091.1
ALX4
BLCAP
C2orf16
CARKD
CCDC121
CCDC169
CCDC169-SOHLH2
CTC-281B15.1
CTD-2528L19.3
CYB561D2
CYBA
DPCR1
EPHX3
EPM2AIP1
GATA4
GATM
GNAS
GNAS-AS1
GPN1
HCG21
HOXA-AS2
HOXA3
KCNQ1
KCNQ1OT1
KIAA1919
MLH1
MVD
NEK9
NNAT
NPRL2
NTPCR
PEX10
PQBP1
PRAF2
RP11-158I13.2
RP11-373N24.2
RP11-428F8.2
RP11-466F5.8
RP11-944L7.4
RP11-950C14.7
RUNX3
SOCS5P3
SOHLH2
SOX2
SOX2-OT
TFCP2
TIMM17B
TMCO1
TRIM4
UPK3A
VENTX
WDR45
ZCCHC9
ZFP30
ZFP42
ZKSCAN7
ZNF197
ZNF501
ZNF502
ZNF512
ZNF607
ZNF660
ZNF781

## Sheet: Enriched H3K4me3 TCam-2
NAV1
PRKAR1B
NEURL
TP53INP1
FLJ30838
ZIC1
FAR2
C8orf76
RASA3
GNRHR2
KIF26B
RARG
LOC100131234
TRIM7
ANKRD30BL
ZNF606
SDCCAG8
STK3
LHX4
ATN1
MIR5188
VTI1A
NUAK2
DDX11-AS1
SKA2
BHLHE41
LOC440117
ERGIC2
ZNF281
NABP1
HADHB
RAB15
TEX14
ITPKB
ZCCHC17
OR1F1
TGS1
BCL11A
METTL12
KDM2B
TLN1
DNAJC22
MIR3124
NXPH1
PSEN2
PRSS16
H3F3AP4
ACSF2
IER5
ST3GAL1
CACNA1C
LOC728342
BAG4
TSHZ3
HHAT
SGK1
LOC100130298
TMEM132D
PREPL
SOCS3
YDJC
RAB4A
FOSL2
ADHFE1
BCOR
CLN8
RPS10P7
ZFHX4
ISCU
SOX14
FSCN1
SMG7-AS1
LOC100287314
POM121L12
FAM196B
ARHGAP28
SNHG16
RGS9
NMNAT2
C7orf10
SLC2A13
BRD8
C8orf42
WDR92
GTF2H3
ZNF184
FAM161A
ZNF251
HAAO
GLIS3
SLC32A1
MPHOSPH10
ZNF692
SLC39A10
LGALS8-AS1
C12orf57
SATB2
HOXB13
DMRT2
CEBPD
BTG2
DOK1
HEY1
MORN2
TMEM18
NFE2L1
TRIM2
APOBEC1
SLCO5A1
AACS
FLJ42969
GPRC5A
GATC
RNU6-16
ATF3
DDX12P
SUMO1P1
PEX13
ESRP1
2013-09-09
LAD1
NDUFAF7
HDAC9
SMARCA2
LOC100288748
CWC27
GLDC
FIGNL2
TNFSF9
KRAS
ANKMY2
OR2V2
KIAA0196
SLC4A8
YWHAZ
REG3G
ZNF217
MIR141
MED15
PDGFRA
FRG1B
TBX5
TEAD4
DLC1
TRAPPC9
DGCR6L
SP8
CEP95
FAM60A
C7orf25
PDE4DIP
IRF6
LINC00862
FAM182B
LOC388692
LOC100130581
KCTD15
TNS3
BROX
FOXJ2
DLG2
KDM4C
CD9
ENO2
PAX2
ASUN
SDC2
TSPAN9
SOX1
EFCAB1
ZNF503-AS2
HCAR1
MEIS1
TWIST1
COMT
SLC38A1
CHD7
KANK1
UBE2MP1
SIX3
MRPL15
RBMX
TNRC18
EBF2
YPEL1
GATA4
UBE2L3
MIR135B
LOC96610
MYOM2
TMTC1
TBX3
LOC642236
SCNN1A
LOC401242
CCND2
SCARF2
NR2F2
NFIB
PHLDA3
SDF2L1
MIR205HG
PPIL2
LOC286467
SOX17
MIR130B
PPM1F
PRAME
CPNE8
MIR301B
ALG10B
TOP3B
LINC00854
MAPK1
ALG10

## Sheet: Enriched H3K4Me4 NCCIT
TBL1XR1
FXR1
NDUFB5
SOX2
ZNF92
SFPQ
TTC14
SNORD45A
SNORA16A
SNORA21
SRSF11
PIK3CA
RPL11
JARID2
SNRNP40
ZNF736
SNORD49A
ZMAT3
RPL5
MCL1
SNORD46
SNORD77
USP13
ZNF639
DNAJC19
ACTL6A
SERBP1
SNORD12B
LOC100507217
PRPF38A
PPAP2B
PUM1
ATP11B
ZNF273
RPL4
SRSF4
SNORD2
EIF3I
ATPIF1
MFN1
TSACC
TRA2B
KHDRBS1
HNRNPF
KPNA6
GPATCH3
S100PBP
SNHG3
ATP5F1
ZNF718
SLC2A3
SNORD1C
LOC100130275
SOX2-OT
NFIA
LOC441666
SNORA71D
SART3
SNORD101
RPL37
SNORD110
GNL3L
RPL27
PRPF4B
CEBPZ
RERE
DNAJC8
SNX5
MYSM1
RPLP1
FAM46B
RPL22
DDX5
MRPL18
TCP10L2
YWHAE
TMEM248
IGF2BP2
SNORD50B
RPL26
SLC30A7
TSPYL2
YTHDF2
RPL17-C18orf32
ZNF326
HIST2H2BC
RPS18
SNORA7A
TSR2
SNORD15A
GNB4
DCUN1D1
SKIV2L2
ZNF138
RPS14
HIST2H2AA3
ID3
DR1
CTH
SNORD68
CHD2
PSMB1
ZNF680
PEAK1
SNORD52
TMEM222
PPP1R8
SNORA57
SNORD61
HP1BP3
2013-09-15
PUS10
ALG3
SLC16A1
RGMA
SET
EYA3
ZIC3
LOC100128885
CDC123
PNRC2
TAF12
SNORD95
BAMBI
TFAP2A
SNORD27
EIF4G3
LOC100130557
THRAP3
BMS1
MRPS15
SNORA48
KCMF1
CCDC39
CCNL2
MEX3B
DNMT3B
SNORD24
URB2
EEF1G
CRYZ
SNORD43
UBE4B
KIF20A
PRPF38B
RAD17
LOC100131067
ENO1-AS1
SDHD
PRDX1
HSPA8
CLSTN1
ILF2
SREK1IP1
DNAJC11
SRPR
WDR3
RLF
AUTS2
MTF2
DEPDC1
C1orf63
AKAP7
NHSL1
DDOST
UQCRH
RPL37A
TRIAP1
GPATCH8
RABL5
HIAT1
NPM1
RNMTL1
SASS6
RSBN1
CLIC4
RPL9
FGFR1OP2
SNORA9
KTI12
GNG5
PSMB2
TRAPPC13
ADPGK-AS1
AIDA
SLC22A23
ZNF486
MRPL46
WDR83
ILF3
COPS2
DCLRE1B
SRRM1
BCAS2
TSR1
CDH6
SNRPN
RPL10A
HADHA
LSM1
SEC11A
HNRNPR
VASH2
TOP3A
ID1
FZD7
MGST1
RPL12
DPYSL3
PRPF18
MTPAP
NCDN
KDM1A
RPL39
CTDNEP1
CDCA5
SARS
NIPA2
SRSF10
KLF8
C1orf112
SFT2D1
SLC2A14
PNO1
NRD1
PAK1IP1
RPS25
AP2M1
SMIM12
PROSER1
SCO1
DNTTIP2
NCL
NUF2
RPS27
MECR
CACHD1
ZXDB
RPA2
MTHFR
VAT1L
C1QBP
OSBPL9
A2ML1
STIL
PSIMCT-1
CSNK1A1
WDR78
SSSCA1
RDX
RPS28
GSE1
KDM5C
TYW5
WASF2
CCT6P1
LOC100507564
IMP3
FAM212B
RPL35A
PARL
SCARNA15
IFFO1
SDHB
C1orf109
NECAP2
FUBP1
KCTD7
NDUFAF5
LOC493754
AKIRIN1
HARS
WRNIP1
CCT4
GNL2
KCNMB3
PSMA2
UBA5
ZNF107
DLG1-AS1
AKIRIN2
USP1
ZNF626
CDC14A
AUNIP
NACA
SIKE1
HUWE1
GNAS-AS1
MCEE
EMC8
YME1L1
SKP2
ZNF512
RPS23
SNORA64
TMX2-CTNND1
TRO
EMC1
TMCO1
TRMT1L
C10orf25
PEX11B
GGPS1
KIF2C
RANBP9
SUPT6H
TMEM59
DDI2
KLHL21
LOC100289388
RPL36A
RBMXL1
SYT6
ZNF90
USP48
ZNF644
KANSL1
WDHD1
TMEM48
ANKRD13C
CAMTA1
SNORA13
SIN3A
PELP1

## Sheet: Enriched H3K27ac TCam-2
DNMBP-AS1
DEGS1
FAM83A
SOX13
SMYD2
ID4
SP2
MGAT1
GLUL
RHPN2
ZNF516
FIGNL2
SHISA3
SNRPE
DSTNP2
CHST3
FGFR2
CUEDC1
PHC1
EVX1
PTK7
ZFP36L2
TBC1D14
GPRC5A
CHRNA6
GPER
CILP
TBC1D8
FOXN3
C5orf15
FAM209B
SOX1
SAP30BP
EIF2C2
RMI2
C7orf10
LOC100505839
TMEM87B
MMD
WWP2
RCOR1
TOB1
AGPAT6
TOMM7
NSD1
KANK4
TBCD
TRIB1
GMPR
ICOSLG
MYO1B
IER5L
MTA3
ANKRD46
UBE2L3
MTFR1
ZNF511
ALG10
MIR4309
C14orf166B
GPR6
ACER2
CDH1
TRAF3IP2
AKAP12
CHD7
LPIN1
CLDN23
LYZL1
CSMD1
KLF4
CNNM2
TPM1
PHF15
IL6R
TBL1X
C8orf76
CEBPD
LOC338799
C8orf42
TPRA1
KDM4B
PLIN2
ZNF706
TNNT2
RPS10P7
OGDH
GRB10
IGF2BP1
MRPL35
OCM
ALG10B
C1orf192
GPR133
SUN1
LINC00265
GRK5
MRPS28
MIR585
LOC374443
NANOG
WEE1
ZNF750
ABCC2
EIF6
NVL
MIR301B
ALDH2
SULF1
ARID5B
AMOTL2
SLC23A2
FLNB
GLDC
LMNA
SOGA2
PRDM1
SCGB1A1
CREB5
SEMA4A
SGK1
PMAIP1
MIR1208
GALC
FSCN1
CDC27
C11orf96
LOC100506178
SHB
LOC440117
TRIM8
MIR4681
NTRK3-AS1
CARKD
C1orf98
SDK1
RPL13AP20
BAZ2A
NPFFR2
PTDSS1
ZMYND8
GSN
SASH1
VGLL4
SCNN1A
MTSS1
C12orf75
AFAP1
COL14A1
AMN1
BMPR1A
RGS9
NDRG1
GALNT2
PKP1
LYN
GLIS3
YY1
SLC16A5
UMPS
TGOLN2
FLJ46300
KLF5
CTBP2
TRIB3
C8orf4
MED15
MLN
TRIM2
PXN
LOC100507351
ATN1
SNORD54
DDIT4
LRRC33
SLC2A3
KIAA0922
ERICH1
SEC14L1
EMP1
FOXJ2
PTPRF
VPS37C
TMEM242
VAMP7
ZFHX3
IRX1
FASN
SLAMF1
IRF8
KCNMB1
DHX40
PDE4DIP
C9orf72
RIMKLB
MIR2053
TRPC6
KIFC3
FOXK2
PKP2
L1TD1
BOC
RHOU
VSNL1
PLXND1
IGSF23
TSHZ3
SEC61G
PRKAR2B
VAV2
MIR3922
MFAP5
PLEC
GADD45B
SIK1
SCARB1
TUBA1C
DEPTOR
APBB2
CDH5
EPCAM
LOC100288748
NUDT1
ZHX2
IRF2BP2
PRLR
PARD6B
EFCAB1
RAPGEF1
KRAS
DENND3
XXYLT1
PNLDC1
RNF130
NEURL
CSRP1
RUFY1
CDH4
FAM49B
HAAO
RBPJ
SLC39A10
GAPDH
FAM84B
MYCNOS
AXIN2
PITPNC1
ANO2
CXCR4
CYP1B1
TMEM114
LOC100996291
ASAP2
ZNF532
STK10
PPIF
MXRA7
SMARCA2
AHNAK
TSPAN11
TNFRSF1A
LBR
SERTAD2
FRMD6
PRDM14
TMEM132D
CABLES1
TSSC1
KRTCAP3
ARHGAP31
MIR5008
PRAME
PSKH2
LOC100130480
KLRB1
GRHL2
SMYD3
MIR21
LOC731779
MRPS23
MIR135B
C1D
NAV2
FAM20A
ARHGAP42
CAAP1
CDC42EP4
H3F3AP4
SDC2
ANKRD55
AICDA
IL6ST
PPP1R3B
MIR4708
VASH1
MIR5188
ATF7IP
ST6GALNAC1
ZNF664-FAM101A
ZNF217
YPEL1
SNORA14B
SAT1
ARFGEF1
LOC100506795
EEA1
TMEM18
MSX2
C12orf36
REEP3
YWHAZ
OACYLP
KCTD15
DISC2
LINC00111
LINC00303
ID2
FLJ45079
HEY1
NFIB
IRF2BPL
ETV3
TMCC1
ELF3
TAF1B
IL6
RBFOX1
TMEM17
AZIN1
NCALD
BNC2
JAG1
ST3GAL1
CAPN13
TSPAN18
HS6ST1
KRT8
PGS1
LOC100287846
WDR26
NCOA2
EBF2
LOC286467
PPIL2
FAM101A
TNRC18
PTK2
WWC1
LOC154092
SLC45A4
KDM4C
PRMT8
NSMAF
MIR4264
LCLAT1
ZFP36L1
SEMA6A
LOC100130298
PBX1
LOC100133985
KDM2B
LBH
FAM60A
SCARNA3
ULK1
MIRLET7I
PLB1
PYGB
NUAK1
IER5
MAD1L1
NTF3
BICD1
KIF26B
MRPL15
2013-09-09
NINJ2
CHD6
DCTD
TTTY23
NCOR2
CAPN2
CPNE8
PLEKHG6
PSEN2
CRYAA
PCDH1
GPR37L1
SLC6A6
ABCC12
TBX3
C1orf100
FOXK1
BCL11B
SMAD7
TOP3B
FLJ42969
CHST12
TEAD4
NMNAT2
ATP11A
PHLDA3
ITPKB
PPM1F
CCND2
VWF
SOX17
NUAK2
SUMO1P1
NABP1
MAPK1
ELMO1
PLXNA2
TSPAN9
KCNK9
LINC00273
FAM20C
PODXL
TFAP2C
SLC4A8
TMTC1
KANK1
FAM196B
COL23A1
CD9
PARP11
LOC96610
LOC100506810
PXDN
TNS3
MIR205HG
ANKRD30BL
RAB4A

## Sheet: Enriched H3K27ac NCCIT
AUTS2
SOX2
FLJ46066
JARID2
TBL1XR1
LINC00578
CD83
USP13
RGMA
GEMIN8P4
SOX2-OT
CLEC3A
SLCO3A1
NFIA
ROR1
MIR4654
DAB1
SLC25A3P1
IQGAP2
MAP3K7
MIR4714
KLHDC7A
CACHD1
RPSAP52
CCDC39
RERE
STK32A
EFNA5

## Sheet: Overexpressed TCam-2
gene.symbol	log.expr.ratio
XAGE1A	-6.54412
TACSTD2	-5.90548
LOC653219	-5.31937
RAB15	-5.14031
GPX2	-5.01137
MT1G	-4.92893
LOC728715	-4.89714
PHLDA3	-4.81829
PRAME	-4.79303
XAGE1C	-4.61869
KCNK12	-4.30669
SOX17	-4.17042
FKBP9L	-4.1575
LAD1	-3.99148
SOX15	-3.88447
MSC	-3.81344
COL4A1	-3.79317
GPR81	-3.76277
NDRG1	-3.70149
C5orf46	-3.67993
SGK	-3.63289
XAGE1B	-3.60471
GMPR	-3.57066
PPM1F	-3.54992
CABYR	-3.47029
LEPREL1	-3.42239
SGK1	-3.40927
H19	-3.40694
CNR1	-3.40394
DUSP23	-3.38322
NFIB	-3.38125
TFAP2C	-3.29172
EPCAM	-3.28139
CCDC92	-3.272
CSRP1	-3.27063
SMAGP	-3.26578
ITGB5	-3.24154
EFEMP1	-3.23068
RASD1	-3.22291
PYGB	-3.21845
SDC2	-3.20636
COL23A1	-3.20088
COL17A1	-3.15498
FAM20A	-3.10312
LOC729708	-3.07826
ODZ4	-3.07646
ENO2	-3.06893
TMTC1	-3.06362
AFAP1	-3.05549
TAGLN	-3.04309
SLC16A10	-3.03545
TKTL1	-3.03364
SCNN1A	-3.02721
ACTG2	-3.02165
ANGPTL4	-2.99738
WWC3	-2.97238
OVOL2	-2.95845
FBN2	-2.95083
ARID5B	-2.94429
XAGE2B	-2.94019
GAS6	-2.93371
TSHZ3	-2.93162
TUBGCP2	-2.90326
CD34	-2.89366
SERPINE2	-2.88784
LTBR	-2.87785
TACSTD1	-2.86961
MT1H	-2.86777
DPEP3	-2.82373
EDN1	-2.81922
SUSD2	-2.80362
NFKB2	-2.79932
TRIL	-2.79807
CXCR4	-2.79791
PITX1	-2.79364
DNLZ	-2.78897
SLC38A1	-2.77222
CDH3	-2.77217
CTXN1	-2.75193
PVR	-2.72111
VASH1	-2.71527
STMN3	-2.71253
LOC441268	-2.70637
OVOS2	-2.70127
ITGAV	-2.69146
IRAK1	-2.68439
NANOG	-2.68415
FRMD6	-2.67237
CACNA2D2	-2.6626
IRX6	-2.65637
CST1	-2.64254
RASSF2	-2.64016
TP53INP1	-2.63161
SPARC	-2.6296
ANXA3	-2.6213
TAC3	-2.6199
CDH1	-2.61125
EFR3A	-2.60442
MT1E	-2.60383
DHRS3	-2.59811
CDKN1A	-2.59626
SDF2L1	-2.58842
INA	-2.58765
CYFIP2	-2.5508
NFKBIA	-2.55025
COMT	-2.54493
ITM2C	-2.54463
TRIB3	-2.53733
CFLAR	-2.51997
ZNF467	-2.51565
FBLN5	-2.5155
TMEM106C	-2.51345
PSTPIP2	-2.50268
COL1A2	-2.50256
PPP1R16B	-2.49941
LY6E	-2.4806
BTBD6	-2.47701
CLDN7	-2.47628
CUEDC1	-2.46706
KRT18P13	-2.46281
FAM83H	-2.46058
LOC729660	-2.46043
TYRO3	-2.45638
STARD10	-2.45472
ARHGAP28	-2.44326
FNDC4	-2.42774
PROM2	-2.42501
PSD3	-2.42402
SLC25A29	-2.42332
LOC727901	-2.42145
ACCN2	-2.41502
FLNC	-2.41037
SPINT2	-2.40773
TMEM178	-2.40764
GALNTL1	-2.40309
C8orf76	-2.40249
TOP3B	-2.40239
TEAD4	-2.38954
VSNL1	-2.38401
PSEN2	-2.3809
LOC100128326	-2.37199
TCL1A	-2.36348
CXCL14	-2.35945
FLJ40504	-2.35723
SLITRK2	-2.34903
CCDC102A	-2.34329
PCSK5	-2.34217
LOC100130914	-2.341
NUAK1	-2.33111
SLC39A8	-2.3241
ADAMTS9	-2.31754
GPER	-2.31338
KRT19	-2.3052
NMNAT2	-2.30208
PLEKHG3	-2.30089
CD99	-2.27822
TMEM191B	-2.2776
KANK1	-2.2731
VAMP8	-2.27304
CHST12	-2.27199
BTG2	-2.2625
ATP6AP1	-2.25671
CHST3	-2.255
RCN1	-2.2462
DCTN5	-2.23153
WFS1	-2.22306
VWA1	-2.22252
TMSL3	-2.21712
GLIPR2	-2.19974
NOTCH3	-2.19376
COL4A2	-2.19174
ANAPC4	-2.1867
KLHDC5	-2.18366
KYNU	-2.17333
ITPKB	-2.16911
GPR56	-2.1623
KIAA0363	-2.16097
NBL1	-2.15802
LOC401357	-2.15305
NANOS3	-2.14667
CABLES1	-2.1368
ST14	-2.13587
DGCR6L	-2.13211
CARD11	-2.13133
MX1	-2.12236
TMEM30B	-2.12068
HRAS	-2.10886
PROM1	-2.10443
CST3	-2.10245
CHODL	-2.091
LOC399965	-2.0909
DGCR6	-2.09049
CHCHD5	-2.08985
CYP1B1	-2.08669
SPSB2	-2.08216
C1orf115	-2.07638
MFAP5	-2.06732
OR7E156P	-2.06531
NETO2	-2.06477
MT1F	-2.06296
SOSTDC1	-2.06212
ZFHX3	-2.05339
CRB3	-2.05076
LAMA5	-2.04355
ZNF428	-2.0433
ANXA1	-2.04046
PIK4CA	-2.03939
IAH1	-2.0376
FNDC5	-2.03602
ENC1	-2.03345
SLC25A38	-2.03301
HIC2	-2.03158
IER3	-2.03134
C8orf55	-2.03033
HEG1	-2.02365
IGF1	-2.01867
TUBB4	-2.01851
PI4KAP2	-2.01651
SEMA6A	-2.01486
MAPK13	-2.00863
MT2A	-2.00216
LOC652377	-1.9981
LOC648526	-1.99374
F2RL1	-1.98864
C20orf117	-1.9876
GSN	-1.98519
LAMA4	-1.98479
FAR2	-1.98262
ACSF2	-1.97948
TFDP1	-1.97827
POLE4	-1.97708
SH2D4A	-1.97254
LOC730235	-1.96303
CEBPD	-1.96234
LOC729021	-1.95892
ZHX2	-1.9558
TRIM8	-1.95195
ZNF219	-1.95102
LANCL2	-1.94813
ARHGAP23	-1.94567
WASL	-1.93803
LOC647886	-1.93498
RNASE1	-1.93309
DKFZp434N035	-1.92805
ACCN1	-1.92598
TMEM132A	-1.92326
VENTX	-1.92194
FOLR1	-1.92145
GTPBP6	-1.91893
MSRA	-1.91532
LOC100134530	-1.91371
TMEM62	-1.90056
VGF	-1.89865
SERTAD4	-1.88343
RHOBTB3	-1.88302
NCALD	-1.88081
WWC1	-1.87832

## Sheet: Overexpressed NCCIT
gene.symbol	log.expr.ratio
DPYSL3	4.56593
LDB2	4.11964
ZIC3	3.94896
SNURF	3.87938
FLJ44379	3.83627
RARRES2	3.83127
TMCO1	3.80405
VASH2	3.79614
SOX21	3.75075
SOX2	3.74657
SNRPN	3.72497
CYBA	3.59282
GPX1	3.55876
DNMT3B	3.47174
MLLT11	3.37681
ZFP42	3.35071
CRABP1	3.29881
SFRP2	3.26167
CD24	3.17601
LOC100132797	3.12467
IGFBP2	3.11888
LOC653381	3.09837
ZIC2	3.01203
PDZD4	2.99194
CHCHD10	2.897
ASS1	2.83685
LOC550643	2.77247
PTPRZ1	2.75959
ACTL6A	2.75456
BCAT1	2.75031
ALDOC	2.74777
FXR1	2.72444
GAL	2.71737
HIST1H2AC	2.69478
NUDT7	2.69258
LOC643272	2.68661
DPPA3	2.65856
LOC651697	2.64152
GDF3	2.59377
RHD	2.57992
CTSC	2.5506
LOC649970	2.54992
TPST2	2.54098
CECR5	2.52835
JARID2	2.52678
HS3ST3A1	2.51524
NR5A2	2.51456
POLR3G	2.50285
MAP1LC3B	2.49986
LOC642989	2.49969
CCNB1IP1	2.49034
MGST1	2.48534
RPRM	2.47605
PECI	2.47332
THY1	2.45201
HPRT1	2.42803
CACHD1	2.42503
AP1S2	2.40874
C15orf27	2.40686
MAD2L2	2.39277
NDUFB5	2.39193
LOC641844	2.3808
DDIT4	2.35823
LOC644774	2.32406
HEY2	2.31325
TCEAL3	2.31228
MAF	2.30236
PPP2R2B	2.29374
GCNT2	2.28975
LOC728492	2.28188
LOX	2.27609
LOC493869	2.2705
ACAT2	2.27044
MGC11082	2.24121
LOC653226	2.22458
SYT11	2.22191
TCEAL2	2.21675
GMDS	2.21221
C11orf1	2.20319
PFKFB4	2.19835
TAF12	2.19637
GJA1	2.19402
MORF4L2	2.18753
MARCKS	2.17367
CSRP2	2.17099
CDH6	2.15462
CLCNKA	2.15205
GTSF1	2.14813
WDR72	2.14665
ATF6	2.14596
UGP2	2.13303
FADS1	2.13239
UPK1A	2.13234
CCDC28B	2.12547
C1QBP	2.12478
IQGAP2	2.11733
ARMCX2	2.10818
CTAG2	2.09745
CKMT1A	2.09519
STC1	2.09509
FOXRED1	2.09337
ARRB1	2.09054
SH3BGRL	2.09049
SDHD	2.08347
RHCE	2.08321
PNMA2	2.0811
MRPL47	2.08023
CPS1	2.07947
LOC100133609	2.07118
ZMYM6	2.0631
LOC645489	2.05778
NNAT	2.04144
GFPT2	2.03994
LIN28	2.03392
NME4	2.03023
ERVK6	2.01774
HMGN4	2.01659
USO1	2.00848
SOX8	2.00379
CIB1	1.99798
RPA2	1.99469
BEND5	1.99074
RCOR2	1.99068
MRPL18	1.98733
SLC37A4	1.98672
DBC1	1.97267
FAM131A	1.9684
IL13RA2	1.95788
LANCL1	1.94874
PFAS	1.94614
DPYSL4	1.93881
PMP22	1.93291
VCAN	1.93201
AGPS	1.92991
FAM64A	1.92811
CYB5D1	1.92777
COX10	1.92596
LOC653907	1.92379
SNHG3-RCC1	1.91406
STX8	1.91083
ZNF512	1.90494
TUBB2B	1.90275
PHACTR4	1.90149
C17orf61	1.88419
CHEK1	1.88375
TIMP4	1.87698
C1orf187	1.87446
PKIB	1.87113
NIPSNAP1	1.86907
