# Supplementary material for: Seminoma and Embryonal Carcinoma Footprints Identified by Analysis of Integrated Genome-Wide Epigenetic and Expression Profiles of Germ Cell Cancer Cell Lines
Source: PLoS One. 2014 Jun 2;9(6):e98330. doi: 10.1371/journal.pone.0098330 (PMC4041891; doi:10.1371/journal.pone.0098330)
Supplement: File S1 — ZIP file containing DMRforPairs output for significant regions. Please start from the html files. (ZIP) [file pone.0098330.s008.zip]

Archive with 15,424 entries (9,999 files):
- significant.tsv
- all.tsv
- figures/
- figures/20.png
- figures/20.pdf
- figures/20.tsv
- figures/21.png
- figures/21.pdf
- figures/21.tsv
- figures/24.png
- figures/24.pdf
- figures/24.tsv
- figures/29.png
- figures/29.pdf
- figures/29.tsv
- figures/33.png
- figures/33.pdf
- figures/33.tsv
- figures/63.png
- figures/63.pdf
- figures/63.tsv
- figures/69.png
- figures/69.pdf
- figures/69.tsv
- figures/81.png
- figures/81.pdf
- figures/81.tsv
- figures/94.png
- figures/94.pdf
- figures/94.tsv
- figures/96.png
- figures/96.pdf
- figures/96.tsv
- figures/99.png
- figures/99.pdf
- figures/99.tsv
- figures/103.png
- figures/103.pdf
- figures/103.tsv
- figures/108.png
- figures/108.pdf
- figures/108.tsv
- figures/111.png
- figures/111.pdf
- figures/111.tsv
- figures/112.png
- figures/112.pdf
- figures/112.tsv
- figures/113.png
- figures/113.pdf
- figures/113.tsv
- figures/114.png
- figures/114.pdf
- figures/114.tsv
- figures/118.png
- figures/118.pdf
- figures/118.tsv
- figures/124.png
- figures/124.pdf
- figures/124.tsv
- figures/128.png
- figures/128.pdf
- figures/128.tsv
- figures/141.png
- figures/141.pdf
- figures/141.tsv
- figures/147.png
- figures/147.pdf
- figures/147.tsv
- figures/148.png
- figures/148.pdf
- figures/148.tsv
- figures/154.png
- figures/154.pdf
- figures/154.tsv
- figures/164.png
- figures/164.pdf
- figures/164.tsv
- figures/166.png
- figures/166.pdf
- figures/166.tsv
- figures/172.png
- figures/172.pdf
- figures/172.tsv
- figures/173.png
- figures/173.pdf
- figures/173.tsv
- figures/183.png
- figures/183.pdf
- figures/183.tsv
- figures/186.png
- figures/186.pdf
- figures/186.tsv
- figures/198.png
- figures/198.pdf
- figures/198.tsv
- figures/225.png
- figures/225.pdf
- figures/225.tsv
- figures/227.png
- figures/227.pdf
- figures/227.tsv
- figures/232.png
- figures/232.pdf
- figures/232.tsv
- figures/233.png
- figures/233.pdf
- figures/233.tsv
- figures/235.png
- figures/235.pdf
- figures/235.tsv
- figures/238.png
- figures/238.pdf
- figures/238.tsv
- figures/239.png
- figures/239.pdf
- figures/239.tsv
- figures/240.png
- figures/240.pdf
- figures/240.tsv
- figures/251.png
- figures/251.pdf
- figures/251.tsv
- figures/260.png
- figures/260.pdf
- figures/260.tsv
- figures/265.png
- figures/265.pdf
- figures/265.tsv
- figures/274.png
- figures/274.pdf
- figures/274.tsv
- figures/275.png
- figures/275.pdf
- figures/275.tsv
- figures/283.png
- figures/283.pdf
- figures/283.tsv
- figures/286.png
- figures/286.pdf
- figures/286.tsv
- figures/300.png
- figures/300.pdf
- figures/300.tsv
- figures/306.png
- figures/306.pdf
- figures/306.tsv
- figures/311.png
- figures/311.pdf
- figures/311.tsv
- figures/313.png
- figures/313.pdf
- figures/313.tsv
- figures/325.png
- figures/325.pdf
- figures/325.tsv
- figures/329.png
- figures/329.pdf
- figures/329.tsv
- figures/336.png
- figures/336.pdf
- figures/336.tsv
- figures/337.png
- figures/337.pdf
- figures/337.tsv
- figures/341.png
- figures/341.pdf
- figures/341.tsv
- figures/345.png
- figures/345.pdf
- figures/345.tsv
- figures/362.png
- figures/362.pdf
- figures/362.tsv
- figures/370.png
- figures/370.pdf
- figures/370.tsv
- figures/376.png
- figures/376.pdf
- figures/376.tsv
- figures/392.png
- figures/392.pdf
- figures/392.tsv
- figures/394.png
- figures/394.pdf
- figures/394.tsv
- figures/398.png
- figures/398.pdf
- figures/398.tsv
- figures/404.png
- figures/404.pdf
- figures/404.tsv
- figures/411.png
- figures/411.pdf
- figures/411.tsv
- figures/430.png
- figures/430.pdf
- figures/430.tsv
- figures/433.png
- figures/433.pdf
- figures/433.tsv
- figures/438.png
- figures/438.pdf
- figures/438.tsv
- figures/456.png
- figures/456.pdf
- figures/456.tsv
- figures/493.png
- figures/493.pdf
- figures/493.tsv
- figures/497.png
- figures/497.pdf
- figures/497.tsv
- figures/500.png
- figures/500.pdf
- figures/500.tsv
- figures/511.png
- figures/511.pdf
- figures/511.tsv
- figures/524.png
- figures/524.pdf
- figures/524.tsv
- figures/528.png
- figures/528.pdf
- figures/528.tsv
- figures/556.png
- figures/556.pdf
- figures/556.tsv
- figures/559.png
- figures/559.pdf
- figures/559.tsv
- figures/572.png
- figures/572.pdf
- figures/572.tsv
- figures/574.png
- figures/574.pdf
- figures/574.tsv
- figures/582.png
- figures/582.pdf
- figures/582.tsv
- figures/583.png
- figures/583.pdf
- figures/583.tsv
- figures/603.png
- figures/603.pdf
- figures/603.tsv
- figures/612.png
- figures/612.pdf
- figures/612.tsv
- figures/618.png
- figures/618.pdf
- figures/618.tsv
- figures/646.png
- figures/646.pdf
- figures/646.tsv
- figures/647.png
- figures/647.pdf
- figures/647.tsv
- figures/659.png
- figures/659.pdf
- figures/659.tsv
- figures/662.png
- figures/662.pdf
- figures/662.tsv
- figures/677.png
- figures/677.pdf
- figures/677.tsv
- figures/681.png
- figures/681.pdf
- figures/681.tsv
- figures/707.png
- figures/707.pdf
- figures/707.tsv
- figures/718.png
- figures/718.pdf
- figures/718.tsv
- figures/732.png
- figures/732.pdf
- figures/732.tsv
- figures/754.png
- figures/754.pdf
- figures/754.tsv
- figures/756.png
- figures/756.pdf
- figures/756.tsv
- figures/757.png
- figures/757.pdf
- figures/757.tsv
- figures/758.png
- figures/758.pdf
- figures/758.tsv
- figures/761.png
- figures/761.pdf
- figures/761.tsv
- figures/769.png
- figures/769.pdf
- figures/769.tsv
- figures/776.png
- figures/776.pdf
- figures/776.tsv
[truncated: 9,700 more entries]
