# Supplementary material for: Seminoma and Embryonal Carcinoma Footprints Identified by Analysis of Integrated Genome-Wide Epigenetic and Expression Profiles of Germ Cell Cancer Cell Lines
Source: PLoS One. 2014 Jun 2;9(6):e98330. doi: 10.1371/journal.pone.0098330 (PMC4041891; doi:10.1371/journal.pone.0098330)
Supplement: File S1 — ZIP file containing DMRforPairs output for significant regions. Please start from the html files. (ZIP) [file pone.0098330.s008.zip › significant.tsv]

Thumbnail	Chr	Start	End	Links	Length	n	ID	Class	TCam2	NCCIT	Gene.Symbol	dM	p	p.adj
<img src=\./figures/30566.png\" height=\"63\" width=\"125\">"	4	144480206	144480561	<a href=\./figures/30566.pdf\" target=\"_blank\">PDF</a></br><a href=\"./figures/30566.tsv\" target=\"_blank\">STATS</a></br><a href=\"http://www.ensembl.org/Homo_sapiens/Location/View?r=4:144480206-144480561\" target=\"_blank\">ENSEMBL</a></br><a href=\"http://genome-euro.ucsc.edu/cgi-bin/hgTracks?position=chr4:144480206-144480561&hgsid=192199020&knownGene=pack&hgFind.matches=uc004dqr.3,\" targe…	356	11	30566	tss	0.00811833517464812	0.807441187560096	SMARCA5; GUSBP5 (margin: SMARCA5; GUSBP5; RP11-481K16.2)	10.0261261883809	0.0000028351421540276	0.0145697955295479
<img src=\./figures/31283.png\" height=\"63\" width=\"125\">"	4	144480206	144480740	<a href=\./figures/31283.pdf\" target=\"_blank\">PDF</a></br><a href=\"./figures/31283.tsv\" target=\"_blank\">STATS</a></br><a href=\"http://www.ensembl.org/Homo_sapiens/Location/View?r=4:144480206-144480740\" target=\"_blank\">ENSEMBL</a></br><a href=\"http://genome-euro.ucsc.edu/cgi-bin/hgTracks?position=chr4:144480206-144480740&hgsid=192199020&knownGene=pack&hgFind.matches=uc004dqr.3,\" targe…	535	12	31283	island	0.00837856646399897	0.850829210320127	SMARCA5; GUSBP5 (margin: SMARCA5; GUSBP5; RP11-481K16.2)	9.83484856434304	0.000000739602301050679	0.00380081622509944
<img src=\./figures/31159.png\" height=\"63\" width=\"125\">"	4	103940711	103941300	<a href=\./figures/31159.pdf\" target=\"_blank\">PDF</a></br><a href=\"./figures/31159.tsv\" target=\"_blank\">STATS</a></br><a href=\"http://www.ensembl.org/Homo_sapiens/Location/View?r=4:103940711-103941300\" target=\"_blank\">ENSEMBL</a></br><a href=\"http://genome-euro.ucsc.edu/cgi-bin/hgTracks?position=chr4:103940711-103941300&hgsid=192199020&knownGene=pack&hgFind.matches=uc004dqr.3,\" targe…	590	11	31159	island	0.0166294068403891	0.89134678755914	SLC9B1; SLC9B2 (margin: SLC9B1; SLC9B2)	9.61776558008774	0.0000028351421540276	0.0145697955295479
<img src=\./figures/38614.png\" height=\"63\" width=\"125\">"	7	95025611	95026248	<a href=\./figures/38614.pdf\" target=\"_blank\">PDF</a></br><a href=\"./figures/38614.tsv\" target=\"_blank\">STATS</a></br><a href=\"http://www.ensembl.org/Homo_sapiens/Location/View?r=7:95025611-95026248\" target=\"_blank\">ENSEMBL</a></br><a href=\"http://genome-euro.ucsc.edu/cgi-bin/hgTracks?position=chr7:95025611-95026248&hgsid=192199020&knownGene=pack&hgFind.matches=uc004dqr.3,\" target=\"…	638	20	38614	island	0.0240527032430255	0.936990755060903	PON1; PON3 (margin: PON1; PON3; PON2)	9.59627450105762	1.45088891038497e-11	0.0000000745611811046835
<img src=\./figures/3884.png\" height=\"63\" width=\"125\">"	1	161008127	161008977	<a href=\./figures/3884.pdf\" target=\"_blank\">PDF</a></br><a href=\"./figures/3884.tsv\" target=\"_blank\">STATS</a></br><a href=\"http://www.ensembl.org/Homo_sapiens/Location/View?r=1:161008127-161008977\" target=\"_blank\">ENSEMBL</a></br><a href=\"http://genome-euro.ucsc.edu/cgi-bin/hgTracks?position=chr1:161008127-161008977&hgsid=192199020&knownGene=pack&hgFind.matches=uc004dqr.3,\" target=…	851	11	3884	island	0.0308339219826349	0.961230900564621	F11R; TSTD1; USF1 (margin: RP11-544M22.3; F11R; TSTD1; USF1; ARHGAP30)	9.58816582128501	0.0000028351421540276	0.0145697955295479
<img src=\./figures/37661.png\" height=\"63\" width=\"125\">"	7	95025736	95026248	<a href=\./figures/37661.pdf\" target=\"_blank\">PDF</a></br><a href=\"./figures/37661.tsv\" target=\"_blank\">STATS</a></br><a href=\"http://www.ensembl.org/Homo_sapiens/Location/View?r=7:95025736-95026248\" target=\"_blank\">ENSEMBL</a></br><a href=\"http://genome-euro.ucsc.edu/cgi-bin/hgTracks?position=chr7:95025736-95026248&hgsid=192199020&knownGene=pack&hgFind.matches=uc004dqr.3,\" target=\"…	513	19	37661	tss	0.0214315642866576	0.936313554019338	PON1; PON3 (margin: PON1; PON3; PON2)	9.49942298257281	5.65846675050138e-11	0.000000290788606308266
<img src=\./figures/3921.png\" height=\"63\" width=\"125\">"	1	165737775	165738563	<a href=\./figures/3921.pdf\" target=\"_blank\">PDF</a></br><a href=\"./figures/3921.tsv\" target=\"_blank\">STATS</a></br><a href=\"http://www.ensembl.org/Homo_sapiens/Location/View?r=1:165737775-165738563\" target=\"_blank\">ENSEMBL</a></br><a href=\"http://genome-euro.ucsc.edu/cgi-bin/hgTracks?position=chr1:165737775-165738563&hgsid=192199020&knownGene=pack&hgFind.matches=uc004dqr.3,\" target=…	789	14	3921	island	0.890994989056237	0.0153687828863288	RP11-466F5.8; TMCO1 (margin: RP11-466F5.8; TMCO1)	9.32489728201864	0.0000000498546736263791	0.000256203167765962
<img src=\./figures/12907.png\" height=\"63\" width=\"125\">"	14	65006688	65007512	<a href=\./figures/12907.pdf\" target=\"_blank\">PDF</a></br><a href=\"./figures/12907.tsv\" target=\"_blank\">STATS</a></br><a href=\"http://www.ensembl.org/Homo_sapiens/Location/View?r=14:65006688-65007512\" target=\"_blank\">ENSEMBL</a></br><a href=\"http://genome-euro.ucsc.edu/cgi-bin/hgTracks?position=chr14:65006688-65007512&hgsid=192199020&knownGene=pack&hgFind.matches=uc004dqr.3,\" target=…	825	18	12907	island	0.0370495542624088	0.901658522935147	HSPA2; RP11-973N13.4 (margin: ZBTB1; HSPA2; PPP1R36; RP11-973N13.4; RP11-973N13.5; RP11-973N13.3)	9.07456103662735	2.20382389230054e-10	0.00000113254509825325
<img src=\./figures/21003.png\" height=\"63\" width=\"125\">"	19	54290737	54291194	<a href=\./figures/21003.pdf\" target=\"_blank\">PDF</a></br><a href=\"./figures/21003.tsv\" target=\"_blank\">STATS</a></br><a href=\"http://www.ensembl.org/Homo_sapiens/Location/View?r=19:54290737-54291194\" target=\"_blank\">ENSEMBL</a></br><a href=\"http://genome-euro.ucsc.edu/cgi-bin/hgTracks?position=chr19:54290737-54291194&hgsid=192199020&knownGene=pack&hgFind.matches=uc004dqr.3,\" target=…	458	11	21003	tss	0.0251941657956304	0.932160444121491	MIR371A; MIR372; MIR373; AC008753.4; MIR371B (margin: AC008753.3; MIR371A; MIR372; MIR373; AC008753.4; MIR371B; NLRP12)	8.99181299475828	0.0000028351421540276	0.0145697955295479
<img src=\./figures/12431.png\" height=\"63\" width=\"125\">"	14	65006688	65007171	<a href=\./figures/12431.pdf\" target=\"_blank\">PDF</a></br><a href=\"./figures/12431.tsv\" target=\"_blank\">STATS</a></br><a href=\"http://www.ensembl.org/Homo_sapiens/Location/View?r=14:65006688-65007171\" target=\"_blank\">ENSEMBL</a></br><a href=\"http://genome-euro.ucsc.edu/cgi-bin/hgTracks?position=chr14:65006688-65007171&hgsid=192199020&knownGene=pack&hgFind.matches=uc004dqr.3,\" target=…	484	15	12431	tss	0.0436325805684374	0.901418609103268	HSPA2; RP11-973N13.4 (margin: ZBTB1; HSPA2; PPP1R36; RP11-973N13.4; RP11-973N13.5)	8.94442736252093	0.0000000128934500757877	0.000066259439939473
<img src=\./figures/35507.png\" height=\"63\" width=\"125\">"	6	27832728	27833555	<a href=\./figures/35507.pdf\" target=\"_blank\">PDF</a></br><a href=\"./figures/35507.tsv\" target=\"_blank\">STATS</a></br><a href=\"http://www.ensembl.org/Homo_sapiens/Location/View?r=6:27832728-27833555\" target=\"_blank\">ENSEMBL</a></br><a href=\"http://genome-euro.ucsc.edu/cgi-bin/hgTracks?position=chr6:27832728-27833555&hgsid=192199020&knownGene=pack&hgFind.matches=uc004dqr.3,\" target=\"…	828	13	35507	island	0.0264047419276777	0.941725167693066	HIST1H2AL; HIST1H2BPS2; HIST1H1B (margin: HIST1H2BN; HIST1H2AL; HIST1H2BPS2; HIST1H1B; HIST1H3I; HIST1H4L)	8.8965866674979	0.000000384593196546353	0.00197642443705171
<img src=\./figures/13261.png\" height=\"63\" width=\"125\">"	15	40544855	40545511	<a href=\./figures/13261.pdf\" target=\"_blank\">PDF</a></br><a href=\"./figures/13261.tsv\" target=\"_blank\">STATS</a></br><a href=\"http://www.ensembl.org/Homo_sapiens/Location/View?r=15:40544855-40545511\" target=\"_blank\">ENSEMBL</a></br><a href=\"http://genome-euro.ucsc.edu/cgi-bin/hgTracks?position=chr15:40544855-40545511&hgsid=192199020&knownGene=pack&hgFind.matches=uc004dqr.3,\" target=…	657	11	13261	gene;island	0.0197691284766457	0.897003786447419	RP11-133K1.2; PAK6; C15orf56 (margin: RP11-133K1.2; PAK6; C15orf56)	8.72885908588604	0.0000028351421540276	0.0145697955295479
<img src=\./figures/5432.png\" height=\"63\" width=\"125\">"	10	134599783	134600998	<a href=\./figures/5432.pdf\" target=\"_blank\">PDF</a></br><a href=\"./figures/5432.tsv\" target=\"_blank\">STATS</a></br><a href=\"http://www.ensembl.org/Homo_sapiens/Location/View?r=10:134599783-134600998\" target=\"_blank\">ENSEMBL</a></br><a href=\"http://genome-euro.ucsc.edu/cgi-bin/hgTracks?position=chr10:134599783-134600998&hgsid=192199020&knownGene=pack&hgFind.matches=uc004dqr.3,\" targe…	1216	30	5432	tss;island	0.0331116656187291	0.934344681628684	RP11-288G11.3; NKX6-2 (margin: INPP5A; RP11-288G11.3; NKX6-2)	8.67469846710417	1.69112338921448e-17	8.6906830971732e-14
<img src=\./figures/34618.png\" height=\"63\" width=\"125\">"	6	26033394	26034145	<a href=\./figures/34618.pdf\" target=\"_blank\">PDF</a></br><a href=\"./figures/34618.tsv\" target=\"_blank\">STATS</a></br><a href=\"http://www.ensembl.org/Homo_sapiens/Location/View?r=6:26033394-26034145\" target=\"_blank\">ENSEMBL</a></br><a href=\"http://genome-euro.ucsc.edu/cgi-bin/hgTracks?position=chr6:26033394-26034145&hgsid=192199020&knownGene=pack&hgFind.matches=uc004dqr.3,\" target=\"…	752	13	34618	tss;island	0.0109336258894394	0.813363033232919	HIST1H3B; HIST1H2AB (margin: HIST1H4A; U91328.2; HIST1H3C; HIST1H4B; HIST1H3B; HIST1H2AB; HIST1H2BB)	8.15335394433287	0.000000192296598273177	0.000988212218525854
<img src=\./figures/24912.png\" height=\"63\" width=\"125\">"	2	187713554	187714279	<a href=\./figures/24912.pdf\" target=\"_blank\">PDF</a></br><a href=\"./figures/24912.tsv\" target=\"_blank\">STATS</a></br><a href=\"http://www.ensembl.org/Homo_sapiens/Location/View?r=2:187713554-187714279\" target=\"_blank\">ENSEMBL</a></br><a href=\"http://genome-euro.ucsc.edu/cgi-bin/hgTracks?position=chr2:187713554-187714279&hgsid=192199020&knownGene=pack&hgFind.matches=uc004dqr.3,\" targe…	726	12	24912	island	0.0334145818881657	0.914278099586331	ZSWIM2 (margin: ZSWIM2)	8.09500208319954	0.000000739602301050679	0.00380081622509944
<img src=\./figures/18027.png\" height=\"63\" width=\"125\">"	17	17109570	17110353	<a href=\./figures/18027.pdf\" target=\"_blank\">PDF</a></br><a href=\"./figures/18027.tsv\" target=\"_blank\">STATS</a></br><a href=\"http://www.ensembl.org/Homo_sapiens/Location/View?r=17:17109570-17110353\" target=\"_blank\">ENSEMBL</a></br><a href=\"http://genome-euro.ucsc.edu/cgi-bin/hgTracks?position=chr17:17109570-17110353&hgsid=192199020&knownGene=pack&hgFind.matches=uc004dqr.3,\" target=…	784	14	18027	island	0.0549905827878505	0.943172929845238	MPRIP; PLD6; RP11-45M22.4 (margin: MPRIP; PLD6; RP11-45M22.4; FLCN)	7.97994054264499	0.0000000997093472527582	0.000512406335531924
<img src=\./figures/11639.png\" height=\"63\" width=\"125\">"	13	36871646	36872346	<a href=\./figures/11639.pdf\" target=\"_blank\">PDF</a></br><a href=\"./figures/11639.tsv\" target=\"_blank\">STATS</a></br><a href=\"http://www.ensembl.org/Homo_sapiens/Location/View?r=13:36871646-36872346\" target=\"_blank\">ENSEMBL</a></br><a href=\"http://genome-euro.ucsc.edu/cgi-bin/hgTracks?position=chr13:36871646-36872346&hgsid=192199020&knownGene=pack&hgFind.matches=uc004dqr.3,\" target=…	701	14	11639	island	0.945491222211918	0.0921038615310349	SOHLH2; CCDC169-SOHLH2; CCDC169 (margin: SOHLH2; CCDC169-SOHLH2; CCDC169; SPG20)	7.74748027776129	0.0000000498546736263791	0.000256203167765962
<img src=\./figures/31437.png\" height=\"63\" width=\"125\">"	4	188916496	188916943	<a href=\./figures/31437.pdf\" target=\"_blank\">PDF</a></br><a href=\"./figures/31437.tsv\" target=\"_blank\">STATS</a></br><a href=\"http://www.ensembl.org/Homo_sapiens/Location/View?r=4:188916496-188916943\" target=\"_blank\">ENSEMBL</a></br><a href=\"http://genome-euro.ucsc.edu/cgi-bin/hgTracks?position=chr4:188916496-188916943&hgsid=192199020&knownGene=pack&hgFind.matches=uc004dqr.3,\" targe…	448	11	31437	island	0.963124037842948	0.11854009238621	ZFP42 (margin: ZFP42)	7.69248251653728	0.0000028351421540276	0.0145697955295479
<img src=\./figures/24586.png\" height=\"63\" width=\"125\">"	2	113341711	113342262	<a href=\./figures/24586.pdf\" target=\"_blank\">PDF</a></br><a href=\"./figures/24586.tsv\" target=\"_blank\">STATS</a></br><a href=\"http://www.ensembl.org/Homo_sapiens/Location/View?r=2:113341711-113342262\" target=\"_blank\">ENSEMBL</a></br><a href=\"http://genome-euro.ucsc.edu/cgi-bin/hgTracks?position=chr2:113341711-113342262&hgsid=192199020&knownGene=pack&hgFind.matches=uc004dqr.3,\" targe…	552	12	24586	island	0.0274488876758819	0.850221526805939	CHCHD5 (margin: POLR1B; CHCHD5; AC012442.5; AC012442.6; Y_RNA)	7.60924418857217	0.000000739602301050679	0.00380081622509944
<img src=\./figures/38292.png\" height=\"63\" width=\"125\">"	7	27204663	27205658	<a href=\./figures/38292.pdf\" target=\"_blank\">PDF</a></br><a href=\"./figures/38292.tsv\" target=\"_blank\">STATS</a></br><a href=\"http://www.ensembl.org/Homo_sapiens/Location/View?r=7:27204663-27205658\" target=\"_blank\">ENSEMBL</a></br><a href=\"http://genome-euro.ucsc.edu/cgi-bin/hgTracks?position=chr7:27204663-27205658&hgsid=192199020&knownGene=pack&hgFind.matches=uc004dqr.3,\" target=\"…	996	17	38292	island	0.0256821305785909	0.775530773245804	HOXA9; RP1-170O19.20 (margin: HOXA-AS3; RP1-170O19.21; HOXA-AS4; HOXA7; HOXA9; RP1-170O19.20; MIR196B; HOXA10)	7.45692166204755	8.57042624783542e-10	0.00000440434204876262
<img src=\./figures/30009.png\" height=\"63\" width=\"125\">"	4	89618324	89619573	<a href=\./figures/30009.pdf\" target=\"_blank\">PDF</a></br><a href=\"./figures/30009.tsv\" target=\"_blank\">STATS</a></br><a href=\"http://www.ensembl.org/Homo_sapiens/Location/View?r=4:89618324-89619573\" target=\"_blank\">ENSEMBL</a></br><a href=\"http://genome-euro.ucsc.edu/cgi-bin/hgTracks?position=chr4:89618324-89619573&hgsid=192199020&knownGene=pack&hgFind.matches=uc004dqr.3,\" target=\"…	1250	20	30009	gene	0.049820721287539	0.916155917909515	HERC3; NAP1L5 (margin: HERC3; FAM13A-AS1; NAP1L5)	7.14327204873551	0.000000023170695898848	0.00011907420622418
<img src=\./figures/17129.png\" height=\"63\" width=\"125\">"	17	17109651	17110353	<a href=\./figures/17129.pdf\" target=\"_blank\">PDF</a></br><a href=\"./figures/17129.tsv\" target=\"_blank\">STATS</a></br><a href=\"http://www.ensembl.org/Homo_sapiens/Location/View?r=17:17109651-17110353\" target=\"_blank\">ENSEMBL</a></br><a href=\"http://genome-euro.ucsc.edu/cgi-bin/hgTracks?position=chr17:17109651-17110353&hgsid=192199020&knownGene=pack&hgFind.matches=uc004dqr.3,\" target=…	703	12	17129	tss	0.111910868807777	0.943172929845238	MPRIP; PLD6; RP11-45M22.4 (margin: MPRIP; PLD6; RP11-45M22.4; FLCN)	7.06788721356549	0.00000147920460210136	0.00760163245019888
<img src=\./figures/33755.png\" height=\"63\" width=\"125\">"	6	30698584	30698987	<a href=\./figures/33755.pdf\" target=\"_blank\">PDF</a></br><a href=\"./figures/33755.tsv\" target=\"_blank\">STATS</a></br><a href=\"http://www.ensembl.org/Homo_sapiens/Location/View?r=6:30698584-30698987\" target=\"_blank\">ENSEMBL</a></br><a href=\"http://genome-euro.ucsc.edu/cgi-bin/hgTracks?position=chr6:30698584-30698987&hgsid=192199020&knownGene=pack&hgFind.matches=uc004dqr.3,\" target=\"…	404	11	33755	gene	0.043323794370937	0.875911388089808	FLOT1 (margin: TUBB; XXbac-BPG252P9.10; XXbac-BPG252P9.9; FLOT1; Y_RNA; IER3)	6.94245628896634	0.0000028351421540276	0.0145697955295479
<img src=\./figures/22309.png\" height=\"63\" width=\"125\">"	19	52391078	52391789	<a href=\./figures/22309.pdf\" target=\"_blank\">PDF</a></br><a href=\"./figures/22309.tsv\" target=\"_blank\">STATS</a></br><a href=\"http://www.ensembl.org/Homo_sapiens/Location/View?r=19:52391078-52391789\" target=\"_blank\">ENSEMBL</a></br><a href=\"http://genome-euro.ucsc.edu/cgi-bin/hgTracks?position=chr19:52391078-52391789&hgsid=192199020&knownGene=pack&hgFind.matches=uc004dqr.3,\" target=…	712	13	22309	island	0.176806236921948	0.957936461245556	CTC-429C10.2; ZNF577; ZNF649 (margin: CTC-429C10.2; ZNF577; ZNF649)	6.90224598627024	0.000000192296598273177	0.000988212218525854
<img src=\./figures/19867.png\" height=\"63\" width=\"125\">"	19	15342749	15343425	<a href=\./figures/19867.pdf\" target=\"_blank\">PDF</a></br><a href=\"./figures/19867.tsv\" target=\"_blank\">STATS</a></br><a href=\"http://www.ensembl.org/Homo_sapiens/Location/View?r=19:15342749-15343425\" target=\"_blank\">ENSEMBL</a></br><a href=\"http://genome-euro.ucsc.edu/cgi-bin/hgTracks?position=chr19:15342749-15343425&hgsid=192199020&knownGene=pack&hgFind.matches=uc004dqr.3,\" target=…	677	11	19867	gene;island	0.759073221823885	0.0465941872592562	EPHX3 (margin: AC004257.1; EPHX3; AC004257.3; BRD4)	6.76351852187944	0.0000028351421540276	0.0145697955295479
<img src=\./figures/22322.png\" height=\"63\" width=\"125\">"	19	52900882	52901307	<a href=\./figures/22322.pdf\" target=\"_blank\">PDF</a></br><a href=\"./figures/22322.tsv\" target=\"_blank\">STATS</a></br><a href=\"http://www.ensembl.org/Homo_sapiens/Location/View?r=19:52900882-52901307\" target=\"_blank\">ENSEMBL</a></br><a href=\"http://genome-euro.ucsc.edu/cgi-bin/hgTracks?position=chr19:52900882-52901307&hgsid=192199020&knownGene=pack&hgFind.matches=uc004dqr.3,\" target=…	426	11	22322	island	0.0229179702359142	0.838499303115314	ZNF528; CTD-3018O17.3 (margin: ZNF880; ZNF528; CTD-3018O17.3)	6.73132712033468	0.0000028351421540276	0.0145697955295479
<img src=\./figures/10140.png\" height=\"63\" width=\"125\">"	12	3862221	3862597	<a href=\./figures/10140.pdf\" target=\"_blank\">PDF</a></br><a href=\"./figures/10140.tsv\" target=\"_blank\">STATS</a></br><a href=\"http://www.ensembl.org/Homo_sapiens/Location/View?r=12:3862221-3862597\" target=\"_blank\">ENSEMBL</a></br><a href=\"http://genome-euro.ucsc.edu/cgi-bin/hgTracks?position=chr12:3862221-3862597&hgsid=192199020&knownGene=pack&hgFind.matches=uc004dqr.3,\" target=\"_b…	377	12	10140	island	0.0448712420797069	0.810252106804088	EFCAB4B (margin: EFCAB4B)	6.72696855568977	0.000000739602301050679	0.00380081622509944
<img src=\./figures/36209.png\" height=\"63\" width=\"125\">"	6	79576851	79577260	<a href=\./figures/36209.pdf\" target=\"_blank\">PDF</a></br><a href=\"./figures/36209.tsv\" target=\"_blank\">STATS</a></br><a href=\"http://www.ensembl.org/Homo_sapiens/Location/View?r=6:79576851-79577260\" target=\"_blank\">ENSEMBL</a></br><a href=\"http://genome-euro.ucsc.edu/cgi-bin/hgTracks?position=chr6:79576851-79577260&hgsid=192199020&knownGene=pack&hgFind.matches=uc004dqr.3,\" target=\"…	410	11	36209	island	0.0409007597372746	0.710597115367417	IRAK1BP1 (margin: IRAK1BP1)	6.69603023956074	0.0000028351421540276	0.0145697955295479
<img src=\./figures/21552.png\" height=\"63\" width=\"125\">"	19	12075601	12076348	<a href=\./figures/21552.pdf\" target=\"_blank\">PDF</a></br><a href=\"./figures/21552.tsv\" target=\"_blank\">STATS</a></br><a href=\"http://www.ensembl.org/Homo_sapiens/Location/View?r=19:12075601-12076348\" target=\"_blank\">ENSEMBL</a></br><a href=\"http://genome-euro.ucsc.edu/cgi-bin/hgTracks?position=chr19:12075601-12076348&hgsid=192199020&knownGene=pack&hgFind.matches=uc004dqr.3,\" target=…	748	11	21552	island	0.030506029668933	0.67328412114353	ZNF763 (margin: ZNF763; CTD-2006C1.12)	6.62746241488086	0.0000028351421540276	0.0145697955295479
<img src=\./figures/41095.png\" height=\"63\" width=\"125\">"	X	119005413	119006122	<a href=\./figures/41095.pdf\" target=\"_blank\">PDF</a></br><a href=\"./figures/41095.tsv\" target=\"_blank\">STATS</a></br><a href=\"http://www.ensembl.org/Homo_sapiens/Location/View?r=X:119005413-119006122\" target=\"_blank\">ENSEMBL</a></br><a href=\"http://genome-euro.ucsc.edu/cgi-bin/hgTracks?position=chrX:119005413-119006122&hgsid=192199020&knownGene=pack&hgFind.matches=uc004dqr.3,\" targe…	710	14	41095	gene;tss;island	0.0165129583017704	0.624651366217726	NDUFA1; RNF113A (margin: NDUFA1; RNF113A)	6.62464270819489	0.0000000498546736263791	0.000256203167765962
<img src=\./figures/12984.png\" height=\"63\" width=\"125\">"	14	75593334	75594058	<a href=\./figures/12984.pdf\" target=\"_blank\">PDF</a></br><a href=\"./figures/12984.tsv\" target=\"_blank\">STATS</a></br><a href=\"http://www.ensembl.org/Homo_sapiens/Location/View?r=14:75593334-75594058\" target=\"_blank\">ENSEMBL</a></br><a href=\"http://genome-euro.ucsc.edu/cgi-bin/hgTracks?position=chr14:75593334-75594058&hgsid=192199020&knownGene=pack&hgFind.matches=uc004dqr.3,\" target=…	725	14	12984	island	0.695092251948875	0.0241790128935493	RP11-950C14.7; NEK9 (margin: RP11-950C14.7; NEK9; HIF1AP1; TMED10)	6.55056923579227	0.0000000498546736263791	0.000256203167765962
<img src=\./figures/4154.png\" height=\"63\" width=\"125\">"	1	209979111	209979779	<a href=\./figures/4154.pdf\" target=\"_blank\">PDF</a></br><a href=\"./figures/4154.tsv\" target=\"_blank\">STATS</a></br><a href=\"http://www.ensembl.org/Homo_sapiens/Location/View?r=1:209979111-209979779\" target=\"_blank\">ENSEMBL</a></br><a href=\"http://genome-euro.ucsc.edu/cgi-bin/hgTracks?position=chr1:209979111-209979779&hgsid=192199020&knownGene=pack&hgFind.matches=uc004dqr.3,\" target=…	669	13	4154	island	0.023195427042151	0.66796345422294	IRF6 (margin: IRF6)	6.49126737021238	0.000000192296598273177	0.000988212218525854
<img src=\./figures/38677.png\" height=\"63\" width=\"125\">"	7	99517136	99517509	<a href=\./figures/38677.pdf\" target=\"_blank\">PDF</a></br><a href=\"./figures/38677.tsv\" target=\"_blank\">STATS</a></br><a href=\"http://www.ensembl.org/Homo_sapiens/Location/View?r=7:99517136-99517509\" target=\"_blank\">ENSEMBL</a></br><a href=\"http://genome-euro.ucsc.edu/cgi-bin/hgTracks?position=chr7:99517136-99517509&hgsid=192199020&knownGene=pack&hgFind.matches=uc004dqr.3,\" target=\"…	374	12	38677	island	0.808693076585171	0.0329094545183474	TRIM4 (margin: RP4-604G5.1; TRIM4; GJC3)	6.49122789793567	0.000000739602301050679	0.00380081622509944
<img src=\./figures/25843.png\" height=\"63\" width=\"125\">"	20	61446962	61448325	<a href=\./figures/25843.pdf\" target=\"_blank\">PDF</a></br><a href=\"./figures/25843.tsv\" target=\"_blank\">STATS</a></br><a href=\"http://www.ensembl.org/Homo_sapiens/Location/View?r=20:61446962-61448325\" target=\"_blank\">ENSEMBL</a></br><a href=\"http://genome-euro.ucsc.edu/cgi-bin/hgTracks?position=chr20:61446962-61448325&hgsid=192199020&knownGene=pack&hgFind.matches=uc004dqr.3,\" target=…	1364	42	25843	tss;island	0.0414712275421323	0.742838939821517	OGFR; COL9A3 (margin: OGFR; COL9A3; OGFR-AS1)	6.45035632956589	1.19124873924195e-24	6.12182727096438e-21
<img src=\./figures/5913.png\" height=\"63\" width=\"125\">"	10	93392644	93393509	<a href=\./figures/5913.pdf\" target=\"_blank\">PDF</a></br><a href=\"./figures/5913.tsv\" target=\"_blank\">STATS</a></br><a href=\"http://www.ensembl.org/Homo_sapiens/Location/View?r=10:93392644-93393509\" target=\"_blank\">ENSEMBL</a></br><a href=\"http://genome-euro.ucsc.edu/cgi-bin/hgTracks?position=chr10:93392644-93393509&hgsid=192199020&knownGene=pack&hgFind.matches=uc004dqr.3,\" target=\"…	866	14	5913	island	0.0336528762956335	0.755104735518872	PPP1R3C (margin: PPP1R3C)	6.41147916176409	0.0000000498546736263791	0.000256203167765962
<img src=\./figures/5708.png\" height=\"63\" width=\"125\">"	10	49812686	49813434	<a href=\./figures/5708.pdf\" target=\"_blank\">PDF</a></br><a href=\"./figures/5708.tsv\" target=\"_blank\">STATS</a></br><a href=\"http://www.ensembl.org/Homo_sapiens/Location/View?r=10:49812686-49813434\" target=\"_blank\">ENSEMBL</a></br><a href=\"http://genome-euro.ucsc.edu/cgi-bin/hgTracks?position=chr10:49812686-49813434&hgsid=192199020&knownGene=pack&hgFind.matches=uc004dqr.3,\" target=\"…	749	13	5708	island	0.0387774242384787	0.812593925461846	ARHGAP22 (margin: ARHGAP22)	6.40856356573311	0.000000192296598273177	0.000988212218525854
<img src=\./figures/29184.png\" height=\"63\" width=\"125\">"	3	57541583	57542027	<a href=\./figures/29184.pdf\" target=\"_blank\">PDF</a></br><a href=\"./figures/29184.tsv\" target=\"_blank\">STATS</a></br><a href=\"http://www.ensembl.org/Homo_sapiens/Location/View?r=3:57541583-57542027\" target=\"_blank\">ENSEMBL</a></br><a href=\"http://genome-euro.ucsc.edu/cgi-bin/hgTracks?position=chr3:57541583-57542027&hgsid=192199020&knownGene=pack&hgFind.matches=uc004dqr.3,\" target=\"…	445	11	29184	island	0.0169694721620559	0.560599812733327	PDE12 (margin: RNU6-483P; PDE12; DNAH12)	6.31732313781782	0.0000028351421540276	0.0145697955295479
<img src=\./figures/26504.png\" height=\"63\" width=\"125\">"	21	39493025	39493629	<a href=\./figures/26504.pdf\" target=\"_blank\">PDF</a></br><a href=\"./figures/26504.tsv\" target=\"_blank\">STATS</a></br><a href=\"http://www.ensembl.org/Homo_sapiens/Location/View?r=21:39493025-39493629\" target=\"_blank\">ENSEMBL</a></br><a href=\"http://genome-euro.ucsc.edu/cgi-bin/hgTracks?position=chr21:39493025-39493629&hgsid=192199020&knownGene=pack&hgFind.matches=uc004dqr.3,\" target=…	605	11	26504	tss	0.0398820079353636	0.79838983109333	DSCR8; DSCR4 (margin: DSCR8; DSCR4)	6.28630913505701	0.0000028351421540276	0.0145697955295479
<img src=\./figures/32907.png\" height=\"63\" width=\"125\">"	5	94982161	94982715	<a href=\./figures/32907.pdf\" target=\"_blank\">PDF</a></br><a href=\"./figures/32907.tsv\" target=\"_blank\">STATS</a></br><a href=\"http://www.ensembl.org/Homo_sapiens/Location/View?r=5:94982161-94982715\" target=\"_blank\">ENSEMBL</a></br><a href=\"http://genome-euro.ucsc.edu/cgi-bin/hgTracks?position=chr5:94982161-94982715&hgsid=192199020&knownGene=pack&hgFind.matches=uc004dqr.3,\" target=\"…	555	11	32907	island	0.0255765715446998	0.662730259846689	RFESD (margin: RFESD; SPATA9)	6.17999870328272	0.0000028351421540276	0.0145697955295479
<img src=\./figures/42048.png\" height=\"63\" width=\"125\">"	X	134186198	134186640	<a href=\./figures/42048.pdf\" target=\"_blank\">PDF</a></br><a href=\"./figures/42048.tsv\" target=\"_blank\">STATS</a></br><a href=\"http://www.ensembl.org/Homo_sapiens/Location/View?r=X:134186198-134186640\" target=\"_blank\">ENSEMBL</a></br><a href=\"http://genome-euro.ucsc.edu/cgi-bin/hgTracks?position=chrX:134186198-134186640&hgsid=192199020&knownGene=pack&hgFind.matches=uc004dqr.3,\" targe…	443	11	42048	island	0.0187473853078226	0.541180040640757	FAM127B (margin: FAM127B)	6.14993840658782	0.0000028351421540276	0.0145697955295479
<img src=\./figures/33995.png\" height=\"63\" width=\"125\">"	6	32116538	32117725	<a href=\./figures/33995.pdf\" target=\"_blank\">PDF</a></br><a href=\"./figures/33995.tsv\" target=\"_blank\">STATS</a></br><a href=\"http://www.ensembl.org/Homo_sapiens/Location/View?r=6:32116538-32117725\" target=\"_blank\">ENSEMBL</a></br><a href=\"http://genome-euro.ucsc.edu/cgi-bin/hgTracks?position=chr6:32116538-32117725&hgsid=192199020&knownGene=pack&hgFind.matches=uc004dqr.3,\" target=\"…	1188	27	33995	gene;island	0.0421629887133395	0.83492628260776	PRRT1 (margin: PPT2; PPT2-EGFL8; PRRT1)	6.09774361463213	7.74975317733745e-10	0.00000398259815783372
<img src=\./figures/28549.png\" height=\"63\" width=\"125\">"	3	130745442	130745959	<a href=\./figures/28549.pdf\" target=\"_blank\">PDF</a></br><a href=\"./figures/28549.tsv\" target=\"_blank\">STATS</a></br><a href=\"http://www.ensembl.org/Homo_sapiens/Location/View?r=3:130745442-130745959\" target=\"_blank\">ENSEMBL</a></br><a href=\"http://genome-euro.ucsc.edu/cgi-bin/hgTracks?position=chr3:130745442-130745959&hgsid=192199020&knownGene=pack&hgFind.matches=uc004dqr.3,\" targe…	518	13	28549	tss;island	0.0209280068238025	0.592283981424542	NEK11; ASTE1 (margin: ATP2C1; NEK11; ASTE1)	6.06741610746157	0.000000192296598273177	0.000988212218525854
<img src=\./figures/25833.png\" height=\"63\" width=\"125\">"	20	61051317	61052060	<a href=\./figures/25833.pdf\" target=\"_blank\">PDF</a></br><a href=\"./figures/25833.tsv\" target=\"_blank\">STATS</a></br><a href=\"http://www.ensembl.org/Homo_sapiens/Location/View?r=20:61051317-61052060\" target=\"_blank\">ENSEMBL</a></br><a href=\"http://genome-euro.ucsc.edu/cgi-bin/hgTracks?position=chr20:61051317-61052060&hgsid=192199020&knownGene=pack&hgFind.matches=uc004dqr.3,\" target=…	744	18	25833	tss;island	0.0709658957526677	0.831124558863507	RP13-379O24.3; GATA5 (margin: RP13-379O24.3; GATA5)	6.0445256420597	2.20382389230054e-10	0.00000113254509825325
<img src=\./figures/11851.png\" height=\"63\" width=\"125\">"	13	111267667	111268031	<a href=\./figures/11851.pdf\" target=\"_blank\">PDF</a></br><a href=\"./figures/11851.tsv\" target=\"_blank\">STATS</a></br><a href=\"http://www.ensembl.org/Homo_sapiens/Location/View?r=13:111267667-111268031\" target=\"_blank\">ENSEMBL</a></br><a href=\"http://genome-euro.ucsc.edu/cgi-bin/hgTracks?position=chr13:111267667-111268031&hgsid=192199020&knownGene=pack&hgFind.matches=uc004dqr.3,\" tar…	365	11	11851	island	0.684417327216739	0.037762001590837	CARKD (margin: CARKD)	6.03556135596689	0.0000028351421540276	0.0145697955295479
<img src=\./figures/19403.png\" height=\"63\" width=\"125\">"	18	22006316	22006735	<a href=\./figures/19403.pdf\" target=\"_blank\">PDF</a></br><a href=\"./figures/19403.tsv\" target=\"_blank\">STATS</a></br><a href=\"http://www.ensembl.org/Homo_sapiens/Location/View?r=18:22006316-22006735\" target=\"_blank\">ENSEMBL</a></br><a href=\"http://genome-euro.ucsc.edu/cgi-bin/hgTracks?position=chr18:22006316-22006735&hgsid=192199020&knownGene=pack&hgFind.matches=uc004dqr.3,\" target=…	420	11	19403	island	0.0261116530875506	0.604600575996869	IMPACT (margin: IMPACT; Y_RNA; RP11-178F10.1)	6.01267042692473	0.0000028351421540276	0.0145697955295479
<img src=\./figures/28998.png\" height=\"63\" width=\"125\">"	3	44770851	44771316	<a href=\./figures/28998.pdf\" target=\"_blank\">PDF</a></br><a href=\"./figures/28998.tsv\" target=\"_blank\">STATS</a></br><a href=\"http://www.ensembl.org/Homo_sapiens/Location/View?r=3:44770851-44771316\" target=\"_blank\">ENSEMBL</a></br><a href=\"http://genome-euro.ucsc.edu/cgi-bin/hgTracks?position=chr3:44770851-44771316&hgsid=192199020&knownGene=pack&hgFind.matches=uc004dqr.3,\" target=\"…	466	11	28998	island	0.54116916122765	0.0198503661410787	ZNF501 (margin: ZNF502; ZNF501; KIAA1143)	6.00185768864848	0.0000028351421540276	0.0145697955295479
<img src=\./figures/41884.png\" height=\"63\" width=\"125\">"	X	77150966	77151316	<a href=\./figures/41884.pdf\" target=\"_blank\">PDF</a></br><a href=\"./figures/41884.tsv\" target=\"_blank\">STATS</a></br><a href=\"http://www.ensembl.org/Homo_sapiens/Location/View?r=X:77150966-77151316\" target=\"_blank\">ENSEMBL</a></br><a href=\"http://genome-euro.ucsc.edu/cgi-bin/hgTracks?position=chrX:77150966-77151316&hgsid=192199020&knownGene=pack&hgFind.matches=uc004dqr.3,\" target=\"…	351	11	41884	island	0.0238792229921912	0.584197576905652	MAGT1 (margin: RN7SL460P; COX7B; MAGT1)	5.99266166836283	0.0000028351421540276	0.0145697955295479
<img src=\./figures/21553.png\" height=\"63\" width=\"125\">"	19	12146404	12147014	<a href=\./figures/21553.pdf\" target=\"_blank\">PDF</a></br><a href=\"./figures/21553.tsv\" target=\"_blank\">STATS</a></br><a href=\"http://www.ensembl.org/Homo_sapiens/Location/View?r=19:12146404-12147014\" target=\"_blank\">ENSEMBL</a></br><a href=\"http://genome-euro.ucsc.edu/cgi-bin/hgTracks?position=chr19:12146404-12147014&hgsid=192199020&knownGene=pack&hgFind.matches=uc004dqr.3,\" target=…	611	13	21553	island	0.0216482980752156	0.520287051411371	CTD-2006C1.2; ZNF433; CTD-2006C1.10 (margin: CTD-2006C1.2; ZNF433; CTD-2006C1.10; RNA5SP465; ZNF878)	5.98336563467073	0.000000192296598273177	0.000988212218525854
<img src=\./figures/34594.png\" height=\"63\" width=\"125\">"	6	18122938	18123232	<a href=\./figures/34594.pdf\" target=\"_blank\">PDF</a></br><a href=\"./figures/34594.tsv\" target=\"_blank\">STATS</a></br><a href=\"http://www.ensembl.org/Homo_sapiens/Location/View?r=6:18122938-18123232\" target=\"_blank\">ENSEMBL</a></br><a href=\"http://genome-euro.ucsc.edu/cgi-bin/hgTracks?position=chr6:18122938-18123232&hgsid=192199020&knownGene=pack&hgFind.matches=uc004dqr.3,\" target=\"…	295	11	34594	tss;island	0.0310648701421642	0.669548546841086	NHLRC1 (margin: NHLRC1; TPMT)	5.98179447647088	0.0000028351421540276	0.0145697955295479
<img src=\./figures/26963.png\" height=\"63\" width=\"125\">"	22	22901569	22902237	<a href=\./figures/26963.pdf\" target=\"_blank\">PDF</a></br><a href=\"./figures/26963.tsv\" target=\"_blank\">STATS</a></br><a href=\"http://www.ensembl.org/Homo_sapiens/Location/View?r=22:22901569-22902237\" target=\"_blank\">ENSEMBL</a></br><a href=\"http://genome-euro.ucsc.edu/cgi-bin/hgTracks?position=chr22:22901569-22902237&hgsid=192199020&knownGene=pack&hgFind.matches=uc004dqr.3,\" target=…	669	11	26963	tss;island	0.0372858548147785	0.770736691149212	LL22NC03-63E9.3; PRAME (margin: LL22NC03-63E9.3; PRAME)	5.96531674773932	0.0000028351421540276	0.0145697955295479
<img src=\./figures/10451.png\" height=\"63\" width=\"125\">"	12	54331892	54332695	<a href=\./figures/10451.pdf\" target=\"_blank\">PDF</a></br><a href=\"./figures/10451.tsv\" target=\"_blank\">STATS</a></br><a href=\"http://www.ensembl.org/Homo_sapiens/Location/View?r=12:54331892-54332695\" target=\"_blank\">ENSEMBL</a></br><a href=\"http://genome-euro.ucsc.edu/cgi-bin/hgTracks?position=chr12:54331892-54332695&hgsid=192199020&knownGene=pack&hgFind.matches=uc004dqr.3,\" target=…	804	12	10451	island	0.0178996166230726	0.546877301658865	HOXC13; HOXC-AS5 (margin: HOXC13; HOXC-AS5)	5.96296097918195	0.00000147920460210136	0.00760163245019888
<img src=\./figures/41587.png\" height=\"63\" width=\"125\">"	X	153059760	153060546	<a href=\./figures/41587.pdf\" target=\"_blank\">PDF</a></br><a href=\"./figures/41587.tsv\" target=\"_blank\">STATS</a></br><a href=\"http://www.ensembl.org/Homo_sapiens/Location/View?r=X:153059760-153060546\" target=\"_blank\">ENSEMBL</a></br><a href=\"http://genome-euro.ucsc.edu/cgi-bin/hgTracks?position=chrX:153059760-153060546&hgsid=192199020&knownGene=pack&hgFind.matches=uc004dqr.3,\" targe…	787	11	41587	tss;island	0.0179165861706349	0.558731047255286	SSR4; IDH3G (margin: SRPK3; SSR4; IDH3G; PDZD4)	5.9192423031565	0.0000028351421540276	0.0145697955295479
<img src=\./figures/13304.png\" height=\"63\" width=\"125\">"	15	45670865	45671347	<a href=\./figures/13304.pdf\" target=\"_blank\">PDF</a></br><a href=\"./figures/13304.tsv\" target=\"_blank\">STATS</a></br><a href=\"http://www.ensembl.org/Homo_sapiens/Location/View?r=15:45670865-45671347\" target=\"_blank\">ENSEMBL</a></br><a href=\"http://genome-euro.ucsc.edu/cgi-bin/hgTracks?position=chr15:45670865-45671347&hgsid=192199020&knownGene=pack&hgFind.matches=uc004dqr.3,\" target=…	483	13	13304	gene;tss;island	0.910796766324372	0.0655115854010383	GATM (margin: GATM)	5.78912101383738	0.00000865334692229295	0.0444695498336634
<img src=\./figures/41164.png\" height=\"63\" width=\"125\">"	X	153775262	153776107	<a href=\./figures/41164.pdf\" target=\"_blank\">PDF</a></br><a href=\"./figures/41164.tsv\" target=\"_blank\">STATS</a></br><a href=\"http://www.ensembl.org/Homo_sapiens/Location/View?r=X:153775262-153776107\" target=\"_blank\">ENSEMBL</a></br><a href=\"http://genome-euro.ucsc.edu/cgi-bin/hgTracks?position=chrX:153775262-153776107&hgsid=192199020&knownGene=pack&hgFind.matches=uc004dqr.3,\" targe…	846	16	41164	gene;tss;island	0.0233343206844151	0.590119027413497	IKBKG; G6PD (margin: IKBKG; G6PD)	5.76694060937367	3.32734195504199e-09	0.0000170992103069608
<img src=\./figures/24087.png\" height=\"63\" width=\"125\">"	2	24232603	24232974	<a href=\./figures/24087.pdf\" target=\"_blank\">PDF</a></br><a href=\"./figures/24087.tsv\" target=\"_blank\">STATS</a></br><a href=\"http://www.ensembl.org/Homo_sapiens/Location/View?r=2:24232603-24232974\" target=\"_blank\">ENSEMBL</a></br><a href=\"http://genome-euro.ucsc.edu/cgi-bin/hgTracks?position=chr2:24232603-24232974&hgsid=192199020&knownGene=pack&hgFind.matches=uc004dqr.3,\" target=\"…	372	11	24087	island	0.254699886751931	0.940432581087118	MFSD2B (margin: UBXN2A; MFSD2B)	5.75272914290628	0.0000028351421540276	0.0145697955295479
<img src=\./figures/40982.png\" height=\"63\" width=\"125\">"	X	47518016	47518849	<a href=\./figures/40982.pdf\" target=\"_blank\">PDF</a></br><a href=\"./figures/40982.tsv\" target=\"_blank\">STATS</a></br><a href=\"http://www.ensembl.org/Homo_sapiens/Location/View?r=X:47518016-47518849\" target=\"_blank\">ENSEMBL</a></br><a href=\"http://genome-euro.ucsc.edu/cgi-bin/hgTracks?position=chrX:47518016-47518849&hgsid=192199020&knownGene=pack&hgFind.matches=uc004dqr.3,\" target=\"…	834	17	40982	gene;island	0.0243239048641743	0.520669710017399	RP1-212G6.7; UXT (margin: RP1-212G6.7; ELK1; UXT)	5.73627272996198	3.42817049913417e-09	0.0000176173681950505
<img src=\./figures/26062.png\" height=\"63\" width=\"125\">"	20	32307885	32308529	<a href=\./figures/26062.pdf\" target=\"_blank\">PDF</a></br><a href=\"./figures/26062.tsv\" target=\"_blank\">STATS</a></br><a href=\"http://www.ensembl.org/Homo_sapiens/Location/View?r=20:32307885-32308529\" target=\"_blank\">ENSEMBL</a></br><a href=\"http://genome-euro.ucsc.edu/cgi-bin/hgTracks?position=chr20:32307885-32308529&hgsid=192199020&knownGene=pack&hgFind.matches=uc004dqr.3,\" target=…	645	11	26062	island	0.0240159897423335	0.616832860355728	PXMP4 (margin: ZNF341; PXMP4; RP4-553F4.2)	5.71202710036165	0.0000028351421540276	0.0145697955295479
<img src=\./figures/3362.png\" height=\"63\" width=\"125\">"	1	68515788	68516713	<a href=\./figures/3362.pdf\" target=\"_blank\">PDF</a></br><a href=\"./figures/3362.tsv\" target=\"_blank\">STATS</a></br><a href=\"http://www.ensembl.org/Homo_sapiens/Location/View?r=1:68515788-68516713\" target=\"_blank\">ENSEMBL</a></br><a href=\"http://genome-euro.ucsc.edu/cgi-bin/hgTracks?position=chr1:68515788-68516713&hgsid=192199020&knownGene=pack&hgFind.matches=uc004dqr.3,\" target=\"_b…	926	17	3362	island	0.0519231173860221	0.728735129771919	GNG12-AS1; DIRAS3; ARL5AP3 (margin: GNG12-AS1; RP4-609E1.2; AL157407.1; DIRAS3; ARL5AP3)	5.70069477308441	8.57042624783542e-10	0.00000440434204876262
<img src=\./figures/573.png\" height=\"63\" width=\"125\">"	1	68515788	68516453	<a href=\./figures/573.pdf\" target=\"_blank\">PDF</a></br><a href=\"./figures/573.tsv\" target=\"_blank\">STATS</a></br><a href=\"http://www.ensembl.org/Homo_sapiens/Location/View?r=1:68515788-68516453\" target=\"_blank\">ENSEMBL</a></br><a href=\"http://genome-euro.ucsc.edu/cgi-bin/hgTracks?position=chr1:68515788-68516453&hgsid=192199020&knownGene=pack&hgFind.matches=uc004dqr.3,\" target=\"_bla…	666	11	573	gene	0.0519231173860221	0.667703829388144	GNG12-AS1; DIRAS3; ARL5AP3 (margin: GNG12-AS1; RP4-609E1.2; AL157407.1; DIRAS3; ARL5AP3)	5.70069477308441	0.0000028351421540276	0.0145697955295479
<img src=\./figures/27674.png\" height=\"63\" width=\"125\">"	3	37033625	37034787	<a href=\./figures/27674.pdf\" target=\"_blank\">PDF</a></br><a href=\"./figures/27674.tsv\" target=\"_blank\">STATS</a></br><a href=\"http://www.ensembl.org/Homo_sapiens/Location/View?r=3:37033625-37034787\" target=\"_blank\">ENSEMBL</a></br><a href=\"http://genome-euro.ucsc.edu/cgi-bin/hgTracks?position=chr3:37033625-37034787&hgsid=192199020&knownGene=pack&hgFind.matches=uc004dqr.3,\" target=\"…	1163	22	27674	gene	0.395580019195568	0.0145481357697838	MLH1; EPM2AIP1 (margin: MLH1; RP11-129K12.4; RP11-129K12.3; EPM2AIP1)	5.52060747103937	6.65367943304735e-12	0.0000000341932586064303
<img src=\./figures/22931.png\" height=\"63\" width=\"125\">"	2	198364525	198365150	<a href=\./figures/22931.pdf\" target=\"_blank\">PDF</a></br><a href=\"./figures/22931.tsv\" target=\"_blank\">STATS</a></br><a href=\"http://www.ensembl.org/Homo_sapiens/Location/View?r=2:198364525-198365150\" target=\"_blank\">ENSEMBL</a></br><a href=\"http://genome-euro.ucsc.edu/cgi-bin/hgTracks?position=chr2:198364525-198365150&hgsid=192199020&knownGene=pack&hgFind.matches=uc004dqr.3,\" targe…	626	16	22931	gene;tss;island	0.0238348850414806	0.474771932726368	HSPE1; MOB4; HSPD1 (margin: HSPE1; MOB4; HSPD1)	5.44826601538291	3.32734195504199e-09	0.0000170992103069608
<img src=\./figures/17858.png\" height=\"63\" width=\"125\">"	17	5094881	5095455	<a href=\./figures/17858.pdf\" target=\"_blank\">PDF</a></br><a href=\"./figures/17858.tsv\" target=\"_blank\">STATS</a></br><a href=\"http://www.ensembl.org/Homo_sapiens/Location/View?r=17:5094881-5095455\" target=\"_blank\">ENSEMBL</a></br><a href=\"http://genome-euro.ucsc.edu/cgi-bin/hgTracks?position=chr17:5094881-5095455&hgsid=192199020&knownGene=pack&hgFind.matches=uc004dqr.3,\" target=\"_b…	575	11	17858	island	0.029010099474433	0.53716049595178	RP11-333E1.1; ZNF594 (margin: RP11-333E1.1; ZNF594)	5.35986031664221	0.0000028351421540276	0.0145697955295479
<img src=\./figures/31664.png\" height=\"63\" width=\"125\">"	5	114937535	114938459	<a href=\./figures/31664.pdf\" target=\"_blank\">PDF</a></br><a href=\"./figures/31664.tsv\" target=\"_blank\">STATS</a></br><a href=\"http://www.ensembl.org/Homo_sapiens/Location/View?r=5:114937535-114938459\" target=\"_blank\">ENSEMBL</a></br><a href=\"http://genome-euro.ucsc.edu/cgi-bin/hgTracks?position=chr5:114937535-114938459&hgsid=192199020&knownGene=pack&hgFind.matches=uc004dqr.3,\" targe…	925	11	31664	gene;island	0.121255346884264	0.884778915198763	AC010226.4; TICAM2; TMED7-TICAM2 (margin: AC010226.4; TICAM2; TMED7-TICAM2; TMED7)	5.34650358784409	0.0000028351421540276	0.0145697955295479
<img src=\./figures/19285.png\" height=\"63\" width=\"125\">"	18	71815073	71815372	<a href=\./figures/19285.pdf\" target=\"_blank\">PDF</a></br><a href=\"./figures/19285.tsv\" target=\"_blank\">STATS</a></br><a href=\"http://www.ensembl.org/Homo_sapiens/Location/View?r=18:71815073-71815372\" target=\"_blank\">ENSEMBL</a></br><a href=\"http://genome-euro.ucsc.edu/cgi-bin/hgTracks?position=chr18:71815073-71815372&hgsid=192199020&knownGene=pack&hgFind.matches=uc004dqr.3,\" target=…	300	11	19285	tss;island	0.0139256357777627	0.379932745432323	TIMM21; FBXO15 (margin: TIMM21; FBXO15)	5.33540939305818	0.0000028351421540276	0.0145697955295479
<img src=\./figures/28997.png\" height=\"63\" width=\"125\">"	3	44753865	44754587	<a href=\./figures/28997.pdf\" target=\"_blank\">PDF</a></br><a href=\"./figures/28997.tsv\" target=\"_blank\">STATS</a></br><a href=\"http://www.ensembl.org/Homo_sapiens/Location/View?r=3:44753865-44754587\" target=\"_blank\">ENSEMBL</a></br><a href=\"http://genome-euro.ucsc.edu/cgi-bin/hgTracks?position=chr3:44753865-44754587&hgsid=192199020&knownGene=pack&hgFind.matches=uc004dqr.3,\" target=\"…	723	12	28997	island	0.555835926193857	0.035326567368075	ZNF502; SOCS5P3 (margin: ZNF502; SOCS5P3)	5.3032427185011	0.000000739602301050679	0.00380081622509944
<img src=\./figures/14465.png\" height=\"63\" width=\"125\">"	15	98503714	98503952	<a href=\./figures/14465.pdf\" target=\"_blank\">PDF</a></br><a href=\"./figures/14465.tsv\" target=\"_blank\">STATS</a></br><a href=\"http://www.ensembl.org/Homo_sapiens/Location/View?r=15:98503714-98503952\" target=\"_blank\">ENSEMBL</a></br><a href=\"http://genome-euro.ucsc.edu/cgi-bin/hgTracks?position=chr15:98503714-98503952&hgsid=192199020&knownGene=pack&hgFind.matches=uc004dqr.3,\" target=…	239	11	14465	island	0.0217997716952531	0.466010953870666	ARRDC4 (margin: ARRDC4)	5.28955250475402	0.0000028351421540276	0.0145697955295479
<img src=\./figures/1692.png\" height=\"63\" width=\"125\">"	1	74663583	74664160	<a href=\./figures/1692.pdf\" target=\"_blank\">PDF</a></br><a href=\"./figures/1692.tsv\" target=\"_blank\">STATS</a></br><a href=\"http://www.ensembl.org/Homo_sapiens/Location/View?r=1:74663583-74664160\" target=\"_blank\">ENSEMBL</a></br><a href=\"http://genome-euro.ucsc.edu/cgi-bin/hgTracks?position=chr1:74663583-74664160&hgsid=192199020&knownGene=pack&hgFind.matches=uc004dqr.3,\" target=\"_b…	578	11	1692	tss;island	0.0212609515668793	0.512911254859471	FPGT; FPGT-TNNI3K; TNNI3K; LRRIQ3 (margin: FPGT; FPGT-TNNI3K; TNNI3K; LRRIQ3)	5.25426152245895	0.0000028351421540276	0.0145697955295479
<img src=\./figures/39974.png\" height=\"63\" width=\"125\">"	8	1764878	1765477	<a href=\./figures/39974.pdf\" target=\"_blank\">PDF</a></br><a href=\"./figures/39974.tsv\" target=\"_blank\">STATS</a></br><a href=\"http://www.ensembl.org/Homo_sapiens/Location/View?r=8:1764878-1765477\" target=\"_blank\">ENSEMBL</a></br><a href=\"http://genome-euro.ucsc.edu/cgi-bin/hgTracks?position=chr8:1764878-1765477&hgsid=192199020&knownGene=pack&hgFind.matches=uc004dqr.3,\" target=\"_bla…	600	12	39974	island	0.0322744835107971	0.534606449330609	MIR596 (margin: MIR596; ARHGEF10)	5.16497349536082	0.000000739602301050679	0.00380081622509944
<img src=\./figures/9729.png\" height=\"63\" width=\"125\">"	12	54410251	54410632	<a href=\./figures/9729.pdf\" target=\"_blank\">PDF</a></br><a href=\"./figures/9729.tsv\" target=\"_blank\">STATS</a></br><a href=\"http://www.ensembl.org/Homo_sapiens/Location/View?r=12:54410251-54410632\" target=\"_blank\">ENSEMBL</a></br><a href=\"http://genome-euro.ucsc.edu/cgi-bin/hgTracks?position=chr12:54410251-54410632&hgsid=192199020&knownGene=pack&hgFind.matches=uc004dqr.3,\" target=\"…	382	12	9729	tss	0.0211564271373272	0.356608946418681	HOXC5; HOXC6; HOXC4 (margin: HOXC5; HOXC6; HOXC8; HOXC4; AC012531.25)	5.03922700559888	0.00000517721610735475	0.0266057135756961
<img src=\./figures/27531.png\" height=\"63\" width=\"125\">"	22	45680498	45681036	<a href=\./figures/27531.pdf\" target=\"_blank\">PDF</a></br><a href=\"./figures/27531.tsv\" target=\"_blank\">STATS</a></br><a href=\"http://www.ensembl.org/Homo_sapiens/Location/View?r=22:45680498-45681036\" target=\"_blank\">ENSEMBL</a></br><a href=\"http://genome-euro.ucsc.edu/cgi-bin/hgTracks?position=chr22:45680498-45681036&hgsid=192199020&knownGene=pack&hgFind.matches=uc004dqr.3,\" target=…	539	12	27531	island	0.878091880113447	0.171724322309641	UPK3A (margin: CTA-268H5.9; UPK3A)	4.98306551528533	0.000000739602301050679	0.00380081622509944
<img src=\./figures/10467.png\" height=\"63\" width=\"125\">"	12	54410251	54410727	<a href=\./figures/10467.pdf\" target=\"_blank\">PDF</a></br><a href=\"./figures/10467.tsv\" target=\"_blank\">STATS</a></br><a href=\"http://www.ensembl.org/Homo_sapiens/Location/View?r=12:54410251-54410727\" target=\"_blank\">ENSEMBL</a></br><a href=\"http://genome-euro.ucsc.edu/cgi-bin/hgTracks?position=chr12:54410251-54410727&hgsid=192199020&knownGene=pack&hgFind.matches=uc004dqr.3,\" target=…	477	17	10467	island	0.0151740978450898	0.301785434753272	HOXC5; HOXC6; HOXC4 (margin: HOXC5; HOXC6; HOXC8; HOXC4; AC012531.25)	4.98177443519881	5.99929837348479e-09	0.0000308303943413384
<img src=\./figures/6586.png\" height=\"63\" width=\"125\">"	11	47270041	47270669	<a href=\./figures/6586.pdf\" target=\"_blank\">PDF</a></br><a href=\"./figures/6586.tsv\" target=\"_blank\">STATS</a></br><a href=\"http://www.ensembl.org/Homo_sapiens/Location/View?r=11:47270041-47270669\" target=\"_blank\">ENSEMBL</a></br><a href=\"http://genome-euro.ucsc.edu/cgi-bin/hgTracks?position=chr11:47270041-47270669&hgsid=192199020&knownGene=pack&hgFind.matches=uc004dqr.3,\" target=\"…	629	14	6586	gene;tss;island	0.0292814226243699	0.459086055310187	NR1H3; ACP2 (margin: DDB2; NR1H3; ACP2)	4.95821248372328	0.0000000498546736263791	0.000256203167765962
<img src=\./figures/3576.png\" height=\"63\" width=\"125\">"	1	111506233	111507160	<a href=\./figures/3576.pdf\" target=\"_blank\">PDF</a></br><a href=\"./figures/3576.tsv\" target=\"_blank\">STATS</a></br><a href=\"http://www.ensembl.org/Homo_sapiens/Location/View?r=1:111506233-111507160\" target=\"_blank\">ENSEMBL</a></br><a href=\"http://genome-euro.ucsc.edu/cgi-bin/hgTracks?position=chr1:111506233-111507160&hgsid=192199020&knownGene=pack&hgFind.matches=uc004dqr.3,\" target=…	928	17	3576	island	0.0160177295935886	0.317240768536303	LRIF1 (margin: RP11-96K19.2; LRIF1)	4.93522365983372	8.57042624783542e-10	0.00000440434204876262
<img src=\./figures/19939.png\" height=\"63\" width=\"125\">"	19	34174665	34175554	<a href=\./figures/19939.pdf\" target=\"_blank\">PDF</a></br><a href=\"./figures/19939.tsv\" target=\"_blank\">STATS</a></br><a href=\"http://www.ensembl.org/Homo_sapiens/Location/View?r=19:34174665-34175554\" target=\"_blank\">ENSEMBL</a></br><a href=\"http://genome-euro.ucsc.edu/cgi-bin/hgTracks?position=chr19:34174665-34175554&hgsid=192199020&knownGene=pack&hgFind.matches=uc004dqr.3,\" target=…	890	21	19939	gene;island	0.0830410422345683	0.739781294903253	CHST8 (margin: CHST8)	4.9154038266642	0.00000129066388619539	0.0066327217111581
<img src=\./figures/25449.png\" height=\"63\" width=\"125\">"	20	61148178	61149009	<a href=\./figures/25449.pdf\" target=\"_blank\">PDF</a></br><a href=\"./figures/25449.tsv\" target=\"_blank\">STATS</a></br><a href=\"http://www.ensembl.org/Homo_sapiens/Location/View?r=20:61148178-61149009\" target=\"_blank\">ENSEMBL</a></br><a href=\"http://genome-euro.ucsc.edu/cgi-bin/hgTracks?position=chr20:61148178-61149009&hgsid=192199020&knownGene=pack&hgFind.matches=uc004dqr.3,\" target=…	832	12	25449	gene;island	0.147507695150212	0.82801650689172	C20orf166; C20orf166-AS1 (margin: C20orf166; MIR1-1; C20orf166-AS1)	4.90450800260505	0.000000739602301050679	0.00380081622509944
<img src=\./figures/31610.png\" height=\"63\" width=\"125\">"	5	80597143	80597828	<a href=\./figures/31610.pdf\" target=\"_blank\">PDF</a></br><a href=\"./figures/31610.tsv\" target=\"_blank\">STATS</a></br><a href=\"http://www.ensembl.org/Homo_sapiens/Location/View?r=5:80597143-80597828\" target=\"_blank\">ENSEMBL</a></br><a href=\"http://genome-euro.ucsc.edu/cgi-bin/hgTracks?position=chr5:80597143-80597828&hgsid=192199020&knownGene=pack&hgFind.matches=uc004dqr.3,\" target=\"…	686	13	31610	gene;island	0.446318085315277	0.0217099142168784	ZCCHC9; CTC-281B15.1 (margin: ZCCHC9; CTC-281B15.1)	4.90134824005337	0.000000192296598273177	0.000988212218525854
<img src=\./figures/16176.png\" height=\"63\" width=\"125\">"	16	88717374	88717989	<a href=\./figures/16176.pdf\" target=\"_blank\">PDF</a></br><a href=\"./figures/16176.tsv\" target=\"_blank\">STATS</a></br><a href=\"http://www.ensembl.org/Homo_sapiens/Location/View?r=16:88717374-88717989\" target=\"_blank\">ENSEMBL</a></br><a href=\"http://genome-euro.ucsc.edu/cgi-bin/hgTracks?position=chr16:88717374-88717989&hgsid=192199020&knownGene=pack&hgFind.matches=uc004dqr.3,\" target=…	616	13	16176	island	0.789635360604785	0.0948206222833554	CYBA; MVD (margin: IL17C; SNAI3-AS1; CYBA; MVD)	4.82714861561749	0.000000384593196546353	0.00197642443705171
<img src=\./figures/7035.png\" height=\"63\" width=\"125\">"	11	2019436	2020560	<a href=\./figures/7035.pdf\" target=\"_blank\">PDF</a></br><a href=\"./figures/7035.tsv\" target=\"_blank\">STATS</a></br><a href=\"http://www.ensembl.org/Homo_sapiens/Location/View?r=11:2019436-2020560\" target=\"_blank\">ENSEMBL</a></br><a href=\"http://genome-euro.ucsc.edu/cgi-bin/hgTracks?position=chr11:2019436-2020560&hgsid=192199020&knownGene=pack&hgFind.matches=uc004dqr.3,\" target=\"_bla…	1125	36	7035	tss;island	0.0225576644102853	0.46131394523122	H19 (margin: AC051649.6; MRPL23-AS1; H19)	4.80508080422211	9.15430387004572e-13	4.7043967588165e-09
<img src=\./figures/6448.png\" height=\"63\" width=\"125\">"	11	2721207	2722713	<a href=\./figures/6448.pdf\" target=\"_blank\">PDF</a></br><a href=\"./figures/6448.tsv\" target=\"_blank\">STATS</a></br><a href=\"http://www.ensembl.org/Homo_sapiens/Location/View?r=11:2721207-2722713\" target=\"_blank\">ENSEMBL</a></br><a href=\"http://genome-euro.ucsc.edu/cgi-bin/hgTracks?position=chr11:2721207-2722713&hgsid=192199020&knownGene=pack&hgFind.matches=uc004dqr.3,\" target=\"_bla…	1507	41	6448	gene;island	0.557380080633451	0.042649446267208	KCNQ1; KCNQ1OT1 (margin: KCNQ1; KCNQ1OT1)	4.79308576839154	4.090012405037e-13	2.10185737494852e-09
<img src=\./figures/38289.png\" height=\"63\" width=\"125\">"	7	27195918	27196555	<a href=\./figures/38289.pdf\" target=\"_blank\">PDF</a></br><a href=\"./figures/38289.tsv\" target=\"_blank\">STATS</a></br><a href=\"http://www.ensembl.org/Homo_sapiens/Location/View?r=7:27195918-27196555\" target=\"_blank\">ENSEMBL</a></br><a href=\"http://genome-euro.ucsc.edu/cgi-bin/hgTracks?position=chr7:27195918-27196555&hgsid=192199020&knownGene=pack&hgFind.matches=uc004dqr.3,\" target=\"…	638	11	38289	island	0.02090171389691	0.347110555138203	HOXA-AS3; RP1-170O19.21; HOXA7 (margin: HOXA-AS3; RP1-170O19.21; HOXA-AS4; HOXA3; HOXA6; HOXA7; HOXA9; RP1-170O19.20)	4.74897229722703	0.0000028351421540276	0.0145697955295479
<img src=\./figures/7057.png\" height=\"63\" width=\"125\">"	11	2721243	2722713	<a href=\./figures/7057.pdf\" target=\"_blank\">PDF</a></br><a href=\"./figures/7057.tsv\" target=\"_blank\">STATS</a></br><a href=\"http://www.ensembl.org/Homo_sapiens/Location/View?r=11:2721243-2722713\" target=\"_blank\">ENSEMBL</a></br><a href=\"http://genome-euro.ucsc.edu/cgi-bin/hgTracks?position=chr11:2721243-2722713&hgsid=192199020&knownGene=pack&hgFind.matches=uc004dqr.3,\" target=\"_bla…	1471	40	7057	tss	0.556879626097754	0.0453759874799822	KCNQ1; KCNQ1OT1 (margin: KCNQ1; KCNQ1OT1)	4.70767167675659	1.16396568929984e-12	5.9816196773119e-09
<img src=\./figures/1817.png\" height=\"63\" width=\"125\">"	1	111506577	111507160	<a href=\./figures/1817.pdf\" target=\"_blank\">PDF</a></br><a href=\"./figures/1817.tsv\" target=\"_blank\">STATS</a></br><a href=\"http://www.ensembl.org/Homo_sapiens/Location/View?r=1:111506577-111507160\" target=\"_blank\">ENSEMBL</a></br><a href=\"http://genome-euro.ucsc.edu/cgi-bin/hgTracks?position=chr1:111506577-111507160&hgsid=192199020&knownGene=pack&hgFind.matches=uc004dqr.3,\" target=…	584	11	1817	tss	0.0160177295935886	0.289236623577219	LRIF1 (margin: RP11-96K19.2; LRIF1)	4.66323045860678	0.0000028351421540276	0.0145697955295479
<img src=\./figures/4318.png\" height=\"63\" width=\"125\">"	1	233086060	233086622	<a href=\./figures/4318.pdf\" target=\"_blank\">PDF</a></br><a href=\"./figures/4318.tsv\" target=\"_blank\">STATS</a></br><a href=\"http://www.ensembl.org/Homo_sapiens/Location/View?r=1:233086060-233086622\" target=\"_blank\">ENSEMBL</a></br><a href=\"http://genome-euro.ucsc.edu/cgi-bin/hgTracks?position=chr1:233086060-233086622&hgsid=192199020&knownGene=pack&hgFind.matches=uc004dqr.3,\" target=…	563	12	4318	island	0.387198822605889	0.0258626389644663	NTPCR (margin: NTPCR)	4.62395741488485	0.000000739602301050679	0.00380081622509944
<img src=\./figures/15380.png\" height=\"63\" width=\"125\">"	16	88717464	88717989	<a href=\./figures/15380.pdf\" target=\"_blank\">PDF</a></br><a href=\"./figures/15380.tsv\" target=\"_blank\">STATS</a></br><a href=\"http://www.ensembl.org/Homo_sapiens/Location/View?r=16:88717464-88717989\" target=\"_blank\">ENSEMBL</a></br><a href=\"http://genome-euro.ucsc.edu/cgi-bin/hgTracks?position=chr16:88717464-88717989&hgsid=192199020&knownGene=pack&hgFind.matches=uc004dqr.3,\" target=…	526	11	15380	tss	0.679587996359062	0.105285775953486	CYBA; MVD (margin: IL17C; SNAI3-AS1; CYBA; MVD)	4.59815264494653	0.00000567028430805521	0.0291395910590957
<img src=\./figures/29063.png\" height=\"63\" width=\"125\">"	3	49066699	49067151	<a href=\./figures/29063.pdf\" target=\"_blank\">PDF</a></br><a href=\"./figures/29063.tsv\" target=\"_blank\">STATS</a></br><a href=\"http://www.ensembl.org/Homo_sapiens/Location/View?r=3:49066699-49067151\" target=\"_blank\">ENSEMBL</a></br><a href=\"http://genome-euro.ucsc.edu/cgi-bin/hgTracks?position=chr3:49066699-49067151&hgsid=192199020&knownGene=pack&hgFind.matches=uc004dqr.3,\" target=\"…	453	11	29063	island	0.0242287282672234	0.330643117646769	RP13-131K19.6; IMPDH2; QRICH1 (margin: NDUFAF3; RP13-131K19.6; DALRD3; MIR425; MIR191; IMPDH2; QRICH1)	4.544418582639	0.0000028351421540276	0.0145697955295479
<img src=\./figures/18455.png\" height=\"63\" width=\"125\">"	17	46688182	46688845	<a href=\./figures/18455.pdf\" target=\"_blank\">PDF</a></br><a href=\"./figures/18455.tsv\" target=\"_blank\">STATS</a></br><a href=\"http://www.ensembl.org/Homo_sapiens/Location/View?r=17:46688182-46688845\" target=\"_blank\">ENSEMBL</a></br><a href=\"http://genome-euro.ucsc.edu/cgi-bin/hgTracks?position=chr17:46688182-46688845&hgsid=192199020&knownGene=pack&hgFind.matches=uc004dqr.3,\" target=…	664	13	18455	island	0.0176935098535993	0.249520761752449	HOXB7; HOXB8 (margin: HOXB-AS3; HOXB3; HOXB6; HOXB7; HOXB8; HOXB9)	4.51237093563462	0.000000192296598273177	0.000988212218525854
<img src=\./figures/36357.png\" height=\"63\" width=\"125\">"	6	111580120	111580939	<a href=\./figures/36357.pdf\" target=\"_blank\">PDF</a></br><a href=\"./figures/36357.tsv\" target=\"_blank\">STATS</a></br><a href=\"http://www.ensembl.org/Homo_sapiens/Location/View?r=6:111580120-111580939\" target=\"_blank\">ENSEMBL</a></br><a href=\"http://genome-euro.ucsc.edu/cgi-bin/hgTracks?position=chr6:111580120-111580939&hgsid=192199020&knownGene=pack&hgFind.matches=uc004dqr.3,\" targe…	820	15	36357	island	0.421209875525128	0.0236771264086184	KIAA1919; RP11-428F8.2 (margin: KIAA1919; RP11-428F8.2)	4.47084540689681	0.00000654987263850015	0.0336597954892523
<img src=\./figures/25433.png\" height=\"63\" width=\"125\">"	20	57425979	57428032	<a href=\./figures/25433.pdf\" target=\"_blank\">PDF</a></br><a href=\"./figures/25433.tsv\" target=\"_blank\">STATS</a></br><a href=\"http://www.ensembl.org/Homo_sapiens/Location/View?r=20:57425979-57428032\" target=\"_blank\">ENSEMBL</a></br><a href=\"http://genome-euro.ucsc.edu/cgi-bin/hgTracks?position=chr20:57425979-57428032&hgsid=192199020&knownGene=pack&hgFind.matches=uc004dqr.3,\" target=…	2054	65	25433	gene;tss;island	0.493261612320502	0.0377050152437276	GNAS; GNAS-AS1 (margin: GNAS; GNAS-AS1; RP1-309F20.3)	4.44399746655702	6.12846010193055e-17	3.14941564638211e-13
<img src=\./figures/6835.png\" height=\"63\" width=\"125\">"	11	86383182	86383585	<a href=\./figures/6835.pdf\" target=\"_blank\">PDF</a></br><a href=\"./figures/6835.tsv\" target=\"_blank\">STATS</a></br><a href=\"http://www.ensembl.org/Homo_sapiens/Location/View?r=11:86383182-86383585\" target=\"_blank\">ENSEMBL</a></br><a href=\"http://genome-euro.ucsc.edu/cgi-bin/hgTracks?position=chr11:86383182-86383585&hgsid=192199020&knownGene=pack&hgFind.matches=uc004dqr.3,\" target=\"…	404	12	6835	gene	0.0553985266490264	0.563456955900966	ME3 (margin: ME3)	4.43885276791174	0.000000739602301050679	0.00380081622509944
<img src=\./figures/33084.png\" height=\"63\" width=\"125\">"	5	135415693	135416613	<a href=\./figures/33084.pdf\" target=\"_blank\">PDF</a></br><a href=\"./figures/33084.tsv\" target=\"_blank\">STATS</a></br><a href=\"http://www.ensembl.org/Homo_sapiens/Location/View?r=5:135415693-135416613\" target=\"_blank\">ENSEMBL</a></br><a href=\"http://genome-euro.ucsc.edu/cgi-bin/hgTracks?position=chr5:135415693-135416613&hgsid=192199020&knownGene=pack&hgFind.matches=uc004dqr.3,\" targe…	921	16	33084	island	0.0511373741177317	0.532999950231749	VTRNA2-1 (margin: VTRNA2-1)	4.4170546054785	3.32734195504199e-09	0.0000170992103069608
<img src=\./figures/27998.png\" height=\"63\" width=\"125\">"	3	181428046	181428697	<a href=\./figures/27998.pdf\" target=\"_blank\">PDF</a></br><a href=\"./figures/27998.tsv\" target=\"_blank\">STATS</a></br><a href=\"http://www.ensembl.org/Homo_sapiens/Location/View?r=3:181428046-181428697\" target=\"_blank\">ENSEMBL</a></br><a href=\"http://genome-euro.ucsc.edu/cgi-bin/hgTracks?position=chr3:181428046-181428697&hgsid=192199020&knownGene=pack&hgFind.matches=uc004dqr.3,\" targe…	652	15	27998	gene;island	0.431171190281849	0.0412567499864228	SOX2-OT; SOX2 (margin: SOX2-OT; SOX2)	4.3707113444213	0.0000000128934500757877	0.000066259439939473
<img src=\./figures/1376.png\" height=\"63\" width=\"125\">"	1	26233332	26233709	<a href=\./figures/1376.pdf\" target=\"_blank\">PDF</a></br><a href=\"./figures/1376.tsv\" target=\"_blank\">STATS</a></br><a href=\"http://www.ensembl.org/Homo_sapiens/Location/View?r=1:26233332-26233709\" target=\"_blank\">ENSEMBL</a></br><a href=\"http://genome-euro.ucsc.edu/cgi-bin/hgTracks?position=chr1:26233332-26233709&hgsid=192199020&knownGene=pack&hgFind.matches=uc004dqr.3,\" target=\"_b…	378	11	1376	tss;island	0.0478612787758023	0.499193182384967	STMN1; MIR3917 (margin: AL033528.1; STMN1; MIR3917)	4.33601589988745	0.0000028351421540276	0.0145697955295479
<img src=\./figures/39489.png\" height=\"63\" width=\"125\">"	8	11560299	11560851	<a href=\./figures/39489.pdf\" target=\"_blank\">PDF</a></br><a href=\"./figures/39489.tsv\" target=\"_blank\">STATS</a></br><a href=\"http://www.ensembl.org/Homo_sapiens/Location/View?r=8:11560299-11560851\" target=\"_blank\">ENSEMBL</a></br><a href=\"http://genome-euro.ucsc.edu/cgi-bin/hgTracks?position=chr8:11560299-11560851&hgsid=192199020&knownGene=pack&hgFind.matches=uc004dqr.3,\" target=\"…	553	12	39489	tss;island	0.730978067082298	0.16739516618387	GATA4 (margin: GATA4)	4.31190864009758	0.000000739602301050679	0.00380081622509944
<img src=\./figures/28696.png\" height=\"63\" width=\"125\">"	3	181428242	181428697	<a href=\./figures/28696.pdf\" target=\"_blank\">PDF</a></br><a href=\"./figures/28696.tsv\" target=\"_blank\">STATS</a></br><a href=\"http://www.ensembl.org/Homo_sapiens/Location/View?r=3:181428242-181428697\" target=\"_blank\">ENSEMBL</a></br><a href=\"http://genome-euro.ucsc.edu/cgi-bin/hgTracks?position=chr3:181428242-181428697&hgsid=192199020&knownGene=pack&hgFind.matches=uc004dqr.3,\" targe…	456	14	28696	tss	0.419321156887137	0.0411655355267904	SOX2-OT; SOX2 (margin: SOX2-OT; SOX2)	4.3112892752886	0.0000000498546736263791	0.000256203167765962
<img src=\./figures/20652.png\" height=\"63\" width=\"125\">"	19	34174665	34175419	<a href=\./figures/20652.pdf\" target=\"_blank\">PDF</a></br><a href=\"./figures/20652.tsv\" target=\"_blank\">STATS</a></br><a href=\"http://www.ensembl.org/Homo_sapiens/Location/View?r=19:34174665-34175419\" target=\"_blank\">ENSEMBL</a></br><a href=\"http://genome-euro.ucsc.edu/cgi-bin/hgTracks?position=chr19:34174665-34175419&hgsid=192199020&knownGene=pack&hgFind.matches=uc004dqr.3,\" target=…	755	19	20652	tss	0.0830410422345683	0.739781294903253	CHST8 (margin: CHST8)	4.30519829439293	0.00000913497213734192	0.0469446218138001
<img src=\./figures/31779.png\" height=\"63\" width=\"125\">"	5	140810051	140811312	<a href=\./figures/31779.pdf\" target=\"_blank\">PDF</a></br><a href=\"./figures/31779.tsv\" target=\"_blank\">STATS</a></br><a href=\"http://www.ensembl.org/Homo_sapiens/Location/View?r=5:140810051-140811312\" target=\"_blank\">ENSEMBL</a></br><a href=\"http://genome-euro.ucsc.edu/cgi-bin/hgTracks?position=chr5:140810051-140811312&hgsid=192199020&knownGene=pack&hgFind.matches=uc004dqr.3,\" targe…	1262	16	31779	gene;island	0.342687313569033	0.895064852827673	PCDHGA1; PCDHGA2; PCDHGA3; PCDHGB1; PCDHGA4; PCDHGB2; PCDHGA5; PCDHGB3; PCDHGA6; PCDHGA7; PCDHGB4; PCDHGA8; PCDHGA9; PCDHGB6; PCDHGA10; PCDHGB7; PCDHGA11; PCDHGB8P; PCDHGA12 (margin: PCDHGA1; PCDHGA2; PCDHGA3; PCDHGB1; PCDHGA4; PCDHGB2; PCDHGA5; PCDHGB3; PCDHGA6; PCDHGA7; PCDHGB4; PCDHGA8; PCDHGA9; PCDHGB6; PCDHGA10; PCDHGB7; PCDHGA11; PCDHGB8P; PCDHGA12)	4.28361938296194	0.0000000133093678201679	0.0000683968412278431
<img src=\./figures/34398.png\" height=\"63\" width=\"125\">"	6	122931154	122931702	<a href=\./figures/34398.pdf\" target=\"_blank\">PDF</a></br><a href=\"./figures/34398.tsv\" target=\"_blank\">STATS</a></br><a href=\"http://www.ensembl.org/Homo_sapiens/Location/View?r=6:122931154-122931702\" target=\"_blank\">ENSEMBL</a></br><a href=\"http://genome-euro.ucsc.edu/cgi-bin/hgTracks?position=chr6:122931154-122931702&hgsid=192199020&knownGene=pack&hgFind.matches=uc004dqr.3,\" targe…	549	11	34398	gene;island	0.0644968982766353	0.571692973317741	PKIB (margin: PKIB)	4.27503596256625	0.0000028351421540276	0.0145697955295479
<img src=\./figures/28993.png\" height=\"63\" width=\"125\">"	3	44626029	44626860	<a href=\./figures/28993.pdf\" target=\"_blank\">PDF</a></br><a href=\"./figures/28993.tsv\" target=\"_blank\">STATS</a></br><a href=\"http://www.ensembl.org/Homo_sapiens/Location/View?r=3:44626029-44626860\" target=\"_blank\">ENSEMBL</a></br><a href=\"http://genome-euro.ucsc.edu/cgi-bin/hgTracks?position=chr3:44626029-44626860&hgsid=192199020&knownGene=pack&hgFind.matches=uc004dqr.3,\" target=\"…	832	11	28993	island	0.31663228100313	0.0327226355799018	ZKSCAN7; ZNF660; ZNF197; RP11-944L7.4 (margin: ZKSCAN7; ZNF660; ZNF197; RP11-944L7.4; MPRIPP1)	4.27498772285518	0.00000567028430805521	0.0291395910590957
<img src=\./figures/34002.png\" height=\"63\" width=\"125\">"	6	32133929	32135396	<a href=\./figures/34002.pdf\" target=\"_blank\">PDF</a></br><a href=\"./figures/34002.tsv\" target=\"_blank\">STATS</a></br><a href=\"http://www.ensembl.org/Homo_sapiens/Location/View?r=6:32133929-32135396\" target=\"_blank\">ENSEMBL</a></br><a href=\"http://genome-euro.ucsc.edu/cgi-bin/hgTracks?position=chr6:32133929-32135396&hgsid=192199020&knownGene=pack&hgFind.matches=uc004dqr.3,\" target=\"…	1468	44	34002	gene;island	0.308975546396374	0.880711929814175	PPT2; PPT2-EGFL8; EGFL8; AGPAT1 (margin: PPT2; PPT2-EGFL8; EGFL8; RNF5; PRRT1; AGPAT1)	4.26254909187553	1.56982608786296e-13	8.06733626552777e-10
<img src=\./figures/1298.png\" height=\"63\" width=\"125\">"	1	19615303	19615702	<a href=\./figures/1298.pdf\" target=\"_blank\">PDF</a></br><a href=\"./figures/1298.tsv\" target=\"_blank\">STATS</a></br><a href=\"http://www.ensembl.org/Homo_sapiens/Location/View?r=1:19615303-19615702\" target=\"_blank\">ENSEMBL</a></br><a href=\"http://genome-euro.ucsc.edu/cgi-bin/hgTracks?position=chr1:19615303-19615702&hgsid=192199020&knownGene=pack&hgFind.matches=uc004dqr.3,\" target=\"_b…	400	11	1298	tss;island	0.117500225916472	0.817593753522019	AKR7A3 (margin: RP4-657E11.10; AKR7A3)	4.25979355064125	0.0000028351421540276	0.0145697955295479
<img src=\./figures/21544.png\" height=\"63\" width=\"125\">"	19	11784246	11785337	<a href=\./figures/21544.pdf\" target=\"_blank\">PDF</a></br><a href=\"./figures/21544.tsv\" target=\"_blank\">STATS</a></br><a href=\"http://www.ensembl.org/Homo_sapiens/Location/View?r=19:11784246-11785337\" target=\"_blank\">ENSEMBL</a></br><a href=\"http://genome-euro.ucsc.edu/cgi-bin/hgTracks?position=chr19:11784246-11785337&hgsid=192199020&knownGene=pack&hgFind.matches=uc004dqr.3,\" target=…	1092	15	21544	island	0.0375111309606443	0.511855943431927	ZNF833P (margin: ZNF833P; CTC-499B15.4; HNRNPA1P10)	4.2370444829332	0.000000244975551439966	0.00125892935884999
<img src=\./figures/3354.png\" height=\"63\" width=\"125\">"	1	67217673	67218275	<a href=\./figures/3354.pdf\" target=\"_blank\">PDF</a></br><a href=\"./figures/3354.tsv\" target=\"_blank\">STATS</a></br><a href=\"http://www.ensembl.org/Homo_sapiens/Location/View?r=1:67217673-67218275\" target=\"_blank\">ENSEMBL</a></br><a href=\"http://genome-euro.ucsc.edu/cgi-bin/hgTracks?position=chr1:67217673-67218275&hgsid=192199020&knownGene=pack&hgFind.matches=uc004dqr.3,\" target=\"_b…	603	12	3354	island	0.023798247501202	0.358885888383576	TCTEX1D1 (margin: SGIP1; TCTEX1D1)	4.16077527706379	0.000000739602301050679	0.00380081622509944
<img src=\./figures/36868.png\" height=\"63\" width=\"125\">"	7	27154262	27155548	<a href=\./figures/36868.pdf\" target=\"_blank\">PDF</a></br><a href=\"./figures/36868.tsv\" target=\"_blank\">STATS</a></br><a href=\"http://www.ensembl.org/Homo_sapiens/Location/View?r=7:27154262-27155548\" target=\"_blank\">ENSEMBL</a></br><a href=\"http://genome-euro.ucsc.edu/cgi-bin/hgTracks?position=chr7:27154262-27155548&hgsid=192199020&knownGene=pack&hgFind.matches=uc004dqr.3,\" target=\"…	1287	18	36868	gene;island	0.705173707679598	0.080929118551173	HOXA-AS2; HOXA3 (margin: HOXA-AS2; HOXA2; HOXA3)	4.13820841204135	9.91720751535242e-09	0.0000509645294213961
<img src=\./figures/5438.png\" height=\"63\" width=\"125\">"	10	135050619	135051351	<a href=\./figures/5438.pdf\" target=\"_blank\">PDF</a></br><a href=\"./figures/5438.tsv\" target=\"_blank\">STATS</a></br><a href=\"http://www.ensembl.org/Homo_sapiens/Location/View?r=10:135050619-135051351\" target=\"_blank\">ENSEMBL</a></br><a href=\"http://genome-euro.ucsc.edu/cgi-bin/hgTracks?position=chr10:135050619-135051351&hgsid=192199020&knownGene=pack&hgFind.matches=uc004dqr.3,\" targe…	733	25	5438	tss	0.329005341797525	0.0283151117177198	VENTX (margin: KNDC1; UTF1; VENTX; MIR202)	4.13556551320354	1.89857486458767e-13	9.75677622911603e-10
<img src=\./figures/40410.png\" height=\"63\" width=\"125\">"	8	97657072	97657833	<a href=\./figures/40410.pdf\" target=\"_blank\">PDF</a></br><a href=\"./figures/40410.tsv\" target=\"_blank\">STATS</a></br><a href=\"http://www.ensembl.org/Homo_sapiens/Location/View?r=8:97657072-97657833\" target=\"_blank\">ENSEMBL</a></br><a href=\"http://genome-euro.ucsc.edu/cgi-bin/hgTracks?position=chr8:97657072-97657833&hgsid=192199020&knownGene=pack&hgFind.matches=uc004dqr.3,\" target=\"…	762	14	40410	island	0.0795306342923549	0.57201401960257	CPQ (margin: CPQ)	4.12572069806945	0.0000000498546736263791	0.000256203167765962
<img src=\./figures/33984.png\" height=\"63\" width=\"125\">"	6	32063394	32064258	<a href=\./figures/33984.pdf\" target=\"_blank\">PDF</a></br><a href=\"./figures/33984.tsv\" target=\"_blank\">STATS</a></br><a href=\"http://www.ensembl.org/Homo_sapiens/Location/View?r=6:32063394-32064258\" target=\"_blank\">ENSEMBL</a></br><a href=\"http://genome-euro.ucsc.edu/cgi-bin/hgTracks?position=chr6:32063394-32064258&hgsid=192199020&knownGene=pack&hgFind.matches=uc004dqr.3,\" target=\"…	865	28	33984	gene;island	0.377471122143871	0.925322504138203	TNXB; ATF6B (margin: TNXB; ATF6B)	4.1207348659969	7.10789373472564e-09	0.000036527465902755
<img src=\./figures/6330.png\" height=\"63\" width=\"125\">"	10	135050619	135051581	<a href=\./figures/6330.pdf\" target=\"_blank\">PDF</a></br><a href=\"./figures/6330.tsv\" target=\"_blank\">STATS</a></br><a href=\"http://www.ensembl.org/Homo_sapiens/Location/View?r=10:135050619-135051581\" target=\"_blank\">ENSEMBL</a></br><a href=\"http://genome-euro.ucsc.edu/cgi-bin/hgTracks?position=chr10:135050619-135051581&hgsid=192199020&knownGene=pack&hgFind.matches=uc004dqr.3,\" targe…	963	28	6330	island	0.335403609221529	0.029062423053997	VENTX (margin: KNDC1; UTF1; VENTX; MIR202)	4.09391538520917	1.03369143984121e-09	0.00000531214030934399
<img src=\./figures/37214.png\" height=\"63\" width=\"125\">"	7	150497065	150497760	<a href=\./figures/37214.pdf\" target=\"_blank\">PDF</a></br><a href=\"./figures/37214.tsv\" target=\"_blank\">STATS</a></br><a href=\"http://www.ensembl.org/Homo_sapiens/Location/View?r=7:150497065-150497760\" target=\"_blank\">ENSEMBL</a></br><a href=\"http://genome-euro.ucsc.edu/cgi-bin/hgTracks?position=chr7:150497065-150497760&hgsid=192199020&knownGene=pack&hgFind.matches=uc004dqr.3,\" targe…	696	11	37214	gene;tss;island	0.300022311892001	0.856081661883019	TMEM176A; TMEM176B (margin: RP5-1051J4.4; TMEM176A; TMEM176B)	4.05912029659652	0.0000028351421540276	0.0145697955295479
<img src=\./figures/10396.png\" height=\"63\" width=\"125\">"	12	51566379	51567112	<a href=\./figures/10396.pdf\" target=\"_blank\">PDF</a></br><a href=\"./figures/10396.tsv\" target=\"_blank\">STATS</a></br><a href=\"http://www.ensembl.org/Homo_sapiens/Location/View?r=12:51566379-51567112\" target=\"_blank\">ENSEMBL</a></br><a href=\"http://genome-euro.ucsc.edu/cgi-bin/hgTracks?position=chr12:51566379-51567112&hgsid=192199020&knownGene=pack&hgFind.matches=uc004dqr.3,\" target=…	734	11	10396	island	0.448773713267984	0.0410057851993687	TFCP2 (margin: RNU6-199P; TFCP2)	4.02439184361261	0.0000028351421540276	0.0145697955295479
<img src=\./figures/33800.png\" height=\"63\" width=\"125\">"	6	31165567	31166174	<a href=\./figures/33800.pdf\" target=\"_blank\">PDF</a></br><a href=\"./figures/33800.tsv\" target=\"_blank\">STATS</a></br><a href=\"http://www.ensembl.org/Homo_sapiens/Location/View?r=6:31165567-31166174\" target=\"_blank\">ENSEMBL</a></br><a href=\"http://genome-euro.ucsc.edu/cgi-bin/hgTracks?position=chr6:31165567-31166174&hgsid=192199020&knownGene=pack&hgFind.matches=uc004dqr.3,\" target=\"…	608	20	33800	gene	0.0259234572387508	0.282448694525753	HCG27; XXbac-BPG299F13.17; XXbac-BPG299F13.14 (margin: HCG27; XXbac-BPG299F13.17; XXbac-BPG299F13.14)	3.89238938815873	0.000000168912486947018	0.000868041270420726
<img src=\./figures/35694.png\" height=\"63\" width=\"125\">"	6	31165290	31166174	<a href=\./figures/35694.pdf\" target=\"_blank\">PDF</a></br><a href=\"./figures/35694.tsv\" target=\"_blank\">STATS</a></br><a href=\"http://www.ensembl.org/Homo_sapiens/Location/View?r=6:31165290-31166174\" target=\"_blank\">ENSEMBL</a></br><a href=\"http://genome-euro.ucsc.edu/cgi-bin/hgTracks?position=chr6:31165290-31166174&hgsid=192199020&knownGene=pack&hgFind.matches=uc004dqr.3,\" target=\"…	885	29	35694	island	0.0276326421195309	0.27578349143534	HCG27; XXbac-BPG299F13.17; XXbac-BPG299F13.14 (margin: HCG27; XXbac-BPG299F13.17; XXbac-BPG299F13.14)	3.86093534865177	1.42654803690434e-11	0.0000000733103036165142
<img src=\./figures/41271.png\" height=\"63\" width=\"125\">"	X	46404528	46405125	<a href=\./figures/41271.pdf\" target=\"_blank\">PDF</a></br><a href=\"./figures/41271.tsv\" target=\"_blank\">STATS</a></br><a href=\"http://www.ensembl.org/Homo_sapiens/Location/View?r=X:46404528-46405125\" target=\"_blank\">ENSEMBL</a></br><a href=\"http://genome-euro.ucsc.edu/cgi-bin/hgTracks?position=chrX:46404528-46405125&hgsid=192199020&knownGene=pack&hgFind.matches=uc004dqr.3,\" target=\"…	598	14	41271	tss;island	0.0843179198970578	0.594611702351158	ZNF674-AS1; ZNF674 (margin: ZNF674-AS1; ZNF674)	3.79950638222976	0.0000000498546736263791	0.000256203167765962
<img src=\./figures/24151.png\" height=\"63\" width=\"125\">"	2	27805536	27806117	<a href=\./figures/24151.pdf\" target=\"_blank\">PDF</a></br><a href=\"./figures/24151.tsv\" target=\"_blank\">STATS</a></br><a href=\"http://www.ensembl.org/Homo_sapiens/Location/View?r=2:27805536-27806117\" target=\"_blank\">ENSEMBL</a></br><a href=\"http://genome-euro.ucsc.edu/cgi-bin/hgTracks?position=chr2:27805536-27806117&hgsid=192199020&knownGene=pack&hgFind.matches=uc004dqr.3,\" target=\"…	582	11	24151	island	0.920478451477704	0.492547635209607	C2orf16; ZNF512; RP11-158I13.2; AC074091.1 (margin: C2orf16; ZNF512; RP11-158I13.2; AC074091.1)	3.66340668575116	0.00000567028430805521	0.0291395910590957
<img src=\./figures/35684.png\" height=\"63\" width=\"125\">"	6	30923241	30924004	<a href=\./figures/35684.pdf\" target=\"_blank\">PDF</a></br><a href=\"./figures/35684.tsv\" target=\"_blank\">STATS</a></br><a href=\"http://www.ensembl.org/Homo_sapiens/Location/View?r=6:30923241-30924004\" target=\"_blank\">ENSEMBL</a></br><a href=\"http://genome-euro.ucsc.edu/cgi-bin/hgTracks?position=chr6:30923241-30924004&hgsid=192199020&knownGene=pack&hgFind.matches=uc004dqr.3,\" target=\"…	764	17	35684	island	0.356738241981299	0.0449775922374279	DPCR1; HCG21 (margin: DPCR1; HCG21)	3.65080762887563	0.000000586217155351943	0.00301256996135363
<img src=\./figures/37425.png\" height=\"63\" width=\"125\">"	7	27154262	27155039	<a href=\./figures/37425.pdf\" target=\"_blank\">PDF</a></br><a href=\"./figures/37425.tsv\" target=\"_blank\">STATS</a></br><a href=\"http://www.ensembl.org/Homo_sapiens/Location/View?r=7:27154262-27155039\" target=\"_blank\">ENSEMBL</a></br><a href=\"http://genome-euro.ucsc.edu/cgi-bin/hgTracks?position=chr7:27154262-27155039&hgsid=192199020&knownGene=pack&hgFind.matches=uc004dqr.3,\" target=\"…	778	14	37425	tss	0.643071534714928	0.0700518822333473	HOXA-AS2; HOXA3 (margin: HOXA-AS2; HOXA2; HOXA3)	3.64984200318039	0.00000149564020879137	0.00768609503297887
<img src=\./figures/41781.png\" height=\"63\" width=\"125\">"	X	48931388	48932122	<a href=\./figures/41781.pdf\" target=\"_blank\">PDF</a></br><a href=\"./figures/41781.tsv\" target=\"_blank\">STATS</a></br><a href=\"http://www.ensembl.org/Homo_sapiens/Location/View?r=X:48931388-48932122\" target=\"_blank\">ENSEMBL</a></br><a href=\"http://genome-euro.ucsc.edu/cgi-bin/hgTracks?position=chrX:48931388-48932122&hgsid=192199020&knownGene=pack&hgFind.matches=uc004dqr.3,\" target=\"…	735	12	41781	island	0.202819346270154	0.0244002632798063	PRAF2; WDR45 (margin: CCDC120; RNU4-52P; PRAF2; WDR45)	3.59295924820718	0.00000147920460210136	0.00760163245019888
<img src=\./figures/29047.png\" height=\"63\" width=\"125\">"	3	48632484	48633144	<a href=\./figures/29047.pdf\" target=\"_blank\">PDF</a></br><a href=\"./figures/29047.tsv\" target=\"_blank\">STATS</a></br><a href=\"http://www.ensembl.org/Homo_sapiens/Location/View?r=3:48632484-48633144\" target=\"_blank\">ENSEMBL</a></br><a href=\"http://genome-euro.ucsc.edu/cgi-bin/hgTracks?position=chr3:48632484-48633144&hgsid=192199020&knownGene=pack&hgFind.matches=uc004dqr.3,\" target=\"…	661	11	29047	island	0.380278071053096	0.845929817288404	COL7A1 (margin: COL7A1; UQCRC1)	3.50283841092988	0.00000567028430805521	0.0291395910590957
<img src=\./figures/5437.png\" height=\"63\" width=\"125\">"	10	135049991	135050355	<a href=\./figures/5437.pdf\" target=\"_blank\">PDF</a></br><a href=\"./figures/5437.tsv\" target=\"_blank\">STATS</a></br><a href=\"http://www.ensembl.org/Homo_sapiens/Location/View?r=10:135049991-135050355\" target=\"_blank\">ENSEMBL</a></br><a href=\"http://genome-euro.ucsc.edu/cgi-bin/hgTracks?position=chr10:135049991-135050355&hgsid=192199020&knownGene=pack&hgFind.matches=uc004dqr.3,\" targe…	365	13	5437	tss;island	0.336775679394074	0.0306929020264356	VENTX (margin: KNDC1; UTF1; VENTX; MIR202)	3.47990252730339	0.00000134607618791224	0.00691748552968098
<img src=\./figures/6084.png\" height=\"63\" width=\"125\">"	10	105212056	105212813	<a href=\./figures/6084.pdf\" target=\"_blank\">PDF</a></br><a href=\"./figures/6084.tsv\" target=\"_blank\">STATS</a></br><a href=\"http://www.ensembl.org/Homo_sapiens/Location/View?r=10:105212056-105212813\" target=\"_blank\">ENSEMBL</a></br><a href=\"http://genome-euro.ucsc.edu/cgi-bin/hgTracks?position=chr10:105212056-105212813&hgsid=192199020&knownGene=pack&hgFind.matches=uc004dqr.3,\" targe…	758	12	6084	island	0.387509619985236	0.84230442646947	RP11-225H22.4; CALHM2; CALHM1 (margin: PDCD11; RP11-225H22.4; CALHM2; CALHM1)	3.39849866552408	0.000000739602301050679	0.00380081622509944
<img src=\./figures/7058.png\" height=\"63\" width=\"125\">"	11	2889809	2890725	<a href=\./figures/7058.pdf\" target=\"_blank\">PDF</a></br><a href=\"./figures/7058.tsv\" target=\"_blank\">STATS</a></br><a href=\"http://www.ensembl.org/Homo_sapiens/Location/View?r=11:2889809-2890725\" target=\"_blank\">ENSEMBL</a></br><a href=\"http://genome-euro.ucsc.edu/cgi-bin/hgTracks?position=chr11:2889809-2890725&hgsid=192199020&knownGene=pack&hgFind.matches=uc004dqr.3,\" target=\"_bla…	917	32	7058	tss	0.342217203299492	0.866196555809072	KCNQ1DN (margin: KCNQ1DN; KCNQ1-AS1)	3.35006191130317	0.0000000508434426396216	0.000261284451725015
<img src=\./figures/35529.png\" height=\"63\" width=\"125\">"	6	28601269	28601519	<a href=\./figures/35529.pdf\" target=\"_blank\">PDF</a></br><a href=\"./figures/35529.tsv\" target=\"_blank\">STATS</a></br><a href=\"http://www.ensembl.org/Homo_sapiens/Location/View?r=6:28601269-28601519\" target=\"_blank\">ENSEMBL</a></br><a href=\"http://genome-euro.ucsc.edu/cgi-bin/hgTracks?position=chr6:28601269-28601519&hgsid=192199020&knownGene=pack&hgFind.matches=uc004dqr.3,\" target=\"…	251	14	35529	island	0.896648587147455	0.458871468971725	RP11-373N24.2 (margin: RP11-373N24.2)	3.30678224568491	0.000000598256083516549	0.00307443801319155
<img src=\./figures/7955.png\" height=\"63\" width=\"125\">"	11	2889602	2890725	<a href=\./figures/7955.pdf\" target=\"_blank\">PDF</a></br><a href=\"./figures/7955.tsv\" target=\"_blank\">STATS</a></br><a href=\"http://www.ensembl.org/Homo_sapiens/Location/View?r=11:2889602-2890725\" target=\"_blank\">ENSEMBL</a></br><a href=\"http://genome-euro.ucsc.edu/cgi-bin/hgTracks?position=chr11:2889602-2890725&hgsid=192199020&knownGene=pack&hgFind.matches=uc004dqr.3,\" target=\"_bla…	1124	35	7955	island	0.337169033882007	0.857994151447129	KCNQ1DN (margin: KCNQ1DN; KCNQ1-AS1)	3.25756796037851	0.0000000738414810498653	0.000379471371115258
<img src=\./figures/33643.png\" height=\"63\" width=\"125\">"	6	29973988	29975427	<a href=\./figures/33643.pdf\" target=\"_blank\">PDF</a></br><a href=\"./figures/33643.tsv\" target=\"_blank\">STATS</a></br><a href=\"http://www.ensembl.org/Homo_sapiens/Location/View?r=6:29973988-29975427\" target=\"_blank\">ENSEMBL</a></br><a href=\"http://genome-euro.ucsc.edu/cgi-bin/hgTracks?position=chr6:29973988-29975427&hgsid=192199020&knownGene=pack&hgFind.matches=uc004dqr.3,\" target=\"…	1440	47	33643	gene;island	0.165628480963565	0.692787850668278	HLA-J; ZNRD1-AS1; HCG4P3 (margin: HLA-J; MCCD1P2; ZNRD1-AS1; HCG4P3)	3.21847204126921	8.15315907152879e-23	4.18990844685865e-19
<img src=\./figures/33772.png\" height=\"63\" width=\"125\">"	6	30881112	30881842	<a href=\./figures/33772.pdf\" target=\"_blank\">PDF</a></br><a href=\"./figures/33772.tsv\" target=\"_blank\">STATS</a></br><a href=\"http://www.ensembl.org/Homo_sapiens/Location/View?r=6:30881112-30881842\" target=\"_blank\">ENSEMBL</a></br><a href=\"http://genome-euro.ucsc.edu/cgi-bin/hgTracks?position=chr6:30881112-30881842&hgsid=192199020&knownGene=pack&hgFind.matches=uc004dqr.3,\" target=\"…	731	23	33772	gene	0.0761060593285403	0.701811174443358	GTF2H4; VARS2 (margin: RN7SL175P; GTF2H4; VARS2)	3.19184964545174	0.00000117561904875849	0.00604150629156986
<img src=\./figures/27766.png\" height=\"63\" width=\"125\">"	3	50388115	50388670	<a href=\./figures/27766.pdf\" target=\"_blank\">PDF</a></br><a href=\"./figures/27766.tsv\" target=\"_blank\">STATS</a></br><a href=\"http://www.ensembl.org/Homo_sapiens/Location/View?r=3:50388115-50388670\" target=\"_blank\">ENSEMBL</a></br><a href=\"http://genome-euro.ucsc.edu/cgi-bin/hgTracks?position=chr3:50388115-50388670&hgsid=192199020&knownGene=pack&hgFind.matches=uc004dqr.3,\" target=\"…	556	14	27766	gene;island	0.186972359924593	0.027531041905289	CYB561D2; XXcos-LUCA11.5; NPRL2 (margin: ZMYND10-AS1; CYB561D2; XXcos-LUCA11.5; RASSF1; ZMYND10; NPRL2; TMEM115; CACNA2D2)	3.08488116829142	0.0000000498546736263791	0.000256203167765962
<img src=\./figures/40988.png\" height=\"63\" width=\"125\">"	X	48754982	48755797	<a href=\./figures/40988.pdf\" target=\"_blank\">PDF</a></br><a href=\"./figures/40988.tsv\" target=\"_blank\">STATS</a></br><a href=\"http://www.ensembl.org/Homo_sapiens/Location/View?r=X:48754982-48755797\" target=\"_blank\">ENSEMBL</a></br><a href=\"http://genome-euro.ucsc.edu/cgi-bin/hgTracks?position=chrX:48754982-48755797&hgsid=192199020&knownGene=pack&hgFind.matches=uc004dqr.3,\" target=\"…	816	21	40988	gene;tss;island	0.247120523058754	0.0275014803745146	PQBP1; TIMM17B (margin: PQBP1; TIMM17B; SLC35A2)	3.06497296205375	0.0000000846620219860429	0.000435078130986274
<img src=\./figures/5321.png\" height=\"63\" width=\"125\">"	10	105212236	105212813	<a href=\./figures/5321.pdf\" target=\"_blank\">PDF</a></br><a href=\"./figures/5321.tsv\" target=\"_blank\">STATS</a></br><a href=\"http://www.ensembl.org/Homo_sapiens/Location/View?r=10:105212236-105212813\" target=\"_blank\">ENSEMBL</a></br><a href=\"http://genome-euro.ucsc.edu/cgi-bin/hgTracks?position=chr10:105212236-105212813&hgsid=192199020&knownGene=pack&hgFind.matches=uc004dqr.3,\" targe…	578	11	5321	tss	0.469312001123739	0.844862055179382	RP11-225H22.4; CALHM2; CALHM1 (margin: PDCD11; RP11-225H22.4; CALHM2; CALHM1)	3.03062855050423	0.0000028351421540276	0.0145697955295479
<img src=\./figures/6101.png\" height=\"63\" width=\"125\">"	10	106399877	106400880	<a href=\./figures/6101.pdf\" target=\"_blank\">PDF</a></br><a href=\"./figures/6101.tsv\" target=\"_blank\">STATS</a></br><a href=\"http://www.ensembl.org/Homo_sapiens/Location/View?r=10:106399877-106400880\" target=\"_blank\">ENSEMBL</a></br><a href=\"http://genome-euro.ucsc.edu/cgi-bin/hgTracks?position=chr10:106399877-106400880&hgsid=192199020&knownGene=pack&hgFind.matches=uc004dqr.3,\" targe…	1004	11	6101	island	0.0541750342937507	0.266673030091463	SORCS3 (margin: SORCS3)	2.95965569336913	0.00000567028430805521	0.0291395910590957
<img src=\./figures/22595.png\" height=\"63\" width=\"125\">"	2	27851409	27852231	<a href=\./figures/22595.pdf\" target=\"_blank\">PDF</a></br><a href=\"./figures/22595.tsv\" target=\"_blank\">STATS</a></br><a href=\"http://www.ensembl.org/Homo_sapiens/Location/View?r=2:27851409-27852231\" target=\"_blank\">ENSEMBL</a></br><a href=\"http://genome-euro.ucsc.edu/cgi-bin/hgTracks?position=chr2:27851409-27852231&hgsid=192199020&knownGene=pack&hgFind.matches=uc004dqr.3,\" target=\"…	823	16	22595	gene;tss	0.423283548089014	0.0632955270634352	ZNF512; RP11-158I13.2; GPN1; CCDC121 (margin: ZNF512; RP11-158I13.2; GPN1; CCDC121)	2.92406638274369	0.00000304451788886342	0.0156457774308691
<img src=\./figures/13814.png\" height=\"63\" width=\"125\">"	15	79383385	79383980	<a href=\./figures/13814.pdf\" target=\"_blank\">PDF</a></br><a href=\"./figures/13814.tsv\" target=\"_blank\">STATS</a></br><a href=\"http://www.ensembl.org/Homo_sapiens/Location/View?r=15:79383385-79383980\" target=\"_blank\">ENSEMBL</a></br><a href=\"http://genome-euro.ucsc.edu/cgi-bin/hgTracks?position=chr15:79383385-79383980&hgsid=192199020&knownGene=pack&hgFind.matches=uc004dqr.3,\" target=…	596	14	13814	tss;island	0.0251108680142871	0.187801141434939	RASGRF1 (margin: RASGRF1)	2.8928587207081	0.0000069297996340667	0.0356122403194687
<img src=\./figures/33676.png\" height=\"63\" width=\"125\">"	6	30139421	30140417	<a href=\./figures/33676.pdf\" target=\"_blank\">PDF</a></br><a href=\"./figures/33676.tsv\" target=\"_blank\">STATS</a></br><a href=\"http://www.ensembl.org/Homo_sapiens/Location/View?r=6:30139421-30140417\" target=\"_blank\">ENSEMBL</a></br><a href=\"http://genome-euro.ucsc.edu/cgi-bin/hgTracks?position=chr6:30139421-30140417&hgsid=192199020&knownGene=pack&hgFind.matches=uc004dqr.3,\" target=\"…	997	26	33676	gene;island	0.331397599442567	0.784888311951462	TRIM15 (margin: TRIM15; TRIM10; TRIM26)	2.88415295697872	4.73142228835707e-11	0.00000024314779139867
<img src=\./figures/29059.png\" height=\"63\" width=\"125\">"	3	49026934	49027409	<a href=\./figures/29059.pdf\" target=\"_blank\">PDF</a></br><a href=\"./figures/29059.tsv\" target=\"_blank\">STATS</a></br><a href=\"http://www.ensembl.org/Homo_sapiens/Location/View?r=3:49026934-49027409\" target=\"_blank\">ENSEMBL</a></br><a href=\"http://genome-euro.ucsc.edu/cgi-bin/hgTracks?position=chr3:49026934-49027409&hgsid=192199020&knownGene=pack&hgFind.matches=uc004dqr.3,\" target=\"…	476	13	29059	island	0.535580410803859	0.901548606131333	P4HTM; RP13-131K19.2 (margin: ARIH2; P4HTM; RP13-131K19.1; RP13-131K19.2)	2.81379878176922	0.00000865334692229295	0.0444695498336634
<img src=\./figures/18181.png\" height=\"63\" width=\"125\">"	17	33775295	33776116	<a href=\./figures/18181.pdf\" target=\"_blank\">PDF</a></br><a href=\"./figures/18181.tsv\" target=\"_blank\">STATS</a></br><a href=\"http://www.ensembl.org/Homo_sapiens/Location/View?r=17:33775295-33776116\" target=\"_blank\">ENSEMBL</a></br><a href=\"http://genome-euro.ucsc.edu/cgi-bin/hgTracks?position=chr17:33775295-33776116&hgsid=192199020&knownGene=pack&hgFind.matches=uc004dqr.3,\" target=…	822	12	18181	island	0.452612705675519	0.858217710593616	SLFN13 (margin: SLFN13; RP11-1094M14.7)	2.77852763332423	0.000000739602301050679	0.00380081622509944
<img src=\./figures/33985.png\" height=\"63\" width=\"125\">"	6	32064491	32065211	<a href=\./figures/33985.pdf\" target=\"_blank\">PDF</a></br><a href=\"./figures/33985.tsv\" target=\"_blank\">STATS</a></br><a href=\"http://www.ensembl.org/Homo_sapiens/Location/View?r=6:32064491-32065211\" target=\"_blank\">ENSEMBL</a></br><a href=\"http://genome-euro.ucsc.edu/cgi-bin/hgTracks?position=chr6:32064491-32065211&hgsid=192199020&knownGene=pack&hgFind.matches=uc004dqr.3,\" target=\"…	721	29	33985	gene;island	0.434153063485499	0.820962611847027	TNXB; ATF6B (margin: TNXB; ATF6B)	2.74808747767542	0.000000178617680861743	0.000917916261948497
<img src=\./figures/1170.png\" height=\"63\" width=\"125\">"	1	2344979	2345475	<a href=\./figures/1170.pdf\" target=\"_blank\">PDF</a></br><a href=\"./figures/1170.tsv\" target=\"_blank\">STATS</a></br><a href=\"http://www.ensembl.org/Homo_sapiens/Location/View?r=1:2344979-2345475\" target=\"_blank\">ENSEMBL</a></br><a href=\"http://genome-euro.ucsc.edu/cgi-bin/hgTracks?position=chr1:2344979-2345475&hgsid=192199020&knownGene=pack&hgFind.matches=uc004dqr.3,\" target=\"_blank…	497	11	1170	tss;island	0.551310772903283	0.166693828412517	PEX10 (margin: RER1; PLCH2; PEX10)	2.52124204641893	0.0000028351421540276	0.0145697955295479
<img src=\./figures/25378.png\" height=\"63\" width=\"125\">"	20	36148133	36149455	<a href=\./figures/25378.pdf\" target=\"_blank\">PDF</a></br><a href=\"./figures/25378.tsv\" target=\"_blank\">STATS</a></br><a href=\"http://www.ensembl.org/Homo_sapiens/Location/View?r=20:36148133-36149455\" target=\"_blank\">ENSEMBL</a></br><a href=\"http://genome-euro.ucsc.edu/cgi-bin/hgTracks?position=chr20:36148133-36149455&hgsid=192199020&knownGene=pack&hgFind.matches=uc004dqr.3,\" target=…	1323	41	25378	gene;tss;island	0.932716269482715	0.670517297364316	NNAT; BLCAP (margin: NNAT; PPIAP3; RP11-425M5.5; BLCAP)	2.51565244286554	0.00000033244195985145	0.0017084192316766
<img src=\./figures/7240.png\" height=\"63\" width=\"125\">"	11	44331905	44333192	<a href=\./figures/7240.pdf\" target=\"_blank\">PDF</a></br><a href=\"./figures/7240.tsv\" target=\"_blank\">STATS</a></br><a href=\"http://www.ensembl.org/Homo_sapiens/Location/View?r=11:44331905-44333192\" target=\"_blank\">ENSEMBL</a></br><a href=\"http://genome-euro.ucsc.edu/cgi-bin/hgTracks?position=chr11:44331905-44333192&hgsid=192199020&knownGene=pack&hgFind.matches=uc004dqr.3,\" target=\"…	1288	39	7240	tss;island	0.452368078214506	0.124461848573933	ALX4 (margin: ALX4)	2.33845975045997	0.000000144003755671314	0.000740035300394884
<img src=\./figures/21925.png\" height=\"63\" width=\"125\">"	19	38182773	38183456	<a href=\./figures/21925.pdf\" target=\"_blank\">PDF</a></br><a href=\"./figures/21925.tsv\" target=\"_blank\">STATS</a></br><a href=\"http://www.ensembl.org/Homo_sapiens/Location/View?r=19:38182773-38183456\" target=\"_blank\">ENSEMBL</a></br><a href=\"http://genome-euro.ucsc.edu/cgi-bin/hgTracks?position=chr19:38182773-38183456&hgsid=192199020&knownGene=pack&hgFind.matches=uc004dqr.3,\" target=…	684	11	21925	island	0.166847530002282	0.0467711095250101	ZFP30; ZNF781; CTD-2528L19.4; CTD-2528L19.3 (margin: ZFP30; ZNF781; CTD-2528L19.4; CTD-2528L19.3; ZNF607)	2.2766134609663	0.0000028351421540276	0.0145697955295479
<img src=\./figures/35906.png\" height=\"63\" width=\"125\">"	6	33160067	33160604	<a href=\./figures/35906.pdf\" target=\"_blank\">PDF</a></br><a href=\"./figures/35906.tsv\" target=\"_blank\">STATS</a></br><a href=\"http://www.ensembl.org/Homo_sapiens/Location/View?r=6:33160067-33160604\" target=\"_blank\">ENSEMBL</a></br><a href=\"http://genome-euro.ucsc.edu/cgi-bin/hgTracks?position=chr6:33160067-33160604&hgsid=192199020&knownGene=pack&hgFind.matches=uc004dqr.3,\" target=\"…	538	15	35906	island	0.124765373245618	0.38724120594563	COL11A2; RXRB (margin: RNY4P10; SLC39A7; HSD17B8; COL11A2; RXRB)	2.17068887595162	0.00000881911985183879	0.0453214569185995
<img src=\./figures/28178.png\" height=\"63\" width=\"125\">"	3	37033625	37035399	<a href=\./figures/28178.pdf\" target=\"_blank\">PDF</a></br><a href=\"./figures/28178.tsv\" target=\"_blank\">STATS</a></br><a href=\"http://www.ensembl.org/Homo_sapiens/Location/View?r=3:37033625-37035399\" target=\"_blank\">ENSEMBL</a></br><a href=\"http://genome-euro.ucsc.edu/cgi-bin/hgTracks?position=chr3:37033625-37035399&hgsid=192199020&knownGene=pack&hgFind.matches=uc004dqr.3,\" target=\"…	1775	43	28178	tss;island	0.158670184720971	0.0196303230986245	MLH1; EPM2AIP1 (margin: MLH1; RP11-129K12.4; RP11-129K12.3; EPM2AIP1)	2.17065258503802	1.86747526836419e-09	0.00000959695540412357
<img src=\./figures/1361.png\" height=\"63\" width=\"125\">"	1	25257505	25258264	<a href=\./figures/1361.pdf\" target=\"_blank\">PDF</a></br><a href=\"./figures/1361.tsv\" target=\"_blank\">STATS</a></br><a href=\"http://www.ensembl.org/Homo_sapiens/Location/View?r=1:25257505-25258264\" target=\"_blank\">ENSEMBL</a></br><a href=\"http://genome-euro.ucsc.edu/cgi-bin/hgTracks?position=chr1:25257505-25258264&hgsid=192199020&knownGene=pack&hgFind.matches=uc004dqr.3,\" target=\"_b…	760	20	1361	tss	0.351927627555698	0.0886901999410048	RUNX3 (margin: RUNX3)	2.05312153779143	0.0000000834116034580319	0.000428652230170826
<img src=\./figures/330.png\" height=\"63\" width=\"125\">"	1	25257505	25258332	<a href=\./figures/330.pdf\" target=\"_blank\">PDF</a></br><a href=\"./figures/330.tsv\" target=\"_blank\">STATS</a></br><a href=\"http://www.ensembl.org/Homo_sapiens/Location/View?r=1:25257505-25258332\" target=\"_blank\">ENSEMBL</a></br><a href=\"http://genome-euro.ucsc.edu/cgi-bin/hgTracks?position=chr1:25257505-25258332&hgsid=192199020&knownGene=pack&hgFind.matches=uc004dqr.3,\" target=\"_bla…	828	21	330	gene;island	0.33984307521024	0.0993802416280688	RUNX3 (margin: RUNX3)	1.97794622029507	0.0000000344370252256592	0.000176971872634663
<img src=\./figures/33673.png\" height=\"63\" width=\"125\">"	6	30131001	30132226	<a href=\./figures/33673.pdf\" target=\"_blank\">PDF</a></br><a href=\"./figures/33673.tsv\" target=\"_blank\">STATS</a></br><a href=\"http://www.ensembl.org/Homo_sapiens/Location/View?r=6:30131001-30132226\" target=\"_blank\">ENSEMBL</a></br><a href=\"http://genome-euro.ucsc.edu/cgi-bin/hgTracks?position=chr6:30131001-30132226&hgsid=192199020&knownGene=pack&hgFind.matches=uc004dqr.3,\" target=\"…	1226	24	33673	gene	0.361609260180383	0.631723873890387	TRIM15 (margin: TRIM15; TRIM10)	1.62258046106319	0.00000419954813792792	0.0215814778808116
