# Supplementary material for: Seminoma and Embryonal Carcinoma Footprints Identified by Analysis of Integrated Genome-Wide Epigenetic and Expression Profiles of Germ Cell Cancer Cell Lines
Source: PLoS One. 2014 Jun 2;9(6):e98330. doi: 10.1371/journal.pone.0098330 (PMC4041891; doi:10.1371/journal.pone.0098330)
Supplement: File S1 — ZIP file containing DMRforPairs output for significant regions. Please start from the html files. (ZIP) [file pone.0098330.s008.zip › all.tsv]

Chr	Start	End	Links	Length	n	ID	Class	TCam2	NCCIT	Gene.Symbol	dM	p	p.adj
20	61446962	61448325	<a href=\./figures/25843.pdf\" target=\"_blank\">PDF</a></br><a href=\"./figures/25843.tsv\" target=\"_blank\">STATS</a></br><a href=\"http://www.ensembl.org/Homo_sapiens/Location/View?r=20:61446962-61448325\" target=\"_blank\">ENSEMBL</a></br><a href=\"http://genome-euro.ucsc.edu/cgi-bin/hgTracks?position=chr20:61446962-61448325&hgsid=192199020&knownGene=pack&hgFind.matches=uc004dqr.3,\" target=…	1364	42	25843	tss;island	0.0414712275421323	0.742838939821517	OGFR; COL9A3 (margin: OGFR; COL9A3; OGFR-AS1)	6.45035632956589	1.19124873924195e-24	6.12182727096438e-21
6	29973988	29975427	<a href=\./figures/33643.pdf\" target=\"_blank\">PDF</a></br><a href=\"./figures/33643.tsv\" target=\"_blank\">STATS</a></br><a href=\"http://www.ensembl.org/Homo_sapiens/Location/View?r=6:29973988-29975427\" target=\"_blank\">ENSEMBL</a></br><a href=\"http://genome-euro.ucsc.edu/cgi-bin/hgTracks?position=chr6:29973988-29975427&hgsid=192199020&knownGene=pack&hgFind.matches=uc004dqr.3,\" target=\"…	1440	47	33643	gene;island	0.165628480963565	0.692787850668278	HLA-J; ZNRD1-AS1; HCG4P3 (margin: HLA-J; MCCD1P2; ZNRD1-AS1; HCG4P3)	3.21847204126921	8.15315907152879e-23	4.18990844685865e-19
10	134599783	134600998	<a href=\./figures/5432.pdf\" target=\"_blank\">PDF</a></br><a href=\"./figures/5432.tsv\" target=\"_blank\">STATS</a></br><a href=\"http://www.ensembl.org/Homo_sapiens/Location/View?r=10:134599783-134600998\" target=\"_blank\">ENSEMBL</a></br><a href=\"http://genome-euro.ucsc.edu/cgi-bin/hgTracks?position=chr10:134599783-134600998&hgsid=192199020&knownGene=pack&hgFind.matches=uc004dqr.3,\" targe…	1216	30	5432	tss;island	0.0331116656187291	0.934344681628684	RP11-288G11.3; NKX6-2 (margin: INPP5A; RP11-288G11.3; NKX6-2)	8.67469846710417	1.69112338921448e-17	8.6906830971732e-14
20	57425979	57428032	<a href=\./figures/25433.pdf\" target=\"_blank\">PDF</a></br><a href=\"./figures/25433.tsv\" target=\"_blank\">STATS</a></br><a href=\"http://www.ensembl.org/Homo_sapiens/Location/View?r=20:57425979-57428032\" target=\"_blank\">ENSEMBL</a></br><a href=\"http://genome-euro.ucsc.edu/cgi-bin/hgTracks?position=chr20:57425979-57428032&hgsid=192199020&knownGene=pack&hgFind.matches=uc004dqr.3,\" target=…	2054	65	25433	gene;tss;island	0.493261612320502	0.0377050152437276	GNAS; GNAS-AS1 (margin: GNAS; GNAS-AS1; RP1-309F20.3)	4.44399746655702	6.12846010193055e-17	3.14941564638211e-13
6	32133929	32135396	<a href=\./figures/34002.pdf\" target=\"_blank\">PDF</a></br><a href=\"./figures/34002.tsv\" target=\"_blank\">STATS</a></br><a href=\"http://www.ensembl.org/Homo_sapiens/Location/View?r=6:32133929-32135396\" target=\"_blank\">ENSEMBL</a></br><a href=\"http://genome-euro.ucsc.edu/cgi-bin/hgTracks?position=chr6:32133929-32135396&hgsid=192199020&knownGene=pack&hgFind.matches=uc004dqr.3,\" target=\"…	1468	44	34002	gene;island	0.308975546396374	0.880711929814175	PPT2; PPT2-EGFL8; EGFL8; AGPAT1 (margin: PPT2; PPT2-EGFL8; EGFL8; RNF5; PRRT1; AGPAT1)	4.26254909187553	1.56982608786296e-13	8.06733626552777e-10
10	135050619	135051351	<a href=\./figures/5438.pdf\" target=\"_blank\">PDF</a></br><a href=\"./figures/5438.tsv\" target=\"_blank\">STATS</a></br><a href=\"http://www.ensembl.org/Homo_sapiens/Location/View?r=10:135050619-135051351\" target=\"_blank\">ENSEMBL</a></br><a href=\"http://genome-euro.ucsc.edu/cgi-bin/hgTracks?position=chr10:135050619-135051351&hgsid=192199020&knownGene=pack&hgFind.matches=uc004dqr.3,\" targe…	733	25	5438	tss	0.329005341797525	0.0283151117177198	VENTX (margin: KNDC1; UTF1; VENTX; MIR202)	4.13556551320354	1.89857486458767e-13	9.75677622911603e-10
11	2721207	2722713	<a href=\./figures/6448.pdf\" target=\"_blank\">PDF</a></br><a href=\"./figures/6448.tsv\" target=\"_blank\">STATS</a></br><a href=\"http://www.ensembl.org/Homo_sapiens/Location/View?r=11:2721207-2722713\" target=\"_blank\">ENSEMBL</a></br><a href=\"http://genome-euro.ucsc.edu/cgi-bin/hgTracks?position=chr11:2721207-2722713&hgsid=192199020&knownGene=pack&hgFind.matches=uc004dqr.3,\" target=\"_bla…	1507	41	6448	gene;island	0.557380080633451	0.042649446267208	KCNQ1; KCNQ1OT1 (margin: KCNQ1; KCNQ1OT1)	4.79308576839154	4.090012405037e-13	2.10185737494852e-09
11	2019436	2020560	<a href=\./figures/7035.pdf\" target=\"_blank\">PDF</a></br><a href=\"./figures/7035.tsv\" target=\"_blank\">STATS</a></br><a href=\"http://www.ensembl.org/Homo_sapiens/Location/View?r=11:2019436-2020560\" target=\"_blank\">ENSEMBL</a></br><a href=\"http://genome-euro.ucsc.edu/cgi-bin/hgTracks?position=chr11:2019436-2020560&hgsid=192199020&knownGene=pack&hgFind.matches=uc004dqr.3,\" target=\"_bla…	1125	36	7035	tss;island	0.0225576644102853	0.46131394523122	H19 (margin: AC051649.6; MRPL23-AS1; H19)	4.80508080422211	9.15430387004572e-13	4.7043967588165e-09
11	2721243	2722713	<a href=\./figures/7057.pdf\" target=\"_blank\">PDF</a></br><a href=\"./figures/7057.tsv\" target=\"_blank\">STATS</a></br><a href=\"http://www.ensembl.org/Homo_sapiens/Location/View?r=11:2721243-2722713\" target=\"_blank\">ENSEMBL</a></br><a href=\"http://genome-euro.ucsc.edu/cgi-bin/hgTracks?position=chr11:2721243-2722713&hgsid=192199020&knownGene=pack&hgFind.matches=uc004dqr.3,\" target=\"_bla…	1471	40	7057	tss	0.556879626097754	0.0453759874799822	KCNQ1; KCNQ1OT1 (margin: KCNQ1; KCNQ1OT1)	4.70767167675659	1.16396568929984e-12	5.9816196773119e-09
3	37033625	37034787	<a href=\./figures/27674.pdf\" target=\"_blank\">PDF</a></br><a href=\"./figures/27674.tsv\" target=\"_blank\">STATS</a></br><a href=\"http://www.ensembl.org/Homo_sapiens/Location/View?r=3:37033625-37034787\" target=\"_blank\">ENSEMBL</a></br><a href=\"http://genome-euro.ucsc.edu/cgi-bin/hgTracks?position=chr3:37033625-37034787&hgsid=192199020&knownGene=pack&hgFind.matches=uc004dqr.3,\" target=\"…	1163	22	27674	gene	0.395580019195568	0.0145481357697838	MLH1; EPM2AIP1 (margin: MLH1; RP11-129K12.4; RP11-129K12.3; EPM2AIP1)	5.52060747103937	6.65367943304735e-12	0.0000000341932586064303
6	31165290	31166174	<a href=\./figures/35694.pdf\" target=\"_blank\">PDF</a></br><a href=\"./figures/35694.tsv\" target=\"_blank\">STATS</a></br><a href=\"http://www.ensembl.org/Homo_sapiens/Location/View?r=6:31165290-31166174\" target=\"_blank\">ENSEMBL</a></br><a href=\"http://genome-euro.ucsc.edu/cgi-bin/hgTracks?position=chr6:31165290-31166174&hgsid=192199020&knownGene=pack&hgFind.matches=uc004dqr.3,\" target=\"…	885	29	35694	island	0.0276326421195309	0.27578349143534	HCG27; XXbac-BPG299F13.17; XXbac-BPG299F13.14 (margin: HCG27; XXbac-BPG299F13.17; XXbac-BPG299F13.14)	3.86093534865177	1.42654803690434e-11	0.0000000733103036165142
7	95025611	95026248	<a href=\./figures/38614.pdf\" target=\"_blank\">PDF</a></br><a href=\"./figures/38614.tsv\" target=\"_blank\">STATS</a></br><a href=\"http://www.ensembl.org/Homo_sapiens/Location/View?r=7:95025611-95026248\" target=\"_blank\">ENSEMBL</a></br><a href=\"http://genome-euro.ucsc.edu/cgi-bin/hgTracks?position=chr7:95025611-95026248&hgsid=192199020&knownGene=pack&hgFind.matches=uc004dqr.3,\" target=\"…	638	20	38614	island	0.0240527032430255	0.936990755060903	PON1; PON3 (margin: PON1; PON3; PON2)	9.59627450105762	1.45088891038497e-11	0.0000000745611811046835
6	30139421	30140417	<a href=\./figures/33676.pdf\" target=\"_blank\">PDF</a></br><a href=\"./figures/33676.tsv\" target=\"_blank\">STATS</a></br><a href=\"http://www.ensembl.org/Homo_sapiens/Location/View?r=6:30139421-30140417\" target=\"_blank\">ENSEMBL</a></br><a href=\"http://genome-euro.ucsc.edu/cgi-bin/hgTracks?position=chr6:30139421-30140417&hgsid=192199020&knownGene=pack&hgFind.matches=uc004dqr.3,\" target=\"…	997	26	33676	gene;island	0.331397599442567	0.784888311951462	TRIM15 (margin: TRIM15; TRIM10; TRIM26)	2.88415295697872	4.73142228835707e-11	0.00000024314779139867
7	95025736	95026248	<a href=\./figures/37661.pdf\" target=\"_blank\">PDF</a></br><a href=\"./figures/37661.tsv\" target=\"_blank\">STATS</a></br><a href=\"http://www.ensembl.org/Homo_sapiens/Location/View?r=7:95025736-95026248\" target=\"_blank\">ENSEMBL</a></br><a href=\"http://genome-euro.ucsc.edu/cgi-bin/hgTracks?position=chr7:95025736-95026248&hgsid=192199020&knownGene=pack&hgFind.matches=uc004dqr.3,\" target=\"…	513	19	37661	tss	0.0214315642866576	0.936313554019338	PON1; PON3 (margin: PON1; PON3; PON2)	9.49942298257281	5.65846675050138e-11	0.000000290788606308266
14	65006688	65007512	<a href=\./figures/12907.pdf\" target=\"_blank\">PDF</a></br><a href=\"./figures/12907.tsv\" target=\"_blank\">STATS</a></br><a href=\"http://www.ensembl.org/Homo_sapiens/Location/View?r=14:65006688-65007512\" target=\"_blank\">ENSEMBL</a></br><a href=\"http://genome-euro.ucsc.edu/cgi-bin/hgTracks?position=chr14:65006688-65007512&hgsid=192199020&knownGene=pack&hgFind.matches=uc004dqr.3,\" target=…	825	18	12907	island	0.0370495542624088	0.901658522935147	HSPA2; RP11-973N13.4 (margin: ZBTB1; HSPA2; PPP1R36; RP11-973N13.4; RP11-973N13.5; RP11-973N13.3)	9.07456103662735	2.20382389230054e-10	0.00000113254509825325
20	61051317	61052060	<a href=\./figures/25833.pdf\" target=\"_blank\">PDF</a></br><a href=\"./figures/25833.tsv\" target=\"_blank\">STATS</a></br><a href=\"http://www.ensembl.org/Homo_sapiens/Location/View?r=20:61051317-61052060\" target=\"_blank\">ENSEMBL</a></br><a href=\"http://genome-euro.ucsc.edu/cgi-bin/hgTracks?position=chr20:61051317-61052060&hgsid=192199020&knownGene=pack&hgFind.matches=uc004dqr.3,\" target=…	744	18	25833	tss;island	0.0709658957526677	0.831124558863507	RP13-379O24.3; GATA5 (margin: RP13-379O24.3; GATA5)	6.0445256420597	2.20382389230054e-10	0.00000113254509825325
6	32116538	32117725	<a href=\./figures/33995.pdf\" target=\"_blank\">PDF</a></br><a href=\"./figures/33995.tsv\" target=\"_blank\">STATS</a></br><a href=\"http://www.ensembl.org/Homo_sapiens/Location/View?r=6:32116538-32117725\" target=\"_blank\">ENSEMBL</a></br><a href=\"http://genome-euro.ucsc.edu/cgi-bin/hgTracks?position=chr6:32116538-32117725&hgsid=192199020&knownGene=pack&hgFind.matches=uc004dqr.3,\" target=\"…	1188	27	33995	gene;island	0.0421629887133395	0.83492628260776	PRRT1 (margin: PPT2; PPT2-EGFL8; PRRT1)	6.09774361463213	7.74975317733745e-10	0.00000398259815783372
7	27204663	27205658	<a href=\./figures/38292.pdf\" target=\"_blank\">PDF</a></br><a href=\"./figures/38292.tsv\" target=\"_blank\">STATS</a></br><a href=\"http://www.ensembl.org/Homo_sapiens/Location/View?r=7:27204663-27205658\" target=\"_blank\">ENSEMBL</a></br><a href=\"http://genome-euro.ucsc.edu/cgi-bin/hgTracks?position=chr7:27204663-27205658&hgsid=192199020&knownGene=pack&hgFind.matches=uc004dqr.3,\" target=\"…	996	17	38292	island	0.0256821305785909	0.775530773245804	HOXA9; RP1-170O19.20 (margin: HOXA-AS3; RP1-170O19.21; HOXA-AS4; HOXA7; HOXA9; RP1-170O19.20; MIR196B; HOXA10)	7.45692166204755	8.57042624783542e-10	0.00000440434204876262
1	68515788	68516713	<a href=\./figures/3362.pdf\" target=\"_blank\">PDF</a></br><a href=\"./figures/3362.tsv\" target=\"_blank\">STATS</a></br><a href=\"http://www.ensembl.org/Homo_sapiens/Location/View?r=1:68515788-68516713\" target=\"_blank\">ENSEMBL</a></br><a href=\"http://genome-euro.ucsc.edu/cgi-bin/hgTracks?position=chr1:68515788-68516713&hgsid=192199020&knownGene=pack&hgFind.matches=uc004dqr.3,\" target=\"_b…	926	17	3362	island	0.0519231173860221	0.728735129771919	GNG12-AS1; DIRAS3; ARL5AP3 (margin: GNG12-AS1; RP4-609E1.2; AL157407.1; DIRAS3; ARL5AP3)	5.70069477308441	8.57042624783542e-10	0.00000440434204876262
1	111506233	111507160	<a href=\./figures/3576.pdf\" target=\"_blank\">PDF</a></br><a href=\"./figures/3576.tsv\" target=\"_blank\">STATS</a></br><a href=\"http://www.ensembl.org/Homo_sapiens/Location/View?r=1:111506233-111507160\" target=\"_blank\">ENSEMBL</a></br><a href=\"http://genome-euro.ucsc.edu/cgi-bin/hgTracks?position=chr1:111506233-111507160&hgsid=192199020&knownGene=pack&hgFind.matches=uc004dqr.3,\" target=…	928	17	3576	island	0.0160177295935886	0.317240768536303	LRIF1 (margin: RP11-96K19.2; LRIF1)	4.93522365983372	8.57042624783542e-10	0.00000440434204876262
10	135050619	135051581	<a href=\./figures/6330.pdf\" target=\"_blank\">PDF</a></br><a href=\"./figures/6330.tsv\" target=\"_blank\">STATS</a></br><a href=\"http://www.ensembl.org/Homo_sapiens/Location/View?r=10:135050619-135051581\" target=\"_blank\">ENSEMBL</a></br><a href=\"http://genome-euro.ucsc.edu/cgi-bin/hgTracks?position=chr10:135050619-135051581&hgsid=192199020&knownGene=pack&hgFind.matches=uc004dqr.3,\" targe…	963	28	6330	island	0.335403609221529	0.029062423053997	VENTX (margin: KNDC1; UTF1; VENTX; MIR202)	4.09391538520917	1.03369143984121e-09	0.00000531214030934399
3	37033625	37035399	<a href=\./figures/28178.pdf\" target=\"_blank\">PDF</a></br><a href=\"./figures/28178.tsv\" target=\"_blank\">STATS</a></br><a href=\"http://www.ensembl.org/Homo_sapiens/Location/View?r=3:37033625-37035399\" target=\"_blank\">ENSEMBL</a></br><a href=\"http://genome-euro.ucsc.edu/cgi-bin/hgTracks?position=chr3:37033625-37035399&hgsid=192199020&knownGene=pack&hgFind.matches=uc004dqr.3,\" target=\"…	1775	43	28178	tss;island	0.158670184720971	0.0196303230986245	MLH1; EPM2AIP1 (margin: MLH1; RP11-129K12.4; RP11-129K12.3; EPM2AIP1)	2.17065258503802	1.86747526836419e-09	0.00000959695540412357
X	153775262	153776107	<a href=\./figures/41164.pdf\" target=\"_blank\">PDF</a></br><a href=\"./figures/41164.tsv\" target=\"_blank\">STATS</a></br><a href=\"http://www.ensembl.org/Homo_sapiens/Location/View?r=X:153775262-153776107\" target=\"_blank\">ENSEMBL</a></br><a href=\"http://genome-euro.ucsc.edu/cgi-bin/hgTracks?position=chrX:153775262-153776107&hgsid=192199020&knownGene=pack&hgFind.matches=uc004dqr.3,\" targe…	846	16	41164	gene;tss;island	0.0233343206844151	0.590119027413497	IKBKG; G6PD (margin: IKBKG; G6PD)	5.76694060937367	3.32734195504199e-09	0.0000170992103069608
2	198364525	198365150	<a href=\./figures/22931.pdf\" target=\"_blank\">PDF</a></br><a href=\"./figures/22931.tsv\" target=\"_blank\">STATS</a></br><a href=\"http://www.ensembl.org/Homo_sapiens/Location/View?r=2:198364525-198365150\" target=\"_blank\">ENSEMBL</a></br><a href=\"http://genome-euro.ucsc.edu/cgi-bin/hgTracks?position=chr2:198364525-198365150&hgsid=192199020&knownGene=pack&hgFind.matches=uc004dqr.3,\" targe…	626	16	22931	gene;tss;island	0.0238348850414806	0.474771932726368	HSPE1; MOB4; HSPD1 (margin: HSPE1; MOB4; HSPD1)	5.44826601538291	3.32734195504199e-09	0.0000170992103069608
5	135415693	135416613	<a href=\./figures/33084.pdf\" target=\"_blank\">PDF</a></br><a href=\"./figures/33084.tsv\" target=\"_blank\">STATS</a></br><a href=\"http://www.ensembl.org/Homo_sapiens/Location/View?r=5:135415693-135416613\" target=\"_blank\">ENSEMBL</a></br><a href=\"http://genome-euro.ucsc.edu/cgi-bin/hgTracks?position=chr5:135415693-135416613&hgsid=192199020&knownGene=pack&hgFind.matches=uc004dqr.3,\" targe…	921	16	33084	island	0.0511373741177317	0.532999950231749	VTRNA2-1 (margin: VTRNA2-1)	4.4170546054785	3.32734195504199e-09	0.0000170992103069608
X	47518016	47518849	<a href=\./figures/40982.pdf\" target=\"_blank\">PDF</a></br><a href=\"./figures/40982.tsv\" target=\"_blank\">STATS</a></br><a href=\"http://www.ensembl.org/Homo_sapiens/Location/View?r=X:47518016-47518849\" target=\"_blank\">ENSEMBL</a></br><a href=\"http://genome-euro.ucsc.edu/cgi-bin/hgTracks?position=chrX:47518016-47518849&hgsid=192199020&knownGene=pack&hgFind.matches=uc004dqr.3,\" target=\"…	834	17	40982	gene;island	0.0243239048641743	0.520669710017399	RP1-212G6.7; UXT (margin: RP1-212G6.7; ELK1; UXT)	5.73627272996198	3.42817049913417e-09	0.0000176173681950505
12	54410251	54410727	<a href=\./figures/10467.pdf\" target=\"_blank\">PDF</a></br><a href=\"./figures/10467.tsv\" target=\"_blank\">STATS</a></br><a href=\"http://www.ensembl.org/Homo_sapiens/Location/View?r=12:54410251-54410727\" target=\"_blank\">ENSEMBL</a></br><a href=\"http://genome-euro.ucsc.edu/cgi-bin/hgTracks?position=chr12:54410251-54410727&hgsid=192199020&knownGene=pack&hgFind.matches=uc004dqr.3,\" target=…	477	17	10467	island	0.0151740978450898	0.301785434753272	HOXC5; HOXC6; HOXC4 (margin: HOXC5; HOXC6; HOXC8; HOXC4; AC012531.25)	4.98177443519881	5.99929837348479e-09	0.0000308303943413384
6	32063394	32064258	<a href=\./figures/33984.pdf\" target=\"_blank\">PDF</a></br><a href=\"./figures/33984.tsv\" target=\"_blank\">STATS</a></br><a href=\"http://www.ensembl.org/Homo_sapiens/Location/View?r=6:32063394-32064258\" target=\"_blank\">ENSEMBL</a></br><a href=\"http://genome-euro.ucsc.edu/cgi-bin/hgTracks?position=chr6:32063394-32064258&hgsid=192199020&knownGene=pack&hgFind.matches=uc004dqr.3,\" target=\"…	865	28	33984	gene;island	0.377471122143871	0.925322504138203	TNXB; ATF6B (margin: TNXB; ATF6B)	4.1207348659969	7.10789373472564e-09	0.000036527465902755
7	27154262	27155548	<a href=\./figures/36868.pdf\" target=\"_blank\">PDF</a></br><a href=\"./figures/36868.tsv\" target=\"_blank\">STATS</a></br><a href=\"http://www.ensembl.org/Homo_sapiens/Location/View?r=7:27154262-27155548\" target=\"_blank\">ENSEMBL</a></br><a href=\"http://genome-euro.ucsc.edu/cgi-bin/hgTracks?position=chr7:27154262-27155548&hgsid=192199020&knownGene=pack&hgFind.matches=uc004dqr.3,\" target=\"…	1287	18	36868	gene;island	0.705173707679598	0.080929118551173	HOXA-AS2; HOXA3 (margin: HOXA-AS2; HOXA2; HOXA3)	4.13820841204135	9.91720751535242e-09	0.0000509645294213961
14	65006688	65007171	<a href=\./figures/12431.pdf\" target=\"_blank\">PDF</a></br><a href=\"./figures/12431.tsv\" target=\"_blank\">STATS</a></br><a href=\"http://www.ensembl.org/Homo_sapiens/Location/View?r=14:65006688-65007171\" target=\"_blank\">ENSEMBL</a></br><a href=\"http://genome-euro.ucsc.edu/cgi-bin/hgTracks?position=chr14:65006688-65007171&hgsid=192199020&knownGene=pack&hgFind.matches=uc004dqr.3,\" target=…	484	15	12431	tss	0.0436325805684374	0.901418609103268	HSPA2; RP11-973N13.4 (margin: ZBTB1; HSPA2; PPP1R36; RP11-973N13.4; RP11-973N13.5)	8.94442736252093	0.0000000128934500757877	0.000066259439939473
3	181428046	181428697	<a href=\./figures/27998.pdf\" target=\"_blank\">PDF</a></br><a href=\"./figures/27998.tsv\" target=\"_blank\">STATS</a></br><a href=\"http://www.ensembl.org/Homo_sapiens/Location/View?r=3:181428046-181428697\" target=\"_blank\">ENSEMBL</a></br><a href=\"http://genome-euro.ucsc.edu/cgi-bin/hgTracks?position=chr3:181428046-181428697&hgsid=192199020&knownGene=pack&hgFind.matches=uc004dqr.3,\" targe…	652	15	27998	gene;island	0.431171190281849	0.0412567499864228	SOX2-OT; SOX2 (margin: SOX2-OT; SOX2)	4.3707113444213	0.0000000128934500757877	0.000066259439939473
5	140810051	140811312	<a href=\./figures/31779.pdf\" target=\"_blank\">PDF</a></br><a href=\"./figures/31779.tsv\" target=\"_blank\">STATS</a></br><a href=\"http://www.ensembl.org/Homo_sapiens/Location/View?r=5:140810051-140811312\" target=\"_blank\">ENSEMBL</a></br><a href=\"http://genome-euro.ucsc.edu/cgi-bin/hgTracks?position=chr5:140810051-140811312&hgsid=192199020&knownGene=pack&hgFind.matches=uc004dqr.3,\" targe…	1262	16	31779	gene;island	0.342687313569033	0.895064852827673	PCDHGA1; PCDHGA2; PCDHGA3; PCDHGB1; PCDHGA4; PCDHGB2; PCDHGA5; PCDHGB3; PCDHGA6; PCDHGA7; PCDHGB4; PCDHGA8; PCDHGA9; PCDHGB6; PCDHGA10; PCDHGB7; PCDHGA11; PCDHGB8P; PCDHGA12 (margin: PCDHGA1; PCDHGA2; PCDHGA3; PCDHGB1; PCDHGA4; PCDHGB2; PCDHGA5; PCDHGB3; PCDHGA6; PCDHGA7; PCDHGB4; PCDHGA8; PCDHGA9; PCDHGB6; PCDHGA10; PCDHGB7; PCDHGA11; PCDHGB8P; PCDHGA12)	4.28361938296194	0.0000000133093678201679	0.0000683968412278431
4	89618324	89619573	<a href=\./figures/30009.pdf\" target=\"_blank\">PDF</a></br><a href=\"./figures/30009.tsv\" target=\"_blank\">STATS</a></br><a href=\"http://www.ensembl.org/Homo_sapiens/Location/View?r=4:89618324-89619573\" target=\"_blank\">ENSEMBL</a></br><a href=\"http://genome-euro.ucsc.edu/cgi-bin/hgTracks?position=chr4:89618324-89619573&hgsid=192199020&knownGene=pack&hgFind.matches=uc004dqr.3,\" target=\"…	1250	20	30009	gene	0.049820721287539	0.916155917909515	HERC3; NAP1L5 (margin: HERC3; FAM13A-AS1; NAP1L5)	7.14327204873551	0.000000023170695898848	0.00011907420622418
1	25257505	25258332	<a href=\./figures/330.pdf\" target=\"_blank\">PDF</a></br><a href=\"./figures/330.tsv\" target=\"_blank\">STATS</a></br><a href=\"http://www.ensembl.org/Homo_sapiens/Location/View?r=1:25257505-25258332\" target=\"_blank\">ENSEMBL</a></br><a href=\"http://genome-euro.ucsc.edu/cgi-bin/hgTracks?position=chr1:25257505-25258332&hgsid=192199020&knownGene=pack&hgFind.matches=uc004dqr.3,\" target=\"_bla…	828	21	330	gene;island	0.33984307521024	0.0993802416280688	RUNX3 (margin: RUNX3)	1.97794622029507	0.0000000344370252256592	0.000176971872634663
1	165737775	165738563	<a href=\./figures/3921.pdf\" target=\"_blank\">PDF</a></br><a href=\"./figures/3921.tsv\" target=\"_blank\">STATS</a></br><a href=\"http://www.ensembl.org/Homo_sapiens/Location/View?r=1:165737775-165738563\" target=\"_blank\">ENSEMBL</a></br><a href=\"http://genome-euro.ucsc.edu/cgi-bin/hgTracks?position=chr1:165737775-165738563&hgsid=192199020&knownGene=pack&hgFind.matches=uc004dqr.3,\" target=…	789	14	3921	island	0.890994989056237	0.0153687828863288	RP11-466F5.8; TMCO1 (margin: RP11-466F5.8; TMCO1)	9.32489728201864	0.0000000498546736263791	0.000256203167765962
13	36871646	36872346	<a href=\./figures/11639.pdf\" target=\"_blank\">PDF</a></br><a href=\"./figures/11639.tsv\" target=\"_blank\">STATS</a></br><a href=\"http://www.ensembl.org/Homo_sapiens/Location/View?r=13:36871646-36872346\" target=\"_blank\">ENSEMBL</a></br><a href=\"http://genome-euro.ucsc.edu/cgi-bin/hgTracks?position=chr13:36871646-36872346&hgsid=192199020&knownGene=pack&hgFind.matches=uc004dqr.3,\" target=…	701	14	11639	island	0.945491222211918	0.0921038615310349	SOHLH2; CCDC169-SOHLH2; CCDC169 (margin: SOHLH2; CCDC169-SOHLH2; CCDC169; SPG20)	7.74748027776129	0.0000000498546736263791	0.000256203167765962
X	119005413	119006122	<a href=\./figures/41095.pdf\" target=\"_blank\">PDF</a></br><a href=\"./figures/41095.tsv\" target=\"_blank\">STATS</a></br><a href=\"http://www.ensembl.org/Homo_sapiens/Location/View?r=X:119005413-119006122\" target=\"_blank\">ENSEMBL</a></br><a href=\"http://genome-euro.ucsc.edu/cgi-bin/hgTracks?position=chrX:119005413-119006122&hgsid=192199020&knownGene=pack&hgFind.matches=uc004dqr.3,\" targe…	710	14	41095	gene;tss;island	0.0165129583017704	0.624651366217726	NDUFA1; RNF113A (margin: NDUFA1; RNF113A)	6.62464270819489	0.0000000498546736263791	0.000256203167765962
14	75593334	75594058	<a href=\./figures/12984.pdf\" target=\"_blank\">PDF</a></br><a href=\"./figures/12984.tsv\" target=\"_blank\">STATS</a></br><a href=\"http://www.ensembl.org/Homo_sapiens/Location/View?r=14:75593334-75594058\" target=\"_blank\">ENSEMBL</a></br><a href=\"http://genome-euro.ucsc.edu/cgi-bin/hgTracks?position=chr14:75593334-75594058&hgsid=192199020&knownGene=pack&hgFind.matches=uc004dqr.3,\" target=…	725	14	12984	island	0.695092251948875	0.0241790128935493	RP11-950C14.7; NEK9 (margin: RP11-950C14.7; NEK9; HIF1AP1; TMED10)	6.55056923579227	0.0000000498546736263791	0.000256203167765962
10	93392644	93393509	<a href=\./figures/5913.pdf\" target=\"_blank\">PDF</a></br><a href=\"./figures/5913.tsv\" target=\"_blank\">STATS</a></br><a href=\"http://www.ensembl.org/Homo_sapiens/Location/View?r=10:93392644-93393509\" target=\"_blank\">ENSEMBL</a></br><a href=\"http://genome-euro.ucsc.edu/cgi-bin/hgTracks?position=chr10:93392644-93393509&hgsid=192199020&knownGene=pack&hgFind.matches=uc004dqr.3,\" target=\"…	866	14	5913	island	0.0336528762956335	0.755104735518872	PPP1R3C (margin: PPP1R3C)	6.41147916176409	0.0000000498546736263791	0.000256203167765962
11	47270041	47270669	<a href=\./figures/6586.pdf\" target=\"_blank\">PDF</a></br><a href=\"./figures/6586.tsv\" target=\"_blank\">STATS</a></br><a href=\"http://www.ensembl.org/Homo_sapiens/Location/View?r=11:47270041-47270669\" target=\"_blank\">ENSEMBL</a></br><a href=\"http://genome-euro.ucsc.edu/cgi-bin/hgTracks?position=chr11:47270041-47270669&hgsid=192199020&knownGene=pack&hgFind.matches=uc004dqr.3,\" target=\"…	629	14	6586	gene;tss;island	0.0292814226243699	0.459086055310187	NR1H3; ACP2 (margin: DDB2; NR1H3; ACP2)	4.95821248372328	0.0000000498546736263791	0.000256203167765962
3	181428242	181428697	<a href=\./figures/28696.pdf\" target=\"_blank\">PDF</a></br><a href=\"./figures/28696.tsv\" target=\"_blank\">STATS</a></br><a href=\"http://www.ensembl.org/Homo_sapiens/Location/View?r=3:181428242-181428697\" target=\"_blank\">ENSEMBL</a></br><a href=\"http://genome-euro.ucsc.edu/cgi-bin/hgTracks?position=chr3:181428242-181428697&hgsid=192199020&knownGene=pack&hgFind.matches=uc004dqr.3,\" targe…	456	14	28696	tss	0.419321156887137	0.0411655355267904	SOX2-OT; SOX2 (margin: SOX2-OT; SOX2)	4.3112892752886	0.0000000498546736263791	0.000256203167765962
8	97657072	97657833	<a href=\./figures/40410.pdf\" target=\"_blank\">PDF</a></br><a href=\"./figures/40410.tsv\" target=\"_blank\">STATS</a></br><a href=\"http://www.ensembl.org/Homo_sapiens/Location/View?r=8:97657072-97657833\" target=\"_blank\">ENSEMBL</a></br><a href=\"http://genome-euro.ucsc.edu/cgi-bin/hgTracks?position=chr8:97657072-97657833&hgsid=192199020&knownGene=pack&hgFind.matches=uc004dqr.3,\" target=\"…	762	14	40410	island	0.0795306342923549	0.57201401960257	CPQ (margin: CPQ)	4.12572069806945	0.0000000498546736263791	0.000256203167765962
X	46404528	46405125	<a href=\./figures/41271.pdf\" target=\"_blank\">PDF</a></br><a href=\"./figures/41271.tsv\" target=\"_blank\">STATS</a></br><a href=\"http://www.ensembl.org/Homo_sapiens/Location/View?r=X:46404528-46405125\" target=\"_blank\">ENSEMBL</a></br><a href=\"http://genome-euro.ucsc.edu/cgi-bin/hgTracks?position=chrX:46404528-46405125&hgsid=192199020&knownGene=pack&hgFind.matches=uc004dqr.3,\" target=\"…	598	14	41271	tss;island	0.0843179198970578	0.594611702351158	ZNF674-AS1; ZNF674 (margin: ZNF674-AS1; ZNF674)	3.79950638222976	0.0000000498546736263791	0.000256203167765962
3	50388115	50388670	<a href=\./figures/27766.pdf\" target=\"_blank\">PDF</a></br><a href=\"./figures/27766.tsv\" target=\"_blank\">STATS</a></br><a href=\"http://www.ensembl.org/Homo_sapiens/Location/View?r=3:50388115-50388670\" target=\"_blank\">ENSEMBL</a></br><a href=\"http://genome-euro.ucsc.edu/cgi-bin/hgTracks?position=chr3:50388115-50388670&hgsid=192199020&knownGene=pack&hgFind.matches=uc004dqr.3,\" target=\"…	556	14	27766	gene;island	0.186972359924593	0.027531041905289	CYB561D2; XXcos-LUCA11.5; NPRL2 (margin: ZMYND10-AS1; CYB561D2; XXcos-LUCA11.5; RASSF1; ZMYND10; NPRL2; TMEM115; CACNA2D2)	3.08488116829142	0.0000000498546736263791	0.000256203167765962
11	2889809	2890725	<a href=\./figures/7058.pdf\" target=\"_blank\">PDF</a></br><a href=\"./figures/7058.tsv\" target=\"_blank\">STATS</a></br><a href=\"http://www.ensembl.org/Homo_sapiens/Location/View?r=11:2889809-2890725\" target=\"_blank\">ENSEMBL</a></br><a href=\"http://genome-euro.ucsc.edu/cgi-bin/hgTracks?position=chr11:2889809-2890725&hgsid=192199020&knownGene=pack&hgFind.matches=uc004dqr.3,\" target=\"_bla…	917	32	7058	tss	0.342217203299492	0.866196555809072	KCNQ1DN (margin: KCNQ1DN; KCNQ1-AS1)	3.35006191130317	0.0000000508434426396216	0.000261284451725015
11	2889602	2890725	<a href=\./figures/7955.pdf\" target=\"_blank\">PDF</a></br><a href=\"./figures/7955.tsv\" target=\"_blank\">STATS</a></br><a href=\"http://www.ensembl.org/Homo_sapiens/Location/View?r=11:2889602-2890725\" target=\"_blank\">ENSEMBL</a></br><a href=\"http://genome-euro.ucsc.edu/cgi-bin/hgTracks?position=chr11:2889602-2890725&hgsid=192199020&knownGene=pack&hgFind.matches=uc004dqr.3,\" target=\"_bla…	1124	35	7955	island	0.337169033882007	0.857994151447129	KCNQ1DN (margin: KCNQ1DN; KCNQ1-AS1)	3.25756796037851	0.0000000738414810498653	0.000379471371115258
1	25257505	25258264	<a href=\./figures/1361.pdf\" target=\"_blank\">PDF</a></br><a href=\"./figures/1361.tsv\" target=\"_blank\">STATS</a></br><a href=\"http://www.ensembl.org/Homo_sapiens/Location/View?r=1:25257505-25258264\" target=\"_blank\">ENSEMBL</a></br><a href=\"http://genome-euro.ucsc.edu/cgi-bin/hgTracks?position=chr1:25257505-25258264&hgsid=192199020&knownGene=pack&hgFind.matches=uc004dqr.3,\" target=\"_b…	760	20	1361	tss	0.351927627555698	0.0886901999410048	RUNX3 (margin: RUNX3)	2.05312153779143	0.0000000834116034580319	0.000428652230170826
X	48754982	48755797	<a href=\./figures/40988.pdf\" target=\"_blank\">PDF</a></br><a href=\"./figures/40988.tsv\" target=\"_blank\">STATS</a></br><a href=\"http://www.ensembl.org/Homo_sapiens/Location/View?r=X:48754982-48755797\" target=\"_blank\">ENSEMBL</a></br><a href=\"http://genome-euro.ucsc.edu/cgi-bin/hgTracks?position=chrX:48754982-48755797&hgsid=192199020&knownGene=pack&hgFind.matches=uc004dqr.3,\" target=\"…	816	21	40988	gene;tss;island	0.247120523058754	0.0275014803745146	PQBP1; TIMM17B (margin: PQBP1; TIMM17B; SLC35A2)	3.06497296205375	0.0000000846620219860429	0.000435078130986274
17	17109570	17110353	<a href=\./figures/18027.pdf\" target=\"_blank\">PDF</a></br><a href=\"./figures/18027.tsv\" target=\"_blank\">STATS</a></br><a href=\"http://www.ensembl.org/Homo_sapiens/Location/View?r=17:17109570-17110353\" target=\"_blank\">ENSEMBL</a></br><a href=\"http://genome-euro.ucsc.edu/cgi-bin/hgTracks?position=chr17:17109570-17110353&hgsid=192199020&knownGene=pack&hgFind.matches=uc004dqr.3,\" target=…	784	14	18027	island	0.0549905827878505	0.943172929845238	MPRIP; PLD6; RP11-45M22.4 (margin: MPRIP; PLD6; RP11-45M22.4; FLCN)	7.97994054264499	0.0000000997093472527582	0.000512406335531924
11	44331905	44333192	<a href=\./figures/7240.pdf\" target=\"_blank\">PDF</a></br><a href=\"./figures/7240.tsv\" target=\"_blank\">STATS</a></br><a href=\"http://www.ensembl.org/Homo_sapiens/Location/View?r=11:44331905-44333192\" target=\"_blank\">ENSEMBL</a></br><a href=\"http://genome-euro.ucsc.edu/cgi-bin/hgTracks?position=chr11:44331905-44333192&hgsid=192199020&knownGene=pack&hgFind.matches=uc004dqr.3,\" target=\"…	1288	39	7240	tss;island	0.452368078214506	0.124461848573933	ALX4 (margin: ALX4)	2.33845975045997	0.000000144003755671314	0.000740035300394884
6	31165567	31166174	<a href=\./figures/33800.pdf\" target=\"_blank\">PDF</a></br><a href=\"./figures/33800.tsv\" target=\"_blank\">STATS</a></br><a href=\"http://www.ensembl.org/Homo_sapiens/Location/View?r=6:31165567-31166174\" target=\"_blank\">ENSEMBL</a></br><a href=\"http://genome-euro.ucsc.edu/cgi-bin/hgTracks?position=chr6:31165567-31166174&hgsid=192199020&knownGene=pack&hgFind.matches=uc004dqr.3,\" target=\"…	608	20	33800	gene	0.0259234572387508	0.282448694525753	HCG27; XXbac-BPG299F13.17; XXbac-BPG299F13.14 (margin: HCG27; XXbac-BPG299F13.17; XXbac-BPG299F13.14)	3.89238938815873	0.000000168912486947018	0.000868041270420726
6	32064491	32065211	<a href=\./figures/33985.pdf\" target=\"_blank\">PDF</a></br><a href=\"./figures/33985.tsv\" target=\"_blank\">STATS</a></br><a href=\"http://www.ensembl.org/Homo_sapiens/Location/View?r=6:32064491-32065211\" target=\"_blank\">ENSEMBL</a></br><a href=\"http://genome-euro.ucsc.edu/cgi-bin/hgTracks?position=chr6:32064491-32065211&hgsid=192199020&knownGene=pack&hgFind.matches=uc004dqr.3,\" target=\"…	721	29	33985	gene;island	0.434153063485499	0.820962611847027	TNXB; ATF6B (margin: TNXB; ATF6B)	2.74808747767542	0.000000178617680861743	0.000917916261948497
6	26033394	26034145	<a href=\./figures/34618.pdf\" target=\"_blank\">PDF</a></br><a href=\"./figures/34618.tsv\" target=\"_blank\">STATS</a></br><a href=\"http://www.ensembl.org/Homo_sapiens/Location/View?r=6:26033394-26034145\" target=\"_blank\">ENSEMBL</a></br><a href=\"http://genome-euro.ucsc.edu/cgi-bin/hgTracks?position=chr6:26033394-26034145&hgsid=192199020&knownGene=pack&hgFind.matches=uc004dqr.3,\" target=\"…	752	13	34618	tss;island	0.0109336258894394	0.813363033232919	HIST1H3B; HIST1H2AB (margin: HIST1H4A; U91328.2; HIST1H3C; HIST1H4B; HIST1H3B; HIST1H2AB; HIST1H2BB)	8.15335394433287	0.000000192296598273177	0.000988212218525854
19	52391078	52391789	<a href=\./figures/22309.pdf\" target=\"_blank\">PDF</a></br><a href=\"./figures/22309.tsv\" target=\"_blank\">STATS</a></br><a href=\"http://www.ensembl.org/Homo_sapiens/Location/View?r=19:52391078-52391789\" target=\"_blank\">ENSEMBL</a></br><a href=\"http://genome-euro.ucsc.edu/cgi-bin/hgTracks?position=chr19:52391078-52391789&hgsid=192199020&knownGene=pack&hgFind.matches=uc004dqr.3,\" target=…	712	13	22309	island	0.176806236921948	0.957936461245556	CTC-429C10.2; ZNF577; ZNF649 (margin: CTC-429C10.2; ZNF577; ZNF649)	6.90224598627024	0.000000192296598273177	0.000988212218525854
1	209979111	209979779	<a href=\./figures/4154.pdf\" target=\"_blank\">PDF</a></br><a href=\"./figures/4154.tsv\" target=\"_blank\">STATS</a></br><a href=\"http://www.ensembl.org/Homo_sapiens/Location/View?r=1:209979111-209979779\" target=\"_blank\">ENSEMBL</a></br><a href=\"http://genome-euro.ucsc.edu/cgi-bin/hgTracks?position=chr1:209979111-209979779&hgsid=192199020&knownGene=pack&hgFind.matches=uc004dqr.3,\" target=…	669	13	4154	island	0.023195427042151	0.66796345422294	IRF6 (margin: IRF6)	6.49126737021238	0.000000192296598273177	0.000988212218525854
10	49812686	49813434	<a href=\./figures/5708.pdf\" target=\"_blank\">PDF</a></br><a href=\"./figures/5708.tsv\" target=\"_blank\">STATS</a></br><a href=\"http://www.ensembl.org/Homo_sapiens/Location/View?r=10:49812686-49813434\" target=\"_blank\">ENSEMBL</a></br><a href=\"http://genome-euro.ucsc.edu/cgi-bin/hgTracks?position=chr10:49812686-49813434&hgsid=192199020&knownGene=pack&hgFind.matches=uc004dqr.3,\" target=\"…	749	13	5708	island	0.0387774242384787	0.812593925461846	ARHGAP22 (margin: ARHGAP22)	6.40856356573311	0.000000192296598273177	0.000988212218525854
3	130745442	130745959	<a href=\./figures/28549.pdf\" target=\"_blank\">PDF</a></br><a href=\"./figures/28549.tsv\" target=\"_blank\">STATS</a></br><a href=\"http://www.ensembl.org/Homo_sapiens/Location/View?r=3:130745442-130745959\" target=\"_blank\">ENSEMBL</a></br><a href=\"http://genome-euro.ucsc.edu/cgi-bin/hgTracks?position=chr3:130745442-130745959&hgsid=192199020&knownGene=pack&hgFind.matches=uc004dqr.3,\" targe…	518	13	28549	tss;island	0.0209280068238025	0.592283981424542	NEK11; ASTE1 (margin: ATP2C1; NEK11; ASTE1)	6.06741610746157	0.000000192296598273177	0.000988212218525854
19	12146404	12147014	<a href=\./figures/21553.pdf\" target=\"_blank\">PDF</a></br><a href=\"./figures/21553.tsv\" target=\"_blank\">STATS</a></br><a href=\"http://www.ensembl.org/Homo_sapiens/Location/View?r=19:12146404-12147014\" target=\"_blank\">ENSEMBL</a></br><a href=\"http://genome-euro.ucsc.edu/cgi-bin/hgTracks?position=chr19:12146404-12147014&hgsid=192199020&knownGene=pack&hgFind.matches=uc004dqr.3,\" target=…	611	13	21553	island	0.0216482980752156	0.520287051411371	CTD-2006C1.2; ZNF433; CTD-2006C1.10 (margin: CTD-2006C1.2; ZNF433; CTD-2006C1.10; RNA5SP465; ZNF878)	5.98336563467073	0.000000192296598273177	0.000988212218525854
5	80597143	80597828	<a href=\./figures/31610.pdf\" target=\"_blank\">PDF</a></br><a href=\"./figures/31610.tsv\" target=\"_blank\">STATS</a></br><a href=\"http://www.ensembl.org/Homo_sapiens/Location/View?r=5:80597143-80597828\" target=\"_blank\">ENSEMBL</a></br><a href=\"http://genome-euro.ucsc.edu/cgi-bin/hgTracks?position=chr5:80597143-80597828&hgsid=192199020&knownGene=pack&hgFind.matches=uc004dqr.3,\" target=\"…	686	13	31610	gene;island	0.446318085315277	0.0217099142168784	ZCCHC9; CTC-281B15.1 (margin: ZCCHC9; CTC-281B15.1)	4.90134824005337	0.000000192296598273177	0.000988212218525854
17	46688182	46688845	<a href=\./figures/18455.pdf\" target=\"_blank\">PDF</a></br><a href=\"./figures/18455.tsv\" target=\"_blank\">STATS</a></br><a href=\"http://www.ensembl.org/Homo_sapiens/Location/View?r=17:46688182-46688845\" target=\"_blank\">ENSEMBL</a></br><a href=\"http://genome-euro.ucsc.edu/cgi-bin/hgTracks?position=chr17:46688182-46688845&hgsid=192199020&knownGene=pack&hgFind.matches=uc004dqr.3,\" target=…	664	13	18455	island	0.0176935098535993	0.249520761752449	HOXB7; HOXB8 (margin: HOXB-AS3; HOXB3; HOXB6; HOXB7; HOXB8; HOXB9)	4.51237093563462	0.000000192296598273177	0.000988212218525854
19	11784246	11785337	<a href=\./figures/21544.pdf\" target=\"_blank\">PDF</a></br><a href=\"./figures/21544.tsv\" target=\"_blank\">STATS</a></br><a href=\"http://www.ensembl.org/Homo_sapiens/Location/View?r=19:11784246-11785337\" target=\"_blank\">ENSEMBL</a></br><a href=\"http://genome-euro.ucsc.edu/cgi-bin/hgTracks?position=chr19:11784246-11785337&hgsid=192199020&knownGene=pack&hgFind.matches=uc004dqr.3,\" target=…	1092	15	21544	island	0.0375111309606443	0.511855943431927	ZNF833P (margin: ZNF833P; CTC-499B15.4; HNRNPA1P10)	4.2370444829332	0.000000244975551439966	0.00125892935884999
20	36148133	36149455	<a href=\./figures/25378.pdf\" target=\"_blank\">PDF</a></br><a href=\"./figures/25378.tsv\" target=\"_blank\">STATS</a></br><a href=\"http://www.ensembl.org/Homo_sapiens/Location/View?r=20:36148133-36149455\" target=\"_blank\">ENSEMBL</a></br><a href=\"http://genome-euro.ucsc.edu/cgi-bin/hgTracks?position=chr20:36148133-36149455&hgsid=192199020&knownGene=pack&hgFind.matches=uc004dqr.3,\" target=…	1323	41	25378	gene;tss;island	0.932716269482715	0.670517297364316	NNAT; BLCAP (margin: NNAT; PPIAP3; RP11-425M5.5; BLCAP)	2.51565244286554	0.00000033244195985145	0.0017084192316766
6	27832728	27833555	<a href=\./figures/35507.pdf\" target=\"_blank\">PDF</a></br><a href=\"./figures/35507.tsv\" target=\"_blank\">STATS</a></br><a href=\"http://www.ensembl.org/Homo_sapiens/Location/View?r=6:27832728-27833555\" target=\"_blank\">ENSEMBL</a></br><a href=\"http://genome-euro.ucsc.edu/cgi-bin/hgTracks?position=chr6:27832728-27833555&hgsid=192199020&knownGene=pack&hgFind.matches=uc004dqr.3,\" target=\"…	828	13	35507	island	0.0264047419276777	0.941725167693066	HIST1H2AL; HIST1H2BPS2; HIST1H1B (margin: HIST1H2BN; HIST1H2AL; HIST1H2BPS2; HIST1H1B; HIST1H3I; HIST1H4L)	8.8965866674979	0.000000384593196546353	0.00197642443705171
16	88717374	88717989	<a href=\./figures/16176.pdf\" target=\"_blank\">PDF</a></br><a href=\"./figures/16176.tsv\" target=\"_blank\">STATS</a></br><a href=\"http://www.ensembl.org/Homo_sapiens/Location/View?r=16:88717374-88717989\" target=\"_blank\">ENSEMBL</a></br><a href=\"http://genome-euro.ucsc.edu/cgi-bin/hgTracks?position=chr16:88717374-88717989&hgsid=192199020&knownGene=pack&hgFind.matches=uc004dqr.3,\" target=…	616	13	16176	island	0.789635360604785	0.0948206222833554	CYBA; MVD (margin: IL17C; SNAI3-AS1; CYBA; MVD)	4.82714861561749	0.000000384593196546353	0.00197642443705171
6	30923241	30924004	<a href=\./figures/35684.pdf\" target=\"_blank\">PDF</a></br><a href=\"./figures/35684.tsv\" target=\"_blank\">STATS</a></br><a href=\"http://www.ensembl.org/Homo_sapiens/Location/View?r=6:30923241-30924004\" target=\"_blank\">ENSEMBL</a></br><a href=\"http://genome-euro.ucsc.edu/cgi-bin/hgTracks?position=chr6:30923241-30924004&hgsid=192199020&knownGene=pack&hgFind.matches=uc004dqr.3,\" target=\"…	764	17	35684	island	0.356738241981299	0.0449775922374279	DPCR1; HCG21 (margin: DPCR1; HCG21)	3.65080762887563	0.000000586217155351943	0.00301256996135363
6	28601269	28601519	<a href=\./figures/35529.pdf\" target=\"_blank\">PDF</a></br><a href=\"./figures/35529.tsv\" target=\"_blank\">STATS</a></br><a href=\"http://www.ensembl.org/Homo_sapiens/Location/View?r=6:28601269-28601519\" target=\"_blank\">ENSEMBL</a></br><a href=\"http://genome-euro.ucsc.edu/cgi-bin/hgTracks?position=chr6:28601269-28601519&hgsid=192199020&knownGene=pack&hgFind.matches=uc004dqr.3,\" target=\"…	251	14	35529	island	0.896648587147455	0.458871468971725	RP11-373N24.2 (margin: RP11-373N24.2)	3.30678224568491	0.000000598256083516549	0.00307443801319155
4	144480206	144480740	<a href=\./figures/31283.pdf\" target=\"_blank\">PDF</a></br><a href=\"./figures/31283.tsv\" target=\"_blank\">STATS</a></br><a href=\"http://www.ensembl.org/Homo_sapiens/Location/View?r=4:144480206-144480740\" target=\"_blank\">ENSEMBL</a></br><a href=\"http://genome-euro.ucsc.edu/cgi-bin/hgTracks?position=chr4:144480206-144480740&hgsid=192199020&knownGene=pack&hgFind.matches=uc004dqr.3,\" targe…	535	12	31283	island	0.00837856646399897	0.850829210320127	SMARCA5; GUSBP5 (margin: SMARCA5; GUSBP5; RP11-481K16.2)	9.83484856434304	0.000000739602301050679	0.00380081622509944
2	187713554	187714279	<a href=\./figures/24912.pdf\" target=\"_blank\">PDF</a></br><a href=\"./figures/24912.tsv\" target=\"_blank\">STATS</a></br><a href=\"http://www.ensembl.org/Homo_sapiens/Location/View?r=2:187713554-187714279\" target=\"_blank\">ENSEMBL</a></br><a href=\"http://genome-euro.ucsc.edu/cgi-bin/hgTracks?position=chr2:187713554-187714279&hgsid=192199020&knownGene=pack&hgFind.matches=uc004dqr.3,\" targe…	726	12	24912	island	0.0334145818881657	0.914278099586331	ZSWIM2 (margin: ZSWIM2)	8.09500208319954	0.000000739602301050679	0.00380081622509944
2	113341711	113342262	<a href=\./figures/24586.pdf\" target=\"_blank\">PDF</a></br><a href=\"./figures/24586.tsv\" target=\"_blank\">STATS</a></br><a href=\"http://www.ensembl.org/Homo_sapiens/Location/View?r=2:113341711-113342262\" target=\"_blank\">ENSEMBL</a></br><a href=\"http://genome-euro.ucsc.edu/cgi-bin/hgTracks?position=chr2:113341711-113342262&hgsid=192199020&knownGene=pack&hgFind.matches=uc004dqr.3,\" targe…	552	12	24586	island	0.0274488876758819	0.850221526805939	CHCHD5 (margin: POLR1B; CHCHD5; AC012442.5; AC012442.6; Y_RNA)	7.60924418857217	0.000000739602301050679	0.00380081622509944
12	3862221	3862597	<a href=\./figures/10140.pdf\" target=\"_blank\">PDF</a></br><a href=\"./figures/10140.tsv\" target=\"_blank\">STATS</a></br><a href=\"http://www.ensembl.org/Homo_sapiens/Location/View?r=12:3862221-3862597\" target=\"_blank\">ENSEMBL</a></br><a href=\"http://genome-euro.ucsc.edu/cgi-bin/hgTracks?position=chr12:3862221-3862597&hgsid=192199020&knownGene=pack&hgFind.matches=uc004dqr.3,\" target=\"_b…	377	12	10140	island	0.0448712420797069	0.810252106804088	EFCAB4B (margin: EFCAB4B)	6.72696855568977	0.000000739602301050679	0.00380081622509944
7	99517136	99517509	<a href=\./figures/38677.pdf\" target=\"_blank\">PDF</a></br><a href=\"./figures/38677.tsv\" target=\"_blank\">STATS</a></br><a href=\"http://www.ensembl.org/Homo_sapiens/Location/View?r=7:99517136-99517509\" target=\"_blank\">ENSEMBL</a></br><a href=\"http://genome-euro.ucsc.edu/cgi-bin/hgTracks?position=chr7:99517136-99517509&hgsid=192199020&knownGene=pack&hgFind.matches=uc004dqr.3,\" target=\"…	374	12	38677	island	0.808693076585171	0.0329094545183474	TRIM4 (margin: RP4-604G5.1; TRIM4; GJC3)	6.49122789793567	0.000000739602301050679	0.00380081622509944
3	44753865	44754587	<a href=\./figures/28997.pdf\" target=\"_blank\">PDF</a></br><a href=\"./figures/28997.tsv\" target=\"_blank\">STATS</a></br><a href=\"http://www.ensembl.org/Homo_sapiens/Location/View?r=3:44753865-44754587\" target=\"_blank\">ENSEMBL</a></br><a href=\"http://genome-euro.ucsc.edu/cgi-bin/hgTracks?position=chr3:44753865-44754587&hgsid=192199020&knownGene=pack&hgFind.matches=uc004dqr.3,\" target=\"…	723	12	28997	island	0.555835926193857	0.035326567368075	ZNF502; SOCS5P3 (margin: ZNF502; SOCS5P3)	5.3032427185011	0.000000739602301050679	0.00380081622509944
8	1764878	1765477	<a href=\./figures/39974.pdf\" target=\"_blank\">PDF</a></br><a href=\"./figures/39974.tsv\" target=\"_blank\">STATS</a></br><a href=\"http://www.ensembl.org/Homo_sapiens/Location/View?r=8:1764878-1765477\" target=\"_blank\">ENSEMBL</a></br><a href=\"http://genome-euro.ucsc.edu/cgi-bin/hgTracks?position=chr8:1764878-1765477&hgsid=192199020&knownGene=pack&hgFind.matches=uc004dqr.3,\" target=\"_bla…	600	12	39974	island	0.0322744835107971	0.534606449330609	MIR596 (margin: MIR596; ARHGEF10)	5.16497349536082	0.000000739602301050679	0.00380081622509944
22	45680498	45681036	<a href=\./figures/27531.pdf\" target=\"_blank\">PDF</a></br><a href=\"./figures/27531.tsv\" target=\"_blank\">STATS</a></br><a href=\"http://www.ensembl.org/Homo_sapiens/Location/View?r=22:45680498-45681036\" target=\"_blank\">ENSEMBL</a></br><a href=\"http://genome-euro.ucsc.edu/cgi-bin/hgTracks?position=chr22:45680498-45681036&hgsid=192199020&knownGene=pack&hgFind.matches=uc004dqr.3,\" target=…	539	12	27531	island	0.878091880113447	0.171724322309641	UPK3A (margin: CTA-268H5.9; UPK3A)	4.98306551528533	0.000000739602301050679	0.00380081622509944
20	61148178	61149009	<a href=\./figures/25449.pdf\" target=\"_blank\">PDF</a></br><a href=\"./figures/25449.tsv\" target=\"_blank\">STATS</a></br><a href=\"http://www.ensembl.org/Homo_sapiens/Location/View?r=20:61148178-61149009\" target=\"_blank\">ENSEMBL</a></br><a href=\"http://genome-euro.ucsc.edu/cgi-bin/hgTracks?position=chr20:61148178-61149009&hgsid=192199020&knownGene=pack&hgFind.matches=uc004dqr.3,\" target=…	832	12	25449	gene;island	0.147507695150212	0.82801650689172	C20orf166; C20orf166-AS1 (margin: C20orf166; MIR1-1; C20orf166-AS1)	4.90450800260505	0.000000739602301050679	0.00380081622509944
1	233086060	233086622	<a href=\./figures/4318.pdf\" target=\"_blank\">PDF</a></br><a href=\"./figures/4318.tsv\" target=\"_blank\">STATS</a></br><a href=\"http://www.ensembl.org/Homo_sapiens/Location/View?r=1:233086060-233086622\" target=\"_blank\">ENSEMBL</a></br><a href=\"http://genome-euro.ucsc.edu/cgi-bin/hgTracks?position=chr1:233086060-233086622&hgsid=192199020&knownGene=pack&hgFind.matches=uc004dqr.3,\" target=…	563	12	4318	island	0.387198822605889	0.0258626389644663	NTPCR (margin: NTPCR)	4.62395741488485	0.000000739602301050679	0.00380081622509944
11	86383182	86383585	<a href=\./figures/6835.pdf\" target=\"_blank\">PDF</a></br><a href=\"./figures/6835.tsv\" target=\"_blank\">STATS</a></br><a href=\"http://www.ensembl.org/Homo_sapiens/Location/View?r=11:86383182-86383585\" target=\"_blank\">ENSEMBL</a></br><a href=\"http://genome-euro.ucsc.edu/cgi-bin/hgTracks?position=chr11:86383182-86383585&hgsid=192199020&knownGene=pack&hgFind.matches=uc004dqr.3,\" target=\"…	404	12	6835	gene	0.0553985266490264	0.563456955900966	ME3 (margin: ME3)	4.43885276791174	0.000000739602301050679	0.00380081622509944
8	11560299	11560851	<a href=\./figures/39489.pdf\" target=\"_blank\">PDF</a></br><a href=\"./figures/39489.tsv\" target=\"_blank\">STATS</a></br><a href=\"http://www.ensembl.org/Homo_sapiens/Location/View?r=8:11560299-11560851\" target=\"_blank\">ENSEMBL</a></br><a href=\"http://genome-euro.ucsc.edu/cgi-bin/hgTracks?position=chr8:11560299-11560851&hgsid=192199020&knownGene=pack&hgFind.matches=uc004dqr.3,\" target=\"…	553	12	39489	tss;island	0.730978067082298	0.16739516618387	GATA4 (margin: GATA4)	4.31190864009758	0.000000739602301050679	0.00380081622509944
1	67217673	67218275	<a href=\./figures/3354.pdf\" target=\"_blank\">PDF</a></br><a href=\"./figures/3354.tsv\" target=\"_blank\">STATS</a></br><a href=\"http://www.ensembl.org/Homo_sapiens/Location/View?r=1:67217673-67218275\" target=\"_blank\">ENSEMBL</a></br><a href=\"http://genome-euro.ucsc.edu/cgi-bin/hgTracks?position=chr1:67217673-67218275&hgsid=192199020&knownGene=pack&hgFind.matches=uc004dqr.3,\" target=\"_b…	603	12	3354	island	0.023798247501202	0.358885888383576	TCTEX1D1 (margin: SGIP1; TCTEX1D1)	4.16077527706379	0.000000739602301050679	0.00380081622509944
10	105212056	105212813	<a href=\./figures/6084.pdf\" target=\"_blank\">PDF</a></br><a href=\"./figures/6084.tsv\" target=\"_blank\">STATS</a></br><a href=\"http://www.ensembl.org/Homo_sapiens/Location/View?r=10:105212056-105212813\" target=\"_blank\">ENSEMBL</a></br><a href=\"http://genome-euro.ucsc.edu/cgi-bin/hgTracks?position=chr10:105212056-105212813&hgsid=192199020&knownGene=pack&hgFind.matches=uc004dqr.3,\" targe…	758	12	6084	island	0.387509619985236	0.84230442646947	RP11-225H22.4; CALHM2; CALHM1 (margin: PDCD11; RP11-225H22.4; CALHM2; CALHM1)	3.39849866552408	0.000000739602301050679	0.00380081622509944
17	33775295	33776116	<a href=\./figures/18181.pdf\" target=\"_blank\">PDF</a></br><a href=\"./figures/18181.tsv\" target=\"_blank\">STATS</a></br><a href=\"http://www.ensembl.org/Homo_sapiens/Location/View?r=17:33775295-33776116\" target=\"_blank\">ENSEMBL</a></br><a href=\"http://genome-euro.ucsc.edu/cgi-bin/hgTracks?position=chr17:33775295-33776116&hgsid=192199020&knownGene=pack&hgFind.matches=uc004dqr.3,\" target=…	822	12	18181	island	0.452612705675519	0.858217710593616	SLFN13 (margin: SLFN13; RP11-1094M14.7)	2.77852763332423	0.000000739602301050679	0.00380081622509944
6	30881112	30881842	<a href=\./figures/33772.pdf\" target=\"_blank\">PDF</a></br><a href=\"./figures/33772.tsv\" target=\"_blank\">STATS</a></br><a href=\"http://www.ensembl.org/Homo_sapiens/Location/View?r=6:30881112-30881842\" target=\"_blank\">ENSEMBL</a></br><a href=\"http://genome-euro.ucsc.edu/cgi-bin/hgTracks?position=chr6:30881112-30881842&hgsid=192199020&knownGene=pack&hgFind.matches=uc004dqr.3,\" target=\"…	731	23	33772	gene	0.0761060593285403	0.701811174443358	GTF2H4; VARS2 (margin: RN7SL175P; GTF2H4; VARS2)	3.19184964545174	0.00000117561904875849	0.00604150629156986
19	34174665	34175554	<a href=\./figures/19939.pdf\" target=\"_blank\">PDF</a></br><a href=\"./figures/19939.tsv\" target=\"_blank\">STATS</a></br><a href=\"http://www.ensembl.org/Homo_sapiens/Location/View?r=19:34174665-34175554\" target=\"_blank\">ENSEMBL</a></br><a href=\"http://genome-euro.ucsc.edu/cgi-bin/hgTracks?position=chr19:34174665-34175554&hgsid=192199020&knownGene=pack&hgFind.matches=uc004dqr.3,\" target=…	890	21	19939	gene;island	0.0830410422345683	0.739781294903253	CHST8 (margin: CHST8)	4.9154038266642	0.00000129066388619539	0.0066327217111581
10	135049991	135050355	<a href=\./figures/5437.pdf\" target=\"_blank\">PDF</a></br><a href=\"./figures/5437.tsv\" target=\"_blank\">STATS</a></br><a href=\"http://www.ensembl.org/Homo_sapiens/Location/View?r=10:135049991-135050355\" target=\"_blank\">ENSEMBL</a></br><a href=\"http://genome-euro.ucsc.edu/cgi-bin/hgTracks?position=chr10:135049991-135050355&hgsid=192199020&knownGene=pack&hgFind.matches=uc004dqr.3,\" targe…	365	13	5437	tss;island	0.336775679394074	0.0306929020264356	VENTX (margin: KNDC1; UTF1; VENTX; MIR202)	3.47990252730339	0.00000134607618791224	0.00691748552968098
17	17109651	17110353	<a href=\./figures/17129.pdf\" target=\"_blank\">PDF</a></br><a href=\"./figures/17129.tsv\" target=\"_blank\">STATS</a></br><a href=\"http://www.ensembl.org/Homo_sapiens/Location/View?r=17:17109651-17110353\" target=\"_blank\">ENSEMBL</a></br><a href=\"http://genome-euro.ucsc.edu/cgi-bin/hgTracks?position=chr17:17109651-17110353&hgsid=192199020&knownGene=pack&hgFind.matches=uc004dqr.3,\" target=…	703	12	17129	tss	0.111910868807777	0.943172929845238	MPRIP; PLD6; RP11-45M22.4 (margin: MPRIP; PLD6; RP11-45M22.4; FLCN)	7.06788721356549	0.00000147920460210136	0.00760163245019888
12	54331892	54332695	<a href=\./figures/10451.pdf\" target=\"_blank\">PDF</a></br><a href=\"./figures/10451.tsv\" target=\"_blank\">STATS</a></br><a href=\"http://www.ensembl.org/Homo_sapiens/Location/View?r=12:54331892-54332695\" target=\"_blank\">ENSEMBL</a></br><a href=\"http://genome-euro.ucsc.edu/cgi-bin/hgTracks?position=chr12:54331892-54332695&hgsid=192199020&knownGene=pack&hgFind.matches=uc004dqr.3,\" target=…	804	12	10451	island	0.0178996166230726	0.546877301658865	HOXC13; HOXC-AS5 (margin: HOXC13; HOXC-AS5)	5.96296097918195	0.00000147920460210136	0.00760163245019888
X	48931388	48932122	<a href=\./figures/41781.pdf\" target=\"_blank\">PDF</a></br><a href=\"./figures/41781.tsv\" target=\"_blank\">STATS</a></br><a href=\"http://www.ensembl.org/Homo_sapiens/Location/View?r=X:48931388-48932122\" target=\"_blank\">ENSEMBL</a></br><a href=\"http://genome-euro.ucsc.edu/cgi-bin/hgTracks?position=chrX:48931388-48932122&hgsid=192199020&knownGene=pack&hgFind.matches=uc004dqr.3,\" target=\"…	735	12	41781	island	0.202819346270154	0.0244002632798063	PRAF2; WDR45 (margin: CCDC120; RNU4-52P; PRAF2; WDR45)	3.59295924820718	0.00000147920460210136	0.00760163245019888
7	27154262	27155039	<a href=\./figures/37425.pdf\" target=\"_blank\">PDF</a></br><a href=\"./figures/37425.tsv\" target=\"_blank\">STATS</a></br><a href=\"http://www.ensembl.org/Homo_sapiens/Location/View?r=7:27154262-27155039\" target=\"_blank\">ENSEMBL</a></br><a href=\"http://genome-euro.ucsc.edu/cgi-bin/hgTracks?position=chr7:27154262-27155039&hgsid=192199020&knownGene=pack&hgFind.matches=uc004dqr.3,\" target=\"…	778	14	37425	tss	0.643071534714928	0.0700518822333473	HOXA-AS2; HOXA3 (margin: HOXA-AS2; HOXA2; HOXA3)	3.64984200318039	0.00000149564020879137	0.00768609503297887
4	144480206	144480561	<a href=\./figures/30566.pdf\" target=\"_blank\">PDF</a></br><a href=\"./figures/30566.tsv\" target=\"_blank\">STATS</a></br><a href=\"http://www.ensembl.org/Homo_sapiens/Location/View?r=4:144480206-144480561\" target=\"_blank\">ENSEMBL</a></br><a href=\"http://genome-euro.ucsc.edu/cgi-bin/hgTracks?position=chr4:144480206-144480561&hgsid=192199020&knownGene=pack&hgFind.matches=uc004dqr.3,\" targe…	356	11	30566	tss	0.00811833517464812	0.807441187560096	SMARCA5; GUSBP5 (margin: SMARCA5; GUSBP5; RP11-481K16.2)	10.0261261883809	0.0000028351421540276	0.0145697955295479
4	103940711	103941300	<a href=\./figures/31159.pdf\" target=\"_blank\">PDF</a></br><a href=\"./figures/31159.tsv\" target=\"_blank\">STATS</a></br><a href=\"http://www.ensembl.org/Homo_sapiens/Location/View?r=4:103940711-103941300\" target=\"_blank\">ENSEMBL</a></br><a href=\"http://genome-euro.ucsc.edu/cgi-bin/hgTracks?position=chr4:103940711-103941300&hgsid=192199020&knownGene=pack&hgFind.matches=uc004dqr.3,\" targe…	590	11	31159	island	0.0166294068403891	0.89134678755914	SLC9B1; SLC9B2 (margin: SLC9B1; SLC9B2)	9.61776558008774	0.0000028351421540276	0.0145697955295479
1	161008127	161008977	<a href=\./figures/3884.pdf\" target=\"_blank\">PDF</a></br><a href=\"./figures/3884.tsv\" target=\"_blank\">STATS</a></br><a href=\"http://www.ensembl.org/Homo_sapiens/Location/View?r=1:161008127-161008977\" target=\"_blank\">ENSEMBL</a></br><a href=\"http://genome-euro.ucsc.edu/cgi-bin/hgTracks?position=chr1:161008127-161008977&hgsid=192199020&knownGene=pack&hgFind.matches=uc004dqr.3,\" target=…	851	11	3884	island	0.0308339219826349	0.961230900564621	F11R; TSTD1; USF1 (margin: RP11-544M22.3; F11R; TSTD1; USF1; ARHGAP30)	9.58816582128501	0.0000028351421540276	0.0145697955295479
19	54290737	54291194	<a href=\./figures/21003.pdf\" target=\"_blank\">PDF</a></br><a href=\"./figures/21003.tsv\" target=\"_blank\">STATS</a></br><a href=\"http://www.ensembl.org/Homo_sapiens/Location/View?r=19:54290737-54291194\" target=\"_blank\">ENSEMBL</a></br><a href=\"http://genome-euro.ucsc.edu/cgi-bin/hgTracks?position=chr19:54290737-54291194&hgsid=192199020&knownGene=pack&hgFind.matches=uc004dqr.3,\" target=…	458	11	21003	tss	0.0251941657956304	0.932160444121491	MIR371A; MIR372; MIR373; AC008753.4; MIR371B (margin: AC008753.3; MIR371A; MIR372; MIR373; AC008753.4; MIR371B; NLRP12)	8.99181299475828	0.0000028351421540276	0.0145697955295479
15	40544855	40545511	<a href=\./figures/13261.pdf\" target=\"_blank\">PDF</a></br><a href=\"./figures/13261.tsv\" target=\"_blank\">STATS</a></br><a href=\"http://www.ensembl.org/Homo_sapiens/Location/View?r=15:40544855-40545511\" target=\"_blank\">ENSEMBL</a></br><a href=\"http://genome-euro.ucsc.edu/cgi-bin/hgTracks?position=chr15:40544855-40545511&hgsid=192199020&knownGene=pack&hgFind.matches=uc004dqr.3,\" target=…	657	11	13261	gene;island	0.0197691284766457	0.897003786447419	RP11-133K1.2; PAK6; C15orf56 (margin: RP11-133K1.2; PAK6; C15orf56)	8.72885908588604	0.0000028351421540276	0.0145697955295479
4	188916496	188916943	<a href=\./figures/31437.pdf\" target=\"_blank\">PDF</a></br><a href=\"./figures/31437.tsv\" target=\"_blank\">STATS</a></br><a href=\"http://www.ensembl.org/Homo_sapiens/Location/View?r=4:188916496-188916943\" target=\"_blank\">ENSEMBL</a></br><a href=\"http://genome-euro.ucsc.edu/cgi-bin/hgTracks?position=chr4:188916496-188916943&hgsid=192199020&knownGene=pack&hgFind.matches=uc004dqr.3,\" targe…	448	11	31437	island	0.963124037842948	0.11854009238621	ZFP42 (margin: ZFP42)	7.69248251653728	0.0000028351421540276	0.0145697955295479
6	30698584	30698987	<a href=\./figures/33755.pdf\" target=\"_blank\">PDF</a></br><a href=\"./figures/33755.tsv\" target=\"_blank\">STATS</a></br><a href=\"http://www.ensembl.org/Homo_sapiens/Location/View?r=6:30698584-30698987\" target=\"_blank\">ENSEMBL</a></br><a href=\"http://genome-euro.ucsc.edu/cgi-bin/hgTracks?position=chr6:30698584-30698987&hgsid=192199020&knownGene=pack&hgFind.matches=uc004dqr.3,\" target=\"…	404	11	33755	gene	0.043323794370937	0.875911388089808	FLOT1 (margin: TUBB; XXbac-BPG252P9.10; XXbac-BPG252P9.9; FLOT1; Y_RNA; IER3)	6.94245628896634	0.0000028351421540276	0.0145697955295479
19	15342749	15343425	<a href=\./figures/19867.pdf\" target=\"_blank\">PDF</a></br><a href=\"./figures/19867.tsv\" target=\"_blank\">STATS</a></br><a href=\"http://www.ensembl.org/Homo_sapiens/Location/View?r=19:15342749-15343425\" target=\"_blank\">ENSEMBL</a></br><a href=\"http://genome-euro.ucsc.edu/cgi-bin/hgTracks?position=chr19:15342749-15343425&hgsid=192199020&knownGene=pack&hgFind.matches=uc004dqr.3,\" target=…	677	11	19867	gene;island	0.759073221823885	0.0465941872592562	EPHX3 (margin: AC004257.1; EPHX3; AC004257.3; BRD4)	6.76351852187944	0.0000028351421540276	0.0145697955295479
19	52900882	52901307	<a href=\./figures/22322.pdf\" target=\"_blank\">PDF</a></br><a href=\"./figures/22322.tsv\" target=\"_blank\">STATS</a></br><a href=\"http://www.ensembl.org/Homo_sapiens/Location/View?r=19:52900882-52901307\" target=\"_blank\">ENSEMBL</a></br><a href=\"http://genome-euro.ucsc.edu/cgi-bin/hgTracks?position=chr19:52900882-52901307&hgsid=192199020&knownGene=pack&hgFind.matches=uc004dqr.3,\" target=…	426	11	22322	island	0.0229179702359142	0.838499303115314	ZNF528; CTD-3018O17.3 (margin: ZNF880; ZNF528; CTD-3018O17.3)	6.73132712033468	0.0000028351421540276	0.0145697955295479
6	79576851	79577260	<a href=\./figures/36209.pdf\" target=\"_blank\">PDF</a></br><a href=\"./figures/36209.tsv\" target=\"_blank\">STATS</a></br><a href=\"http://www.ensembl.org/Homo_sapiens/Location/View?r=6:79576851-79577260\" target=\"_blank\">ENSEMBL</a></br><a href=\"http://genome-euro.ucsc.edu/cgi-bin/hgTracks?position=chr6:79576851-79577260&hgsid=192199020&knownGene=pack&hgFind.matches=uc004dqr.3,\" target=\"…	410	11	36209	island	0.0409007597372746	0.710597115367417	IRAK1BP1 (margin: IRAK1BP1)	6.69603023956074	0.0000028351421540276	0.0145697955295479
19	12075601	12076348	<a href=\./figures/21552.pdf\" target=\"_blank\">PDF</a></br><a href=\"./figures/21552.tsv\" target=\"_blank\">STATS</a></br><a href=\"http://www.ensembl.org/Homo_sapiens/Location/View?r=19:12075601-12076348\" target=\"_blank\">ENSEMBL</a></br><a href=\"http://genome-euro.ucsc.edu/cgi-bin/hgTracks?position=chr19:12075601-12076348&hgsid=192199020&knownGene=pack&hgFind.matches=uc004dqr.3,\" target=…	748	11	21552	island	0.030506029668933	0.67328412114353	ZNF763 (margin: ZNF763; CTD-2006C1.12)	6.62746241488086	0.0000028351421540276	0.0145697955295479
3	57541583	57542027	<a href=\./figures/29184.pdf\" target=\"_blank\">PDF</a></br><a href=\"./figures/29184.tsv\" target=\"_blank\">STATS</a></br><a href=\"http://www.ensembl.org/Homo_sapiens/Location/View?r=3:57541583-57542027\" target=\"_blank\">ENSEMBL</a></br><a href=\"http://genome-euro.ucsc.edu/cgi-bin/hgTracks?position=chr3:57541583-57542027&hgsid=192199020&knownGene=pack&hgFind.matches=uc004dqr.3,\" target=\"…	445	11	29184	island	0.0169694721620559	0.560599812733327	PDE12 (margin: RNU6-483P; PDE12; DNAH12)	6.31732313781782	0.0000028351421540276	0.0145697955295479
21	39493025	39493629	<a href=\./figures/26504.pdf\" target=\"_blank\">PDF</a></br><a href=\"./figures/26504.tsv\" target=\"_blank\">STATS</a></br><a href=\"http://www.ensembl.org/Homo_sapiens/Location/View?r=21:39493025-39493629\" target=\"_blank\">ENSEMBL</a></br><a href=\"http://genome-euro.ucsc.edu/cgi-bin/hgTracks?position=chr21:39493025-39493629&hgsid=192199020&knownGene=pack&hgFind.matches=uc004dqr.3,\" target=…	605	11	26504	tss	0.0398820079353636	0.79838983109333	DSCR8; DSCR4 (margin: DSCR8; DSCR4)	6.28630913505701	0.0000028351421540276	0.0145697955295479
5	94982161	94982715	<a href=\./figures/32907.pdf\" target=\"_blank\">PDF</a></br><a href=\"./figures/32907.tsv\" target=\"_blank\">STATS</a></br><a href=\"http://www.ensembl.org/Homo_sapiens/Location/View?r=5:94982161-94982715\" target=\"_blank\">ENSEMBL</a></br><a href=\"http://genome-euro.ucsc.edu/cgi-bin/hgTracks?position=chr5:94982161-94982715&hgsid=192199020&knownGene=pack&hgFind.matches=uc004dqr.3,\" target=\"…	555	11	32907	island	0.0255765715446998	0.662730259846689	RFESD (margin: RFESD; SPATA9)	6.17999870328272	0.0000028351421540276	0.0145697955295479
X	134186198	134186640	<a href=\./figures/42048.pdf\" target=\"_blank\">PDF</a></br><a href=\"./figures/42048.tsv\" target=\"_blank\">STATS</a></br><a href=\"http://www.ensembl.org/Homo_sapiens/Location/View?r=X:134186198-134186640\" target=\"_blank\">ENSEMBL</a></br><a href=\"http://genome-euro.ucsc.edu/cgi-bin/hgTracks?position=chrX:134186198-134186640&hgsid=192199020&knownGene=pack&hgFind.matches=uc004dqr.3,\" targe…	443	11	42048	island	0.0187473853078226	0.541180040640757	FAM127B (margin: FAM127B)	6.14993840658782	0.0000028351421540276	0.0145697955295479
13	111267667	111268031	<a href=\./figures/11851.pdf\" target=\"_blank\">PDF</a></br><a href=\"./figures/11851.tsv\" target=\"_blank\">STATS</a></br><a href=\"http://www.ensembl.org/Homo_sapiens/Location/View?r=13:111267667-111268031\" target=\"_blank\">ENSEMBL</a></br><a href=\"http://genome-euro.ucsc.edu/cgi-bin/hgTracks?position=chr13:111267667-111268031&hgsid=192199020&knownGene=pack&hgFind.matches=uc004dqr.3,\" tar…	365	11	11851	island	0.684417327216739	0.037762001590837	CARKD (margin: CARKD)	6.03556135596689	0.0000028351421540276	0.0145697955295479
18	22006316	22006735	<a href=\./figures/19403.pdf\" target=\"_blank\">PDF</a></br><a href=\"./figures/19403.tsv\" target=\"_blank\">STATS</a></br><a href=\"http://www.ensembl.org/Homo_sapiens/Location/View?r=18:22006316-22006735\" target=\"_blank\">ENSEMBL</a></br><a href=\"http://genome-euro.ucsc.edu/cgi-bin/hgTracks?position=chr18:22006316-22006735&hgsid=192199020&knownGene=pack&hgFind.matches=uc004dqr.3,\" target=…	420	11	19403	island	0.0261116530875506	0.604600575996869	IMPACT (margin: IMPACT; Y_RNA; RP11-178F10.1)	6.01267042692473	0.0000028351421540276	0.0145697955295479
3	44770851	44771316	<a href=\./figures/28998.pdf\" target=\"_blank\">PDF</a></br><a href=\"./figures/28998.tsv\" target=\"_blank\">STATS</a></br><a href=\"http://www.ensembl.org/Homo_sapiens/Location/View?r=3:44770851-44771316\" target=\"_blank\">ENSEMBL</a></br><a href=\"http://genome-euro.ucsc.edu/cgi-bin/hgTracks?position=chr3:44770851-44771316&hgsid=192199020&knownGene=pack&hgFind.matches=uc004dqr.3,\" target=\"…	466	11	28998	island	0.54116916122765	0.0198503661410787	ZNF501 (margin: ZNF502; ZNF501; KIAA1143)	6.00185768864848	0.0000028351421540276	0.0145697955295479
X	77150966	77151316	<a href=\./figures/41884.pdf\" target=\"_blank\">PDF</a></br><a href=\"./figures/41884.tsv\" target=\"_blank\">STATS</a></br><a href=\"http://www.ensembl.org/Homo_sapiens/Location/View?r=X:77150966-77151316\" target=\"_blank\">ENSEMBL</a></br><a href=\"http://genome-euro.ucsc.edu/cgi-bin/hgTracks?position=chrX:77150966-77151316&hgsid=192199020&knownGene=pack&hgFind.matches=uc004dqr.3,\" target=\"…	351	11	41884	island	0.0238792229921912	0.584197576905652	MAGT1 (margin: RN7SL460P; COX7B; MAGT1)	5.99266166836283	0.0000028351421540276	0.0145697955295479
6	18122938	18123232	<a href=\./figures/34594.pdf\" target=\"_blank\">PDF</a></br><a href=\"./figures/34594.tsv\" target=\"_blank\">STATS</a></br><a href=\"http://www.ensembl.org/Homo_sapiens/Location/View?r=6:18122938-18123232\" target=\"_blank\">ENSEMBL</a></br><a href=\"http://genome-euro.ucsc.edu/cgi-bin/hgTracks?position=chr6:18122938-18123232&hgsid=192199020&knownGene=pack&hgFind.matches=uc004dqr.3,\" target=\"…	295	11	34594	tss;island	0.0310648701421642	0.669548546841086	NHLRC1 (margin: NHLRC1; TPMT)	5.98179447647088	0.0000028351421540276	0.0145697955295479
22	22901569	22902237	<a href=\./figures/26963.pdf\" target=\"_blank\">PDF</a></br><a href=\"./figures/26963.tsv\" target=\"_blank\">STATS</a></br><a href=\"http://www.ensembl.org/Homo_sapiens/Location/View?r=22:22901569-22902237\" target=\"_blank\">ENSEMBL</a></br><a href=\"http://genome-euro.ucsc.edu/cgi-bin/hgTracks?position=chr22:22901569-22902237&hgsid=192199020&knownGene=pack&hgFind.matches=uc004dqr.3,\" target=…	669	11	26963	tss;island	0.0372858548147785	0.770736691149212	LL22NC03-63E9.3; PRAME (margin: LL22NC03-63E9.3; PRAME)	5.96531674773932	0.0000028351421540276	0.0145697955295479
X	153059760	153060546	<a href=\./figures/41587.pdf\" target=\"_blank\">PDF</a></br><a href=\"./figures/41587.tsv\" target=\"_blank\">STATS</a></br><a href=\"http://www.ensembl.org/Homo_sapiens/Location/View?r=X:153059760-153060546\" target=\"_blank\">ENSEMBL</a></br><a href=\"http://genome-euro.ucsc.edu/cgi-bin/hgTracks?position=chrX:153059760-153060546&hgsid=192199020&knownGene=pack&hgFind.matches=uc004dqr.3,\" targe…	787	11	41587	tss;island	0.0179165861706349	0.558731047255286	SSR4; IDH3G (margin: SRPK3; SSR4; IDH3G; PDZD4)	5.9192423031565	0.0000028351421540276	0.0145697955295479
2	24232603	24232974	<a href=\./figures/24087.pdf\" target=\"_blank\">PDF</a></br><a href=\"./figures/24087.tsv\" target=\"_blank\">STATS</a></br><a href=\"http://www.ensembl.org/Homo_sapiens/Location/View?r=2:24232603-24232974\" target=\"_blank\">ENSEMBL</a></br><a href=\"http://genome-euro.ucsc.edu/cgi-bin/hgTracks?position=chr2:24232603-24232974&hgsid=192199020&knownGene=pack&hgFind.matches=uc004dqr.3,\" target=\"…	372	11	24087	island	0.254699886751931	0.940432581087118	MFSD2B (margin: UBXN2A; MFSD2B)	5.75272914290628	0.0000028351421540276	0.0145697955295479
20	32307885	32308529	<a href=\./figures/26062.pdf\" target=\"_blank\">PDF</a></br><a href=\"./figures/26062.tsv\" target=\"_blank\">STATS</a></br><a href=\"http://www.ensembl.org/Homo_sapiens/Location/View?r=20:32307885-32308529\" target=\"_blank\">ENSEMBL</a></br><a href=\"http://genome-euro.ucsc.edu/cgi-bin/hgTracks?position=chr20:32307885-32308529&hgsid=192199020&knownGene=pack&hgFind.matches=uc004dqr.3,\" target=…	645	11	26062	island	0.0240159897423335	0.616832860355728	PXMP4 (margin: ZNF341; PXMP4; RP4-553F4.2)	5.71202710036165	0.0000028351421540276	0.0145697955295479
1	68515788	68516453	<a href=\./figures/573.pdf\" target=\"_blank\">PDF</a></br><a href=\"./figures/573.tsv\" target=\"_blank\">STATS</a></br><a href=\"http://www.ensembl.org/Homo_sapiens/Location/View?r=1:68515788-68516453\" target=\"_blank\">ENSEMBL</a></br><a href=\"http://genome-euro.ucsc.edu/cgi-bin/hgTracks?position=chr1:68515788-68516453&hgsid=192199020&knownGene=pack&hgFind.matches=uc004dqr.3,\" target=\"_bla…	666	11	573	gene	0.0519231173860221	0.667703829388144	GNG12-AS1; DIRAS3; ARL5AP3 (margin: GNG12-AS1; RP4-609E1.2; AL157407.1; DIRAS3; ARL5AP3)	5.70069477308441	0.0000028351421540276	0.0145697955295479
17	5094881	5095455	<a href=\./figures/17858.pdf\" target=\"_blank\">PDF</a></br><a href=\"./figures/17858.tsv\" target=\"_blank\">STATS</a></br><a href=\"http://www.ensembl.org/Homo_sapiens/Location/View?r=17:5094881-5095455\" target=\"_blank\">ENSEMBL</a></br><a href=\"http://genome-euro.ucsc.edu/cgi-bin/hgTracks?position=chr17:5094881-5095455&hgsid=192199020&knownGene=pack&hgFind.matches=uc004dqr.3,\" target=\"_b…	575	11	17858	island	0.029010099474433	0.53716049595178	RP11-333E1.1; ZNF594 (margin: RP11-333E1.1; ZNF594)	5.35986031664221	0.0000028351421540276	0.0145697955295479
5	114937535	114938459	<a href=\./figures/31664.pdf\" target=\"_blank\">PDF</a></br><a href=\"./figures/31664.tsv\" target=\"_blank\">STATS</a></br><a href=\"http://www.ensembl.org/Homo_sapiens/Location/View?r=5:114937535-114938459\" target=\"_blank\">ENSEMBL</a></br><a href=\"http://genome-euro.ucsc.edu/cgi-bin/hgTracks?position=chr5:114937535-114938459&hgsid=192199020&knownGene=pack&hgFind.matches=uc004dqr.3,\" targe…	925	11	31664	gene;island	0.121255346884264	0.884778915198763	AC010226.4; TICAM2; TMED7-TICAM2 (margin: AC010226.4; TICAM2; TMED7-TICAM2; TMED7)	5.34650358784409	0.0000028351421540276	0.0145697955295479
18	71815073	71815372	<a href=\./figures/19285.pdf\" target=\"_blank\">PDF</a></br><a href=\"./figures/19285.tsv\" target=\"_blank\">STATS</a></br><a href=\"http://www.ensembl.org/Homo_sapiens/Location/View?r=18:71815073-71815372\" target=\"_blank\">ENSEMBL</a></br><a href=\"http://genome-euro.ucsc.edu/cgi-bin/hgTracks?position=chr18:71815073-71815372&hgsid=192199020&knownGene=pack&hgFind.matches=uc004dqr.3,\" target=…	300	11	19285	tss;island	0.0139256357777627	0.379932745432323	TIMM21; FBXO15 (margin: TIMM21; FBXO15)	5.33540939305818	0.0000028351421540276	0.0145697955295479
15	98503714	98503952	<a href=\./figures/14465.pdf\" target=\"_blank\">PDF</a></br><a href=\"./figures/14465.tsv\" target=\"_blank\">STATS</a></br><a href=\"http://www.ensembl.org/Homo_sapiens/Location/View?r=15:98503714-98503952\" target=\"_blank\">ENSEMBL</a></br><a href=\"http://genome-euro.ucsc.edu/cgi-bin/hgTracks?position=chr15:98503714-98503952&hgsid=192199020&knownGene=pack&hgFind.matches=uc004dqr.3,\" target=…	239	11	14465	island	0.0217997716952531	0.466010953870666	ARRDC4 (margin: ARRDC4)	5.28955250475402	0.0000028351421540276	0.0145697955295479
1	74663583	74664160	<a href=\./figures/1692.pdf\" target=\"_blank\">PDF</a></br><a href=\"./figures/1692.tsv\" target=\"_blank\">STATS</a></br><a href=\"http://www.ensembl.org/Homo_sapiens/Location/View?r=1:74663583-74664160\" target=\"_blank\">ENSEMBL</a></br><a href=\"http://genome-euro.ucsc.edu/cgi-bin/hgTracks?position=chr1:74663583-74664160&hgsid=192199020&knownGene=pack&hgFind.matches=uc004dqr.3,\" target=\"_b…	578	11	1692	tss;island	0.0212609515668793	0.512911254859471	FPGT; FPGT-TNNI3K; TNNI3K; LRRIQ3 (margin: FPGT; FPGT-TNNI3K; TNNI3K; LRRIQ3)	5.25426152245895	0.0000028351421540276	0.0145697955295479
7	27195918	27196555	<a href=\./figures/38289.pdf\" target=\"_blank\">PDF</a></br><a href=\"./figures/38289.tsv\" target=\"_blank\">STATS</a></br><a href=\"http://www.ensembl.org/Homo_sapiens/Location/View?r=7:27195918-27196555\" target=\"_blank\">ENSEMBL</a></br><a href=\"http://genome-euro.ucsc.edu/cgi-bin/hgTracks?position=chr7:27195918-27196555&hgsid=192199020&knownGene=pack&hgFind.matches=uc004dqr.3,\" target=\"…	638	11	38289	island	0.02090171389691	0.347110555138203	HOXA-AS3; RP1-170O19.21; HOXA7 (margin: HOXA-AS3; RP1-170O19.21; HOXA-AS4; HOXA3; HOXA6; HOXA7; HOXA9; RP1-170O19.20)	4.74897229722703	0.0000028351421540276	0.0145697955295479
1	111506577	111507160	<a href=\./figures/1817.pdf\" target=\"_blank\">PDF</a></br><a href=\"./figures/1817.tsv\" target=\"_blank\">STATS</a></br><a href=\"http://www.ensembl.org/Homo_sapiens/Location/View?r=1:111506577-111507160\" target=\"_blank\">ENSEMBL</a></br><a href=\"http://genome-euro.ucsc.edu/cgi-bin/hgTracks?position=chr1:111506577-111507160&hgsid=192199020&knownGene=pack&hgFind.matches=uc004dqr.3,\" target=…	584	11	1817	tss	0.0160177295935886	0.289236623577219	LRIF1 (margin: RP11-96K19.2; LRIF1)	4.66323045860678	0.0000028351421540276	0.0145697955295479
3	49066699	49067151	<a href=\./figures/29063.pdf\" target=\"_blank\">PDF</a></br><a href=\"./figures/29063.tsv\" target=\"_blank\">STATS</a></br><a href=\"http://www.ensembl.org/Homo_sapiens/Location/View?r=3:49066699-49067151\" target=\"_blank\">ENSEMBL</a></br><a href=\"http://genome-euro.ucsc.edu/cgi-bin/hgTracks?position=chr3:49066699-49067151&hgsid=192199020&knownGene=pack&hgFind.matches=uc004dqr.3,\" target=\"…	453	11	29063	island	0.0242287282672234	0.330643117646769	RP13-131K19.6; IMPDH2; QRICH1 (margin: NDUFAF3; RP13-131K19.6; DALRD3; MIR425; MIR191; IMPDH2; QRICH1)	4.544418582639	0.0000028351421540276	0.0145697955295479
1	26233332	26233709	<a href=\./figures/1376.pdf\" target=\"_blank\">PDF</a></br><a href=\"./figures/1376.tsv\" target=\"_blank\">STATS</a></br><a href=\"http://www.ensembl.org/Homo_sapiens/Location/View?r=1:26233332-26233709\" target=\"_blank\">ENSEMBL</a></br><a href=\"http://genome-euro.ucsc.edu/cgi-bin/hgTracks?position=chr1:26233332-26233709&hgsid=192199020&knownGene=pack&hgFind.matches=uc004dqr.3,\" target=\"_b…	378	11	1376	tss;island	0.0478612787758023	0.499193182384967	STMN1; MIR3917 (margin: AL033528.1; STMN1; MIR3917)	4.33601589988745	0.0000028351421540276	0.0145697955295479
6	122931154	122931702	<a href=\./figures/34398.pdf\" target=\"_blank\">PDF</a></br><a href=\"./figures/34398.tsv\" target=\"_blank\">STATS</a></br><a href=\"http://www.ensembl.org/Homo_sapiens/Location/View?r=6:122931154-122931702\" target=\"_blank\">ENSEMBL</a></br><a href=\"http://genome-euro.ucsc.edu/cgi-bin/hgTracks?position=chr6:122931154-122931702&hgsid=192199020&knownGene=pack&hgFind.matches=uc004dqr.3,\" targe…	549	11	34398	gene;island	0.0644968982766353	0.571692973317741	PKIB (margin: PKIB)	4.27503596256625	0.0000028351421540276	0.0145697955295479
1	19615303	19615702	<a href=\./figures/1298.pdf\" target=\"_blank\">PDF</a></br><a href=\"./figures/1298.tsv\" target=\"_blank\">STATS</a></br><a href=\"http://www.ensembl.org/Homo_sapiens/Location/View?r=1:19615303-19615702\" target=\"_blank\">ENSEMBL</a></br><a href=\"http://genome-euro.ucsc.edu/cgi-bin/hgTracks?position=chr1:19615303-19615702&hgsid=192199020&knownGene=pack&hgFind.matches=uc004dqr.3,\" target=\"_b…	400	11	1298	tss;island	0.117500225916472	0.817593753522019	AKR7A3 (margin: RP4-657E11.10; AKR7A3)	4.25979355064125	0.0000028351421540276	0.0145697955295479
7	150497065	150497760	<a href=\./figures/37214.pdf\" target=\"_blank\">PDF</a></br><a href=\"./figures/37214.tsv\" target=\"_blank\">STATS</a></br><a href=\"http://www.ensembl.org/Homo_sapiens/Location/View?r=7:150497065-150497760\" target=\"_blank\">ENSEMBL</a></br><a href=\"http://genome-euro.ucsc.edu/cgi-bin/hgTracks?position=chr7:150497065-150497760&hgsid=192199020&knownGene=pack&hgFind.matches=uc004dqr.3,\" targe…	696	11	37214	gene;tss;island	0.300022311892001	0.856081661883019	TMEM176A; TMEM176B (margin: RP5-1051J4.4; TMEM176A; TMEM176B)	4.05912029659652	0.0000028351421540276	0.0145697955295479
12	51566379	51567112	<a href=\./figures/10396.pdf\" target=\"_blank\">PDF</a></br><a href=\"./figures/10396.tsv\" target=\"_blank\">STATS</a></br><a href=\"http://www.ensembl.org/Homo_sapiens/Location/View?r=12:51566379-51567112\" target=\"_blank\">ENSEMBL</a></br><a href=\"http://genome-euro.ucsc.edu/cgi-bin/hgTracks?position=chr12:51566379-51567112&hgsid=192199020&knownGene=pack&hgFind.matches=uc004dqr.3,\" target=…	734	11	10396	island	0.448773713267984	0.0410057851993687	TFCP2 (margin: RNU6-199P; TFCP2)	4.02439184361261	0.0000028351421540276	0.0145697955295479
10	105212236	105212813	<a href=\./figures/5321.pdf\" target=\"_blank\">PDF</a></br><a href=\"./figures/5321.tsv\" target=\"_blank\">STATS</a></br><a href=\"http://www.ensembl.org/Homo_sapiens/Location/View?r=10:105212236-105212813\" target=\"_blank\">ENSEMBL</a></br><a href=\"http://genome-euro.ucsc.edu/cgi-bin/hgTracks?position=chr10:105212236-105212813&hgsid=192199020&knownGene=pack&hgFind.matches=uc004dqr.3,\" targe…	578	11	5321	tss	0.469312001123739	0.844862055179382	RP11-225H22.4; CALHM2; CALHM1 (margin: PDCD11; RP11-225H22.4; CALHM2; CALHM1)	3.03062855050423	0.0000028351421540276	0.0145697955295479
1	2344979	2345475	<a href=\./figures/1170.pdf\" target=\"_blank\">PDF</a></br><a href=\"./figures/1170.tsv\" target=\"_blank\">STATS</a></br><a href=\"http://www.ensembl.org/Homo_sapiens/Location/View?r=1:2344979-2345475\" target=\"_blank\">ENSEMBL</a></br><a href=\"http://genome-euro.ucsc.edu/cgi-bin/hgTracks?position=chr1:2344979-2345475&hgsid=192199020&knownGene=pack&hgFind.matches=uc004dqr.3,\" target=\"_blank…	497	11	1170	tss;island	0.551310772903283	0.166693828412517	PEX10 (margin: RER1; PLCH2; PEX10)	2.52124204641893	0.0000028351421540276	0.0145697955295479
19	38182773	38183456	<a href=\./figures/21925.pdf\" target=\"_blank\">PDF</a></br><a href=\"./figures/21925.tsv\" target=\"_blank\">STATS</a></br><a href=\"http://www.ensembl.org/Homo_sapiens/Location/View?r=19:38182773-38183456\" target=\"_blank\">ENSEMBL</a></br><a href=\"http://genome-euro.ucsc.edu/cgi-bin/hgTracks?position=chr19:38182773-38183456&hgsid=192199020&knownGene=pack&hgFind.matches=uc004dqr.3,\" target=…	684	11	21925	island	0.166847530002282	0.0467711095250101	ZFP30; ZNF781; CTD-2528L19.4; CTD-2528L19.3 (margin: ZFP30; ZNF781; CTD-2528L19.4; CTD-2528L19.3; ZNF607)	2.2766134609663	0.0000028351421540276	0.0145697955295479
2	27851409	27852231	<a href=\./figures/22595.pdf\" target=\"_blank\">PDF</a></br><a href=\"./figures/22595.tsv\" target=\"_blank\">STATS</a></br><a href=\"http://www.ensembl.org/Homo_sapiens/Location/View?r=2:27851409-27852231\" target=\"_blank\">ENSEMBL</a></br><a href=\"http://genome-euro.ucsc.edu/cgi-bin/hgTracks?position=chr2:27851409-27852231&hgsid=192199020&knownGene=pack&hgFind.matches=uc004dqr.3,\" target=\"…	823	16	22595	gene;tss	0.423283548089014	0.0632955270634352	ZNF512; RP11-158I13.2; GPN1; CCDC121 (margin: ZNF512; RP11-158I13.2; GPN1; CCDC121)	2.92406638274369	0.00000304451788886342	0.0156457774308691
6	30131001	30132226	<a href=\./figures/33673.pdf\" target=\"_blank\">PDF</a></br><a href=\"./figures/33673.tsv\" target=\"_blank\">STATS</a></br><a href=\"http://www.ensembl.org/Homo_sapiens/Location/View?r=6:30131001-30132226\" target=\"_blank\">ENSEMBL</a></br><a href=\"http://genome-euro.ucsc.edu/cgi-bin/hgTracks?position=chr6:30131001-30132226&hgsid=192199020&knownGene=pack&hgFind.matches=uc004dqr.3,\" target=\"…	1226	24	33673	gene	0.361609260180383	0.631723873890387	TRIM15 (margin: TRIM15; TRIM10)	1.62258046106319	0.00000419954813792792	0.0215814778808116
12	54410251	54410632	<a href=\./figures/9729.pdf\" target=\"_blank\">PDF</a></br><a href=\"./figures/9729.tsv\" target=\"_blank\">STATS</a></br><a href=\"http://www.ensembl.org/Homo_sapiens/Location/View?r=12:54410251-54410632\" target=\"_blank\">ENSEMBL</a></br><a href=\"http://genome-euro.ucsc.edu/cgi-bin/hgTracks?position=chr12:54410251-54410632&hgsid=192199020&knownGene=pack&hgFind.matches=uc004dqr.3,\" target=\"…	382	12	9729	tss	0.0211564271373272	0.356608946418681	HOXC5; HOXC6; HOXC4 (margin: HOXC5; HOXC6; HOXC8; HOXC4; AC012531.25)	5.03922700559888	0.00000517721610735475	0.0266057135756961
16	88717464	88717989	<a href=\./figures/15380.pdf\" target=\"_blank\">PDF</a></br><a href=\"./figures/15380.tsv\" target=\"_blank\">STATS</a></br><a href=\"http://www.ensembl.org/Homo_sapiens/Location/View?r=16:88717464-88717989\" target=\"_blank\">ENSEMBL</a></br><a href=\"http://genome-euro.ucsc.edu/cgi-bin/hgTracks?position=chr16:88717464-88717989&hgsid=192199020&knownGene=pack&hgFind.matches=uc004dqr.3,\" target=…	526	11	15380	tss	0.679587996359062	0.105285775953486	CYBA; MVD (margin: IL17C; SNAI3-AS1; CYBA; MVD)	4.59815264494653	0.00000567028430805521	0.0291395910590957
3	44626029	44626860	<a href=\./figures/28993.pdf\" target=\"_blank\">PDF</a></br><a href=\"./figures/28993.tsv\" target=\"_blank\">STATS</a></br><a href=\"http://www.ensembl.org/Homo_sapiens/Location/View?r=3:44626029-44626860\" target=\"_blank\">ENSEMBL</a></br><a href=\"http://genome-euro.ucsc.edu/cgi-bin/hgTracks?position=chr3:44626029-44626860&hgsid=192199020&knownGene=pack&hgFind.matches=uc004dqr.3,\" target=\"…	832	11	28993	island	0.31663228100313	0.0327226355799018	ZKSCAN7; ZNF660; ZNF197; RP11-944L7.4 (margin: ZKSCAN7; ZNF660; ZNF197; RP11-944L7.4; MPRIPP1)	4.27498772285518	0.00000567028430805521	0.0291395910590957
2	27805536	27806117	<a href=\./figures/24151.pdf\" target=\"_blank\">PDF</a></br><a href=\"./figures/24151.tsv\" target=\"_blank\">STATS</a></br><a href=\"http://www.ensembl.org/Homo_sapiens/Location/View?r=2:27805536-27806117\" target=\"_blank\">ENSEMBL</a></br><a href=\"http://genome-euro.ucsc.edu/cgi-bin/hgTracks?position=chr2:27805536-27806117&hgsid=192199020&knownGene=pack&hgFind.matches=uc004dqr.3,\" target=\"…	582	11	24151	island	0.920478451477704	0.492547635209607	C2orf16; ZNF512; RP11-158I13.2; AC074091.1 (margin: C2orf16; ZNF512; RP11-158I13.2; AC074091.1)	3.66340668575116	0.00000567028430805521	0.0291395910590957
3	48632484	48633144	<a href=\./figures/29047.pdf\" target=\"_blank\">PDF</a></br><a href=\"./figures/29047.tsv\" target=\"_blank\">STATS</a></br><a href=\"http://www.ensembl.org/Homo_sapiens/Location/View?r=3:48632484-48633144\" target=\"_blank\">ENSEMBL</a></br><a href=\"http://genome-euro.ucsc.edu/cgi-bin/hgTracks?position=chr3:48632484-48633144&hgsid=192199020&knownGene=pack&hgFind.matches=uc004dqr.3,\" target=\"…	661	11	29047	island	0.380278071053096	0.845929817288404	COL7A1 (margin: COL7A1; UQCRC1)	3.50283841092988	0.00000567028430805521	0.0291395910590957
10	106399877	106400880	<a href=\./figures/6101.pdf\" target=\"_blank\">PDF</a></br><a href=\"./figures/6101.tsv\" target=\"_blank\">STATS</a></br><a href=\"http://www.ensembl.org/Homo_sapiens/Location/View?r=10:106399877-106400880\" target=\"_blank\">ENSEMBL</a></br><a href=\"http://genome-euro.ucsc.edu/cgi-bin/hgTracks?position=chr10:106399877-106400880&hgsid=192199020&knownGene=pack&hgFind.matches=uc004dqr.3,\" targe…	1004	11	6101	island	0.0541750342937507	0.266673030091463	SORCS3 (margin: SORCS3)	2.95965569336913	0.00000567028430805521	0.0291395910590957
6	111580120	111580939	<a href=\./figures/36357.pdf\" target=\"_blank\">PDF</a></br><a href=\"./figures/36357.tsv\" target=\"_blank\">STATS</a></br><a href=\"http://www.ensembl.org/Homo_sapiens/Location/View?r=6:111580120-111580939\" target=\"_blank\">ENSEMBL</a></br><a href=\"http://genome-euro.ucsc.edu/cgi-bin/hgTracks?position=chr6:111580120-111580939&hgsid=192199020&knownGene=pack&hgFind.matches=uc004dqr.3,\" targe…	820	15	36357	island	0.421209875525128	0.0236771264086184	KIAA1919; RP11-428F8.2 (margin: KIAA1919; RP11-428F8.2)	4.47084540689681	0.00000654987263850015	0.0336597954892523
15	79383385	79383980	<a href=\./figures/13814.pdf\" target=\"_blank\">PDF</a></br><a href=\"./figures/13814.tsv\" target=\"_blank\">STATS</a></br><a href=\"http://www.ensembl.org/Homo_sapiens/Location/View?r=15:79383385-79383980\" target=\"_blank\">ENSEMBL</a></br><a href=\"http://genome-euro.ucsc.edu/cgi-bin/hgTracks?position=chr15:79383385-79383980&hgsid=192199020&knownGene=pack&hgFind.matches=uc004dqr.3,\" target=…	596	14	13814	tss;island	0.0251108680142871	0.187801141434939	RASGRF1 (margin: RASGRF1)	2.8928587207081	0.0000069297996340667	0.0356122403194687
15	45670865	45671347	<a href=\./figures/13304.pdf\" target=\"_blank\">PDF</a></br><a href=\"./figures/13304.tsv\" target=\"_blank\">STATS</a></br><a href=\"http://www.ensembl.org/Homo_sapiens/Location/View?r=15:45670865-45671347\" target=\"_blank\">ENSEMBL</a></br><a href=\"http://genome-euro.ucsc.edu/cgi-bin/hgTracks?position=chr15:45670865-45671347&hgsid=192199020&knownGene=pack&hgFind.matches=uc004dqr.3,\" target=…	483	13	13304	gene;tss;island	0.910796766324372	0.0655115854010383	GATM (margin: GATM)	5.78912101383738	0.00000865334692229295	0.0444695498336634
3	49026934	49027409	<a href=\./figures/29059.pdf\" target=\"_blank\">PDF</a></br><a href=\"./figures/29059.tsv\" target=\"_blank\">STATS</a></br><a href=\"http://www.ensembl.org/Homo_sapiens/Location/View?r=3:49026934-49027409\" target=\"_blank\">ENSEMBL</a></br><a href=\"http://genome-euro.ucsc.edu/cgi-bin/hgTracks?position=chr3:49026934-49027409&hgsid=192199020&knownGene=pack&hgFind.matches=uc004dqr.3,\" target=\"…	476	13	29059	island	0.535580410803859	0.901548606131333	P4HTM; RP13-131K19.2 (margin: ARIH2; P4HTM; RP13-131K19.1; RP13-131K19.2)	2.81379878176922	0.00000865334692229295	0.0444695498336634
6	33160067	33160604	<a href=\./figures/35906.pdf\" target=\"_blank\">PDF</a></br><a href=\"./figures/35906.tsv\" target=\"_blank\">STATS</a></br><a href=\"http://www.ensembl.org/Homo_sapiens/Location/View?r=6:33160067-33160604\" target=\"_blank\">ENSEMBL</a></br><a href=\"http://genome-euro.ucsc.edu/cgi-bin/hgTracks?position=chr6:33160067-33160604&hgsid=192199020&knownGene=pack&hgFind.matches=uc004dqr.3,\" target=\"…	538	15	35906	island	0.124765373245618	0.38724120594563	COL11A2; RXRB (margin: RNY4P10; SLC39A7; HSD17B8; COL11A2; RXRB)	2.17068887595162	0.00000881911985183879	0.0453214569185995
19	34174665	34175419	<a href=\./figures/20652.pdf\" target=\"_blank\">PDF</a></br><a href=\"./figures/20652.tsv\" target=\"_blank\">STATS</a></br><a href=\"http://www.ensembl.org/Homo_sapiens/Location/View?r=19:34174665-34175419\" target=\"_blank\">ENSEMBL</a></br><a href=\"http://genome-euro.ucsc.edu/cgi-bin/hgTracks?position=chr19:34174665-34175419&hgsid=192199020&knownGene=pack&hgFind.matches=uc004dqr.3,\" target=…	755	19	20652	tss	0.0830410422345683	0.739781294903253	CHST8 (margin: CHST8)	4.30519829439293	0.00000913497213734192	0.0469446218138001
6	160182438	160182856	<a href=\./figures/35257.pdf\" target=\"_blank\">PDF</a></br><a href=\"./figures/35257.tsv\" target=\"_blank\">STATS</a></br><a href=\"http://www.ensembl.org/Homo_sapiens/Location/View?r=6:160182438-160182856\" target=\"_blank\">ENSEMBL</a></br><a href=\"http://genome-euro.ucsc.edu/cgi-bin/hgTracks?position=chr6:160182438-160182856&hgsid=192199020&knownGene=pack&hgFind.matches=uc004dqr.3,\" targe…	419	10	35257	tss;island	0.953761941925561	0.020355634065147	Not queried	9.85218011961917	0.000010825088224469	0.0556301283855463
18	21718735	21718979	<a href=\./figures/19176.pdf\" target=\"_blank\">PDF</a></br><a href=\"./figures/19176.tsv\" target=\"_blank\">STATS</a></br><a href=\"http://www.ensembl.org/Homo_sapiens/Location/View?r=18:21718735-21718979\" target=\"_blank\">ENSEMBL</a></br><a href=\"http://genome-euro.ucsc.edu/cgi-bin/hgTracks?position=chr18:21718735-21718979&hgsid=192199020&knownGene=pack&hgFind.matches=uc004dqr.3,\" target=…	245	10	19176	tss;island	0.038355065378661	0.943966945910731	Not queried	9.21188267755409	0.000010825088224469	0.0556301283855463
6	27839751	27840257	<a href=\./figures/35509.pdf\" target=\"_blank\">PDF</a></br><a href=\"./figures/35509.tsv\" target=\"_blank\">STATS</a></br><a href=\"http://www.ensembl.org/Homo_sapiens/Location/View?r=6:27839751-27840257\" target=\"_blank\">ENSEMBL</a></br><a href=\"http://genome-euro.ucsc.edu/cgi-bin/hgTracks?position=chr6:27839751-27840257&hgsid=192199020&knownGene=pack&hgFind.matches=uc004dqr.3,\" target=\"…	507	10	35509	island	0.0271875016540916	0.949490960975599	Not queried	9.0853110437043	0.000010825088224469	0.0556301283855463
7	27205159	27205658	<a href=\./figures/37431.pdf\" target=\"_blank\">PDF</a></br><a href=\"./figures/37431.tsv\" target=\"_blank\">STATS</a></br><a href=\"http://www.ensembl.org/Homo_sapiens/Location/View?r=7:27205159-27205658\" target=\"_blank\">ENSEMBL</a></br><a href=\"http://genome-euro.ucsc.edu/cgi-bin/hgTracks?position=chr7:27205159-27205658&hgsid=192199020&knownGene=pack&hgFind.matches=uc004dqr.3,\" target=\"…	500	10	37431	tss	0.0181518676606425	0.898983717164285	Not queried	8.70551083283609	0.000010825088224469	0.0556301283855463
20	30134929	30135362	<a href=\./figures/25341.pdf\" target=\"_blank\">PDF</a></br><a href=\"./figures/25341.tsv\" target=\"_blank\">STATS</a></br><a href=\"http://www.ensembl.org/Homo_sapiens/Location/View?r=20:30134929-30135362\" target=\"_blank\">ENSEMBL</a></br><a href=\"http://genome-euro.ucsc.edu/cgi-bin/hgTracks?position=chr20:30134929-30135362&hgsid=192199020&knownGene=pack&hgFind.matches=uc004dqr.3,\" target=…	434	10	25341	gene;island	0.970127948073306	0.0837978652926904	Not queried	8.51015689662203	0.000010825088224469	0.0556301283855463
1	59042745	59043370	<a href=\./figures/3307.pdf\" target=\"_blank\">PDF</a></br><a href=\"./figures/3307.tsv\" target=\"_blank\">STATS</a></br><a href=\"http://www.ensembl.org/Homo_sapiens/Location/View?r=1:59042745-59043370\" target=\"_blank\">ENSEMBL</a></br><a href=\"http://genome-euro.ucsc.edu/cgi-bin/hgTracks?position=chr1:59042745-59043370&hgsid=192199020&knownGene=pack&hgFind.matches=uc004dqr.3,\" target=\"_b…	626	10	3307	island	0.027125619409424	0.880020203141068	Not queried	7.86581412840271	0.000010825088224469	0.0556301283855463
14	55907007	55907501	<a href=\./figures/12841.pdf\" target=\"_blank\">PDF</a></br><a href=\"./figures/12841.tsv\" target=\"_blank\">STATS</a></br><a href=\"http://www.ensembl.org/Homo_sapiens/Location/View?r=14:55907007-55907501\" target=\"_blank\">ENSEMBL</a></br><a href=\"http://genome-euro.ucsc.edu/cgi-bin/hgTracks?position=chr14:55907007-55907501&hgsid=192199020&knownGene=pack&hgFind.matches=uc004dqr.3,\" target=…	495	10	12841	island	0.0441428456353705	0.827798609847638	Not queried	7.6203331631085	0.000010825088224469	0.0556301283855463
10	50887472	50887934	<a href=\./figures/5719.pdf\" target=\"_blank\">PDF</a></br><a href=\"./figures/5719.tsv\" target=\"_blank\">STATS</a></br><a href=\"http://www.ensembl.org/Homo_sapiens/Location/View?r=10:50887472-50887934\" target=\"_blank\">ENSEMBL</a></br><a href=\"http://genome-euro.ucsc.edu/cgi-bin/hgTracks?position=chr10:50887472-50887934&hgsid=192199020&knownGene=pack&hgFind.matches=uc004dqr.3,\" target=\"…	463	10	5719	island	0.0243565265574546	0.847476018951439	Not queried	7.61336241785822	0.000010825088224469	0.0556301283855463
4	188916496	188916875	<a href=\./figures/30662.pdf\" target=\"_blank\">PDF</a></br><a href=\"./figures/30662.tsv\" target=\"_blank\">STATS</a></br><a href=\"http://www.ensembl.org/Homo_sapiens/Location/View?r=4:188916496-188916875\" target=\"_blank\">ENSEMBL</a></br><a href=\"http://genome-euro.ucsc.edu/cgi-bin/hgTracks?position=chr4:188916496-188916875&hgsid=192199020&knownGene=pack&hgFind.matches=uc004dqr.3,\" targe…	380	10	30662	tss	0.960893172400639	0.110161026249648	Not queried	7.47099538705572	0.000010825088224469	0.0556301283855463
11	34460107	34460557	<a href=\./figures/8182.pdf\" target=\"_blank\">PDF</a></br><a href=\"./figures/8182.tsv\" target=\"_blank\">STATS</a></br><a href=\"http://www.ensembl.org/Homo_sapiens/Location/View?r=11:34460107-34460557\" target=\"_blank\">ENSEMBL</a></br><a href=\"http://genome-euro.ucsc.edu/cgi-bin/hgTracks?position=chr11:34460107-34460557&hgsid=192199020&knownGene=pack&hgFind.matches=uc004dqr.3,\" target=\"…	451	10	8182	island	0.0255801843357755	0.810877188160963	Not queried	7.23145449952076	0.000010825088224469	0.0556301283855463
14	55493573	55494452	<a href=\./figures/12058.pdf\" target=\"_blank\">PDF</a></br><a href=\"./figures/12058.tsv\" target=\"_blank\">STATS</a></br><a href=\"http://www.ensembl.org/Homo_sapiens/Location/View?r=14:55493573-55494452\" target=\"_blank\">ENSEMBL</a></br><a href=\"http://genome-euro.ucsc.edu/cgi-bin/hgTracks?position=chr14:55493573-55494452&hgsid=192199020&knownGene=pack&hgFind.matches=uc004dqr.3,\" target=…	880	10	12058	gene;tss;island	0.71947055616534	0.0243373450647972	Not queried	6.94985925908923	0.000010825088224469	0.0556301283855463
10	93392870	93393509	<a href=\./figures/5206.pdf\" target=\"_blank\">PDF</a></br><a href=\"./figures/5206.tsv\" target=\"_blank\">STATS</a></br><a href=\"http://www.ensembl.org/Homo_sapiens/Location/View?r=10:93392870-93393509\" target=\"_blank\">ENSEMBL</a></br><a href=\"http://genome-euro.ucsc.edu/cgi-bin/hgTracks?position=chr10:93392870-93393509&hgsid=192199020&knownGene=pack&hgFind.matches=uc004dqr.3,\" target=\"…	640	10	5206	tss	0.0317100957805386	0.728709117395198	Not queried	6.7136384369995	0.000010825088224469	0.0556301283855463
X	134478461	134479169	<a href=\./figures/41541.pdf\" target=\"_blank\">PDF</a></br><a href=\"./figures/41541.tsv\" target=\"_blank\">STATS</a></br><a href=\"http://www.ensembl.org/Homo_sapiens/Location/View?r=X:134478461-134479169\" target=\"_blank\">ENSEMBL</a></br><a href=\"http://genome-euro.ucsc.edu/cgi-bin/hgTracks?position=chrX:134478461-134479169&hgsid=192199020&knownGene=pack&hgFind.matches=uc004dqr.3,\" targe…	709	10	41541	tss;island	0.0153562809288073	0.606815789987281	Not queried	6.67543357827936	0.000010825088224469	0.0556301283855463
4	52917271	52917660	<a href=\./figures/30988.pdf\" target=\"_blank\">PDF</a></br><a href=\"./figures/30988.tsv\" target=\"_blank\">STATS</a></br><a href=\"http://www.ensembl.org/Homo_sapiens/Location/View?r=4:52917271-52917660\" target=\"_blank\">ENSEMBL</a></br><a href=\"http://genome-euro.ucsc.edu/cgi-bin/hgTracks?position=chr4:52917271-52917660&hgsid=192199020&knownGene=pack&hgFind.matches=uc004dqr.3,\" target=\"…	390	10	30988	island	0.911199213907367	0.113789997671705	Not queried	6.4966760810645	0.000010825088224469	0.0556301283855463
7	99517192	99517509	<a href=\./figures/37697.pdf\" target=\"_blank\">PDF</a></br><a href=\"./figures/37697.tsv\" target=\"_blank\">STATS</a></br><a href=\"http://www.ensembl.org/Homo_sapiens/Location/View?r=7:99517192-99517509\" target=\"_blank\">ENSEMBL</a></br><a href=\"http://genome-euro.ucsc.edu/cgi-bin/hgTracks?position=chr7:99517192-99517509&hgsid=192199020&knownGene=pack&hgFind.matches=uc004dqr.3,\" target=\"…	318	10	37697	tss	0.829223859103134	0.0416021871471946	Not queried	6.49122789793567	0.000010825088224469	0.0556301283855463
X	79590789	79591129	<a href=\./figures/41889.pdf\" target=\"_blank\">PDF</a></br><a href=\"./figures/41889.tsv\" target=\"_blank\">STATS</a></br><a href=\"http://www.ensembl.org/Homo_sapiens/Location/View?r=X:79590789-79591129\" target=\"_blank\">ENSEMBL</a></br><a href=\"http://genome-euro.ucsc.edu/cgi-bin/hgTracks?position=chrX:79590789-79591129&hgsid=192199020&knownGene=pack&hgFind.matches=uc004dqr.3,\" target=\"…	341	10	41889	island	0.0202795640197136	0.577003706166077	Not queried	6.27508538064293	0.000010825088224469	0.0556301283855463
X	134186228	134186640	<a href=\./figures/41538.pdf\" target=\"_blank\">PDF</a></br><a href=\"./figures/41538.tsv\" target=\"_blank\">STATS</a></br><a href=\"http://www.ensembl.org/Homo_sapiens/Location/View?r=X:134186228-134186640\" target=\"_blank\">ENSEMBL</a></br><a href=\"http://genome-euro.ucsc.edu/cgi-bin/hgTracks?position=chrX:134186228-134186640&hgsid=192199020&knownGene=pack&hgFind.matches=uc004dqr.3,\" targe…	413	10	41538	tss	0.0186085233698869	0.543148210083774	Not queried	6.23040132434079	0.000010825088224469	0.0556301283855463
6	29599012	29599390	<a href=\./figures/33618.pdf\" target=\"_blank\">PDF</a></br><a href=\"./figures/33618.tsv\" target=\"_blank\">STATS</a></br><a href=\"http://www.ensembl.org/Homo_sapiens/Location/View?r=6:29599012-29599390\" target=\"_blank\">ENSEMBL</a></br><a href=\"http://genome-euro.ucsc.edu/cgi-bin/hgTracks?position=chr6:29599012-29599390&hgsid=192199020&knownGene=pack&hgFind.matches=uc004dqr.3,\" target=\"…	379	10	33618	gene;island	0.63938524956479	0.0303788568627023	Not queried	6.21832010424541	0.000010825088224469	0.0556301283855463
19	52391234	52391789	<a href=\./figures/20963.pdf\" target=\"_blank\">PDF</a></br><a href=\"./figures/20963.tsv\" target=\"_blank\">STATS</a></br><a href=\"http://www.ensembl.org/Homo_sapiens/Location/View?r=19:52391234-52391789\" target=\"_blank\">ENSEMBL</a></br><a href=\"http://genome-euro.ucsc.edu/cgi-bin/hgTracks?position=chr19:52391234-52391789&hgsid=192199020&knownGene=pack&hgFind.matches=uc004dqr.3,\" target=…	556	10	20963	tss	0.228925393114993	0.956521488642623	Not queried	6.15646123879062	0.000010825088224469	0.0556301283855463
10	38299242	38299653	<a href=\./figures/5654.pdf\" target=\"_blank\">PDF</a></br><a href=\"./figures/5654.tsv\" target=\"_blank\">STATS</a></br><a href=\"http://www.ensembl.org/Homo_sapiens/Location/View?r=10:38299242-38299653\" target=\"_blank\">ENSEMBL</a></br><a href=\"http://genome-euro.ucsc.edu/cgi-bin/hgTracks?position=chr10:38299242-38299653&hgsid=192199020&knownGene=pack&hgFind.matches=uc004dqr.3,\" target=\"…	412	10	5654	island	0.0219133908835292	0.541010986373871	Not queried	6.06167572979537	0.000010825088224469	0.0556301283855463
22	45608345	45608713	<a href=\./figures/26860.pdf\" target=\"_blank\">PDF</a></br><a href=\"./figures/26860.tsv\" target=\"_blank\">STATS</a></br><a href=\"http://www.ensembl.org/Homo_sapiens/Location/View?r=22:45608345-45608713\" target=\"_blank\">ENSEMBL</a></br><a href=\"http://genome-euro.ucsc.edu/cgi-bin/hgTracks?position=chr22:45608345-45608713&hgsid=192199020&knownGene=pack&hgFind.matches=uc004dqr.3,\" target=…	369	10	26860	gene	0.121663010199645	0.885726474696503	Not queried	5.90167464482047	0.000010825088224469	0.0556301283855463
11	118781408	118781978	<a href=\./figures/8838.pdf\" target=\"_blank\">PDF</a></br><a href=\"./figures/8838.tsv\" target=\"_blank\">STATS</a></br><a href=\"http://www.ensembl.org/Homo_sapiens/Location/View?r=11:118781408-118781978\" target=\"_blank\">ENSEMBL</a></br><a href=\"http://genome-euro.ucsc.edu/cgi-bin/hgTracks?position=chr11:118781408-118781978&hgsid=192199020&knownGene=pack&hgFind.matches=uc004dqr.3,\" targe…	571	10	8838	island	0.049331267556	0.747421656928395	Not queried	5.89840665741532	0.000010825088224469	0.0556301283855463
19	12146565	12147014	<a href=\./figures/20451.pdf\" target=\"_blank\">PDF</a></br><a href=\"./figures/20451.tsv\" target=\"_blank\">STATS</a></br><a href=\"http://www.ensembl.org/Homo_sapiens/Location/View?r=19:12146565-12147014\" target=\"_blank\">ENSEMBL</a></br><a href=\"http://genome-euro.ucsc.edu/cgi-bin/hgTracks?position=chr19:12146565-12147014&hgsid=192199020&knownGene=pack&hgFind.matches=uc004dqr.3,\" target=…	450	10	20451	tss	0.021841917971366	0.512540733145716	Not queried	5.89276102900202	0.000010825088224469	0.0556301283855463
5	169659618	169659950	<a href=\./figures/33313.pdf\" target=\"_blank\">PDF</a></br><a href=\"./figures/33313.tsv\" target=\"_blank\">STATS</a></br><a href=\"http://www.ensembl.org/Homo_sapiens/Location/View?r=5:169659618-169659950\" target=\"_blank\">ENSEMBL</a></br><a href=\"http://genome-euro.ucsc.edu/cgi-bin/hgTracks?position=chr5:169659618-169659950&hgsid=192199020&knownGene=pack&hgFind.matches=uc004dqr.3,\" targe…	333	10	33313	island	0.140942838449579	0.896807565375137	Not queried	5.82923564783068	0.000010825088224469	0.0556301283855463
19	38754529	38755330	<a href=\./figures/21934.pdf\" target=\"_blank\">PDF</a></br><a href=\"./figures/21934.tsv\" target=\"_blank\">STATS</a></br><a href=\"http://www.ensembl.org/Homo_sapiens/Location/View?r=19:38754529-38755330\" target=\"_blank\">ENSEMBL</a></br><a href=\"http://genome-euro.ucsc.edu/cgi-bin/hgTracks?position=chr19:38754529-38755330&hgsid=192199020&knownGene=pack&hgFind.matches=uc004dqr.3,\" target=…	802	10	21934	island	0.0218163974568769	0.555942300827917	Not queried	5.77514702511669	0.000010825088224469	0.0556301283855463
8	82192519	82192931	<a href=\./figures/40352.pdf\" target=\"_blank\">PDF</a></br><a href=\"./figures/40352.tsv\" target=\"_blank\">STATS</a></br><a href=\"http://www.ensembl.org/Homo_sapiens/Location/View?r=8:82192519-82192931\" target=\"_blank\">ENSEMBL</a></br><a href=\"http://genome-euro.ucsc.edu/cgi-bin/hgTracks?position=chr8:82192519-82192931&hgsid=192199020&knownGene=pack&hgFind.matches=uc004dqr.3,\" target=\"…	413	10	40352	island	0.0802713233245982	0.857849930913413	Not queried	5.66598152096816	0.000010825088224469	0.0556301283855463
X	153626255	153626754	<a href=\./figures/42138.pdf\" target=\"_blank\">PDF</a></br><a href=\"./figures/42138.tsv\" target=\"_blank\">STATS</a></br><a href=\"http://www.ensembl.org/Homo_sapiens/Location/View?r=X:153626255-153626754\" target=\"_blank\">ENSEMBL</a></br><a href=\"http://genome-euro.ucsc.edu/cgi-bin/hgTracks?position=chrX:153626255-153626754&hgsid=192199020&knownGene=pack&hgFind.matches=uc004dqr.3,\" targe…	500	10	42138	island	0.0237872545933383	0.566608052966604	Not queried	5.64544818501749	0.000010825088224469	0.0556301283855463
12	3862417	3862597	<a href=\./figures/9470.pdf\" target=\"_blank\">PDF</a></br><a href=\"./figures/9470.tsv\" target=\"_blank\">STATS</a></br><a href=\"http://www.ensembl.org/Homo_sapiens/Location/View?r=12:3862417-3862597\" target=\"_blank\">ENSEMBL</a></br><a href=\"http://genome-euro.ucsc.edu/cgi-bin/hgTracks?position=chr12:3862417-3862597&hgsid=192199020&knownGene=pack&hgFind.matches=uc004dqr.3,\" target=\"_bla…	181	10	9470	tss	0.0710738212511734	0.805391184055493	Not queried	5.63363996795093	0.000010825088224469	0.0556301283855463
8	1764878	1765387	<a href=\./figures/39472.pdf\" target=\"_blank\">PDF</a></br><a href=\"./figures/39472.tsv\" target=\"_blank\">STATS</a></br><a href=\"http://www.ensembl.org/Homo_sapiens/Location/View?r=8:1764878-1765387\" target=\"_blank\">ENSEMBL</a></br><a href=\"http://genome-euro.ucsc.edu/cgi-bin/hgTracks?position=chr8:1764878-1765387&hgsid=192199020&knownGene=pack&hgFind.matches=uc004dqr.3,\" target=\"_bla…	510	10	39472	tss	0.0243424412431793	0.522561303536149	Not queried	5.51871065105399	0.000010825088224469	0.0556301283855463
X	70752639	70753023	<a href=\./figures/41026.pdf\" target=\"_blank\">PDF</a></br><a href=\"./figures/41026.tsv\" target=\"_blank\">STATS</a></br><a href=\"http://www.ensembl.org/Homo_sapiens/Location/View?r=X:70752639-70753023\" target=\"_blank\">ENSEMBL</a></br><a href=\"http://genome-euro.ucsc.edu/cgi-bin/hgTracks?position=chrX:70752639-70753023&hgsid=192199020&knownGene=pack&hgFind.matches=uc004dqr.3,\" target=\"…	385	10	41026	gene;island	0.015734586275006	0.379332999122827	Not queried	5.45622372685941	0.000010825088224469	0.0556301283855463
2	24232603	24232891	<a href=\./figures/23182.pdf\" target=\"_blank\">PDF</a></br><a href=\"./figures/23182.tsv\" target=\"_blank\">STATS</a></br><a href=\"http://www.ensembl.org/Homo_sapiens/Location/View?r=2:24232603-24232891\" target=\"_blank\">ENSEMBL</a></br><a href=\"http://genome-euro.ucsc.edu/cgi-bin/hgTracks?position=chr2:24232603-24232891&hgsid=192199020&knownGene=pack&hgFind.matches=uc004dqr.3,\" target=\"…	289	10	23182	tss	0.263930427353953	0.944478181585471	Not queried	5.35202311747496	0.000010825088224469	0.0556301283855463
20	57089933	57090317	<a href=\./figures/26251.pdf\" target=\"_blank\">PDF</a></br><a href=\"./figures/26251.tsv\" target=\"_blank\">STATS</a></br><a href=\"http://www.ensembl.org/Homo_sapiens/Location/View?r=20:57089933-57090317\" target=\"_blank\">ENSEMBL</a></br><a href=\"http://genome-euro.ucsc.edu/cgi-bin/hgTracks?position=chr20:57089933-57090317&hgsid=192199020&knownGene=pack&hgFind.matches=uc004dqr.3,\" target=…	385	10	26251	island	0.039500137260929	0.597341306670754	Not queried	5.33696197525241	0.000010825088224469	0.0556301283855463
5	178487123	178487576	<a href=\./figures/32488.pdf\" target=\"_blank\">PDF</a></br><a href=\"./figures/32488.tsv\" target=\"_blank\">STATS</a></br><a href=\"http://www.ensembl.org/Homo_sapiens/Location/View?r=5:178487123-178487576\" target=\"_blank\">ENSEMBL</a></br><a href=\"http://genome-euro.ucsc.edu/cgi-bin/hgTracks?position=chr5:178487123-178487576&hgsid=192199020&knownGene=pack&hgFind.matches=uc004dqr.3,\" targe…	454	10	32488	tss	0.0111698434503477	0.338135062023282	Not queried	5.23497064007585	0.000010825088224469	0.0556301283855463
13	20805094	20805679	<a href=\./figures/11068.pdf\" target=\"_blank\">PDF</a></br><a href=\"./figures/11068.tsv\" target=\"_blank\">STATS</a></br><a href=\"http://www.ensembl.org/Homo_sapiens/Location/View?r=13:20805094-20805679\" target=\"_blank\">ENSEMBL</a></br><a href=\"http://genome-euro.ucsc.edu/cgi-bin/hgTracks?position=chr13:20805094-20805679&hgsid=192199020&knownGene=pack&hgFind.matches=uc004dqr.3,\" target=…	586	10	11068	gene;island	0.677023869624363	0.126817685618051	Not queried	5.08894764929394	0.000010825088224469	0.0556301283855463
12	49110427	49110861	<a href=\./figures/10346.pdf\" target=\"_blank\">PDF</a></br><a href=\"./figures/10346.tsv\" target=\"_blank\">STATS</a></br><a href=\"http://www.ensembl.org/Homo_sapiens/Location/View?r=12:49110427-49110861\" target=\"_blank\">ENSEMBL</a></br><a href=\"http://genome-euro.ucsc.edu/cgi-bin/hgTracks?position=chr12:49110427-49110861&hgsid=192199020&knownGene=pack&hgFind.matches=uc004dqr.3,\" target=…	435	10	10346	island	0.383761676815007	0.0219847063250428	Not queried	4.84841706961759	0.000010825088224469	0.0556301283855463
19	35454891	35455389	<a href=\./figures/21858.pdf\" target=\"_blank\">PDF</a></br><a href=\"./figures/21858.tsv\" target=\"_blank\">STATS</a></br><a href=\"http://www.ensembl.org/Homo_sapiens/Location/View?r=19:35454891-35455389\" target=\"_blank\">ENSEMBL</a></br><a href=\"http://genome-euro.ucsc.edu/cgi-bin/hgTracks?position=chr19:35454891-35455389&hgsid=192199020&knownGene=pack&hgFind.matches=uc004dqr.3,\" target=…	499	10	21858	island	0.547926157451168	0.0375428271770935	Not queried	4.84091014757676	0.000010825088224469	0.0556301283855463
1	156163644	156164205	<a href=\./figures/3835.pdf\" target=\"_blank\">PDF</a></br><a href=\"./figures/3835.tsv\" target=\"_blank\">STATS</a></br><a href=\"http://www.ensembl.org/Homo_sapiens/Location/View?r=1:156163644-156164205\" target=\"_blank\">ENSEMBL</a></br><a href=\"http://genome-euro.ucsc.edu/cgi-bin/hgTracks?position=chr1:156163644-156164205&hgsid=192199020&knownGene=pack&hgFind.matches=uc004dqr.3,\" target=…	562	10	3835	island	0.029177268667151	0.373215726402386	Not queried	4.68316024556354	0.000010825088224469	0.0556301283855463
5	63257499	63257941	<a href=\./figures/32764.pdf\" target=\"_blank\">PDF</a></br><a href=\"./figures/32764.tsv\" target=\"_blank\">STATS</a></br><a href=\"http://www.ensembl.org/Homo_sapiens/Location/View?r=5:63257499-63257941\" target=\"_blank\">ENSEMBL</a></br><a href=\"http://genome-euro.ucsc.edu/cgi-bin/hgTracks?position=chr5:63257499-63257941&hgsid=192199020&knownGene=pack&hgFind.matches=uc004dqr.3,\" target=\"…	443	10	32764	island	0.0758970059173199	0.616815785014091	Not queried	4.67349688898521	0.000010825088224469	0.0556301283855463
X	21676344	21677134	<a href=\./figures/41681.pdf\" target=\"_blank\">PDF</a></br><a href=\"./figures/41681.tsv\" target=\"_blank\">STATS</a></br><a href=\"http://www.ensembl.org/Homo_sapiens/Location/View?r=X:21676344-21677134\" target=\"_blank\">ENSEMBL</a></br><a href=\"http://genome-euro.ucsc.edu/cgi-bin/hgTracks?position=chrX:21676344-21677134&hgsid=192199020&knownGene=pack&hgFind.matches=uc004dqr.3,\" target=\"…	791	10	41681	island	0.319187396369009	0.913720145600072	Not queried	4.54506683134855	0.000010825088224469	0.0556301283855463
1	67217673	67218135	<a href=\./figures/1677.pdf\" target=\"_blank\">PDF</a></br><a href=\"./figures/1677.tsv\" target=\"_blank\">STATS</a></br><a href=\"http://www.ensembl.org/Homo_sapiens/Location/View?r=1:67217673-67218135\" target=\"_blank\">ENSEMBL</a></br><a href=\"http://genome-euro.ucsc.edu/cgi-bin/hgTracks?position=chr1:67217673-67218135&hgsid=192199020&knownGene=pack&hgFind.matches=uc004dqr.3,\" target=\"_b…	463	10	1677	tss	0.023798247501202	0.356934006188273	Not queried	4.16077527706379	0.000010825088224469	0.0556301283855463
4	53010	53548	<a href=\./figures/30665.pdf\" target=\"_blank\">PDF</a></br><a href=\"./figures/30665.tsv\" target=\"_blank\">STATS</a></br><a href=\"http://www.ensembl.org/Homo_sapiens/Location/View?r=4:53010-53548\" target=\"_blank\">ENSEMBL</a></br><a href=\"http://genome-euro.ucsc.edu/cgi-bin/hgTracks?position=chr4:53010-53548&hgsid=192199020&knownGene=pack&hgFind.matches=uc004dqr.3,\" target=\"_blank\">USC…	539	10	30665	island	0.0328966440718417	0.407566857856142	Not queried	4.11863954127931	0.000010825088224469	0.0556301283855463
6	160210606	160211010	<a href=\./figures/35258.pdf\" target=\"_blank\">PDF</a></br><a href=\"./figures/35258.tsv\" target=\"_blank\">STATS</a></br><a href=\"http://www.ensembl.org/Homo_sapiens/Location/View?r=6:160210606-160211010\" target=\"_blank\">ENSEMBL</a></br><a href=\"http://genome-euro.ucsc.edu/cgi-bin/hgTracks?position=chr6:160210606-160211010&hgsid=192199020&knownGene=pack&hgFind.matches=uc004dqr.3,\" targe…	405	10	35258	tss;island	0.491335978741308	0.0535077959048197	Not queried	4.11188908031721	0.000010825088224469	0.0556301283855463
8	97657072	97657432	<a href=\./figures/39764.pdf\" target=\"_blank\">PDF</a></br><a href=\"./figures/39764.tsv\" target=\"_blank\">STATS</a></br><a href=\"http://www.ensembl.org/Homo_sapiens/Location/View?r=8:97657072-97657432\" target=\"_blank\">ENSEMBL</a></br><a href=\"http://genome-euro.ucsc.edu/cgi-bin/hgTracks?position=chr8:97657072-97657432&hgsid=192199020&knownGene=pack&hgFind.matches=uc004dqr.3,\" target=\"…	361	10	39764	tss	0.0795306342923549	0.545361797157023	Not queried	4.04658957971735	0.000010825088224469	0.0556301283855463
X	53461213	53461709	<a href=\./figures/41809.pdf\" target=\"_blank\">PDF</a></br><a href=\"./figures/41809.tsv\" target=\"_blank\">STATS</a></br><a href=\"http://www.ensembl.org/Homo_sapiens/Location/View?r=X:53461213-53461709\" target=\"_blank\">ENSEMBL</a></br><a href=\"http://genome-euro.ucsc.edu/cgi-bin/hgTracks?position=chrX:53461213-53461709&hgsid=192199020&knownGene=pack&hgFind.matches=uc004dqr.3,\" target=\"…	497	10	41809	island	0.0323585243754921	0.371589626816369	Not queried	4.03036915820243	0.000010825088224469	0.0556301283855463
19	52552025	52552461	<a href=\./figures/22313.pdf\" target=\"_blank\">PDF</a></br><a href=\"./figures/22313.tsv\" target=\"_blank\">STATS</a></br><a href=\"http://www.ensembl.org/Homo_sapiens/Location/View?r=19:52552025-52552461\" target=\"_blank\">ENSEMBL</a></br><a href=\"http://genome-euro.ucsc.edu/cgi-bin/hgTracks?position=chr19:52552025-52552461&hgsid=192199020&knownGene=pack&hgFind.matches=uc004dqr.3,\" target=…	437	10	22313	island	0.0997320097160017	0.556215719807005	Not queried	3.71664853964059	0.000010825088224469	0.0556301283855463
2	177053274	177053568	<a href=\./figures/24876.pdf\" target=\"_blank\">PDF</a></br><a href=\"./figures/24876.tsv\" target=\"_blank\">STATS</a></br><a href=\"http://www.ensembl.org/Homo_sapiens/Location/View?r=2:177053274-177053568\" target=\"_blank\">ENSEMBL</a></br><a href=\"http://genome-euro.ucsc.edu/cgi-bin/hgTracks?position=chr2:177053274-177053568&hgsid=192199020&knownGene=pack&hgFind.matches=uc004dqr.3,\" targe…	295	10	24876	island	0.0285969917827427	0.254819862345702	Not queried	3.66420714643511	0.000010825088224469	0.0556301283855463
11	65816463	65816985	<a href=\./figures/8475.pdf\" target=\"_blank\">PDF</a></br><a href=\"./figures/8475.tsv\" target=\"_blank\">STATS</a></br><a href=\"http://www.ensembl.org/Homo_sapiens/Location/View?r=11:65816463-65816985\" target=\"_blank\">ENSEMBL</a></br><a href=\"http://genome-euro.ucsc.edu/cgi-bin/hgTracks?position=chr11:65816463-65816985&hgsid=192199020&knownGene=pack&hgFind.matches=uc004dqr.3,\" target=\"…	523	10	8475	island	0.846374635430807	0.22051310844992	Not queried	3.62237236140605	0.000010825088224469	0.0556301283855463
1	153508511	153508875	<a href=\./figures/3752.pdf\" target=\"_blank\">PDF</a></br><a href=\"./figures/3752.tsv\" target=\"_blank\">STATS</a></br><a href=\"http://www.ensembl.org/Homo_sapiens/Location/View?r=1:153508511-153508875\" target=\"_blank\">ENSEMBL</a></br><a href=\"http://genome-euro.ucsc.edu/cgi-bin/hgTracks?position=chr1:153508511-153508875&hgsid=192199020&knownGene=pack&hgFind.matches=uc004dqr.3,\" target=…	365	10	3752	island	0.429605780140586	0.882465300056948	Not queried	3.09117939246471	0.000010825088224469	0.0556301283855463
10	106399877	106400824	<a href=\./figures/5333.pdf\" target=\"_blank\">PDF</a></br><a href=\"./figures/5333.tsv\" target=\"_blank\">STATS</a></br><a href=\"http://www.ensembl.org/Homo_sapiens/Location/View?r=10:106399877-106400824\" target=\"_blank\">ENSEMBL</a></br><a href=\"http://genome-euro.ucsc.edu/cgi-bin/hgTracks?position=chr10:106399877-106400824&hgsid=192199020&knownGene=pack&hgFind.matches=uc004dqr.3,\" targe…	948	10	5333	tss	0.0586127421196241	0.30549767677008	Not queried	2.96864725731136	0.000010825088224469	0.0556301283855463
3	46506104	46506554	<a href=\./figures/29011.pdf\" target=\"_blank\">PDF</a></br><a href=\"./figures/29011.tsv\" target=\"_blank\">STATS</a></br><a href=\"http://www.ensembl.org/Homo_sapiens/Location/View?r=3:46506104-46506554\" target=\"_blank\">ENSEMBL</a></br><a href=\"http://genome-euro.ucsc.edu/cgi-bin/hgTracks?position=chr3:46506104-46506554&hgsid=192199020&knownGene=pack&hgFind.matches=uc004dqr.3,\" target=\"…	451	10	29011	island	0.550555636791245	0.873908732138045	Not queried	2.88761801700493	0.000010825088224469	0.0556301283855463
6	150346721	150347053	<a href=\./figures/35230.pdf\" target=\"_blank\">PDF</a></br><a href=\"./figures/35230.tsv\" target=\"_blank\">STATS</a></br><a href=\"http://www.ensembl.org/Homo_sapiens/Location/View?r=6:150346721-150347053\" target=\"_blank\">ENSEMBL</a></br><a href=\"http://genome-euro.ucsc.edu/cgi-bin/hgTracks?position=chr6:150346721-150347053&hgsid=192199020&knownGene=pack&hgFind.matches=uc004dqr.3,\" targe…	333	10	35230	tss	0.175387713105479	0.671742267202915	Not queried	2.75843832173852	0.000010825088224469	0.0556301283855463
2	26785120	26785531	<a href=\./figures/24116.pdf\" target=\"_blank\">PDF</a></br><a href=\"./figures/24116.tsv\" target=\"_blank\">STATS</a></br><a href=\"http://www.ensembl.org/Homo_sapiens/Location/View?r=2:26785120-26785531\" target=\"_blank\">ENSEMBL</a></br><a href=\"http://genome-euro.ucsc.edu/cgi-bin/hgTracks?position=chr2:26785120-26785531&hgsid=192199020&knownGene=pack&hgFind.matches=uc004dqr.3,\" target=\"…	412	10	24116	island	0.501745639286407	0.851251737095647	Not queried	2.72854448403179	0.000010825088224469	0.0556301283855463
19	9473565	9473880	<a href=\./figures/21461.pdf\" target=\"_blank\">PDF</a></br><a href=\"./figures/21461.tsv\" target=\"_blank\">STATS</a></br><a href=\"http://www.ensembl.org/Homo_sapiens/Location/View?r=19:9473565-9473880\" target=\"_blank\">ENSEMBL</a></br><a href=\"http://genome-euro.ucsc.edu/cgi-bin/hgTracks?position=chr19:9473565-9473880&hgsid=192199020&knownGene=pack&hgFind.matches=uc004dqr.3,\" target=\"_b…	316	10	21461	island	0.904688900759966	0.613705233929902	Not queried	2.70743725801883	0.000010825088224469	0.0556301283855463
X	48768632	48769107	<a href=\./figures/40989.pdf\" target=\"_blank\">PDF</a></br><a href=\"./figures/40989.tsv\" target=\"_blank\">STATS</a></br><a href=\"http://www.ensembl.org/Homo_sapiens/Location/View?r=X:48768632-48769107\" target=\"_blank\">ENSEMBL</a></br><a href=\"http://genome-euro.ucsc.edu/cgi-bin/hgTracks?position=chrX:48768632-48769107&hgsid=192199020&knownGene=pack&hgFind.matches=uc004dqr.3,\" target=\"…	476	10	40989	gene;island	0.165112711637988	0.59385433451992	Not queried	2.50646312225129	0.000010825088224469	0.0556301283855463
X	47863193	47863707	<a href=\./figures/41287.pdf\" target=\"_blank\">PDF</a></br><a href=\"./figures/41287.tsv\" target=\"_blank\">STATS</a></br><a href=\"http://www.ensembl.org/Homo_sapiens/Location/View?r=X:47863193-47863707\" target=\"_blank\">ENSEMBL</a></br><a href=\"http://genome-euro.ucsc.edu/cgi-bin/hgTracks?position=chrX:47863193-47863707&hgsid=192199020&knownGene=pack&hgFind.matches=uc004dqr.3,\" target=\"…	515	10	41287	tss;island	0.102598691540247	0.0215930346118411	Not queried	2.30990712966227	0.000010825088224469	0.0556301283855463
5	1201359	1201713	<a href=\./figures/32553.pdf\" target=\"_blank\">PDF</a></br><a href=\"./figures/32553.tsv\" target=\"_blank\">STATS</a></br><a href=\"http://www.ensembl.org/Homo_sapiens/Location/View?r=5:1201359-1201713\" target=\"_blank\">ENSEMBL</a></br><a href=\"http://genome-euro.ucsc.edu/cgi-bin/hgTracks?position=chr5:1201359-1201713&hgsid=192199020&knownGene=pack&hgFind.matches=uc004dqr.3,\" target=\"_bla…	355	10	32553	island	0.478575809544428	0.791859673547139	Not queried	1.92621445039108	0.000010825088224469	0.0556301283855463
6	31164776	31164994	<a href=\./figures/34739.pdf\" target=\"_blank\">PDF</a></br><a href=\"./figures/34739.tsv\" target=\"_blank\">STATS</a></br><a href=\"http://www.ensembl.org/Homo_sapiens/Location/View?r=6:31164776-31164994\" target=\"_blank\">ENSEMBL</a></br><a href=\"http://genome-euro.ucsc.edu/cgi-bin/hgTracks?position=chr6:31164776-31164994&hgsid=192199020&knownGene=pack&hgFind.matches=uc004dqr.3,\" target=\"…	219	11	34739	tss;island	0.031727302140897	0.571069547447513	Not queried	5.20892215553804	0.0000113405686161104	0.0582791821181914
17	46608099	46608570	<a href=\./figures/18440.pdf\" target=\"_blank\">PDF</a></br><a href=\"./figures/18440.tsv\" target=\"_blank\">STATS</a></br><a href=\"http://www.ensembl.org/Homo_sapiens/Location/View?r=17:46608099-46608570\" target=\"_blank\">ENSEMBL</a></br><a href=\"http://genome-euro.ucsc.edu/cgi-bin/hgTracks?position=chr17:46608099-46608570&hgsid=192199020&knownGene=pack&hgFind.matches=uc004dqr.3,\" target=…	472	11	18440	island	0.831319634568167	0.205441520326447	Not queried	4.66836510917451	0.0000113405686161104	0.0582791821181914
6	31275551	31275881	<a href=\./figures/35700.pdf\" target=\"_blank\">PDF</a></br><a href=\"./figures/35700.tsv\" target=\"_blank\">STATS</a></br><a href=\"http://www.ensembl.org/Homo_sapiens/Location/View?r=6:31275551-31275881\" target=\"_blank\">ENSEMBL</a></br><a href=\"http://genome-euro.ucsc.edu/cgi-bin/hgTracks?position=chr6:31275551-31275881&hgsid=192199020&knownGene=pack&hgFind.matches=uc004dqr.3,\" target=\"…	331	11	35700	island	0.414524391181371	0.649151101853841	Not queried	1.55677503752836	0.0000113405686161104	0.0582791821181914
7	45961078	45961569	<a href=\./figures/37522.pdf\" target=\"_blank\">PDF</a></br><a href=\"./figures/37522.tsv\" target=\"_blank\">STATS</a></br><a href=\"http://www.ensembl.org/Homo_sapiens/Location/View?r=7:45961078-45961569\" target=\"_blank\">ENSEMBL</a></br><a href=\"http://genome-euro.ucsc.edu/cgi-bin/hgTracks?position=chr7:45961078-45961569&hgsid=192199020&knownGene=pack&hgFind.matches=uc004dqr.3,\" target=\"…	492	16	37522	tss;island	0.0632851703420875	0.552474498776584	Not queried	3.5706044955867	0.000011492639112715	0.0590606724002425
6	30431563	30431860	<a href=\./figures/35620.pdf\" target=\"_blank\">PDF</a></br><a href=\"./figures/35620.tsv\" target=\"_blank\">STATS</a></br><a href=\"http://www.ensembl.org/Homo_sapiens/Location/View?r=6:30431563-30431860\" target=\"_blank\">ENSEMBL</a></br><a href=\"http://genome-euro.ucsc.edu/cgi-bin/hgTracks?position=chr6:30431563-30431860&hgsid=192199020&knownGene=pack&hgFind.matches=uc004dqr.3,\" target=\"…	298	15	35620	island	0.194706301995102	0.481454790679418	Not queried	2.14695567813961	0.0000117717199191942	0.0604948686647388
17	46691820	46692592	<a href=\./figures/18456.pdf\" target=\"_blank\">PDF</a></br><a href=\"./figures/18456.tsv\" target=\"_blank\">STATS</a></br><a href=\"http://www.ensembl.org/Homo_sapiens/Location/View?r=17:46691820-46692592\" target=\"_blank\">ENSEMBL</a></br><a href=\"http://genome-euro.ucsc.edu/cgi-bin/hgTracks?position=chr17:46691820-46692592&hgsid=192199020&knownGene=pack&hgFind.matches=uc004dqr.3,\" target=…	773	12	18456	island	0.0349780824183299	0.345818275499936	Not queried	3.60224611054915	0.0000140524437199629	0.0722155082768893
3	147125712	147127143	<a href=\./figures/28609.pdf\" target=\"_blank\">PDF</a></br><a href=\"./figures/28609.tsv\" target=\"_blank\">STATS</a></br><a href=\"http://www.ensembl.org/Homo_sapiens/Location/View?r=3:147125712-147127143\" target=\"_blank\">ENSEMBL</a></br><a href=\"http://genome-euro.ucsc.edu/cgi-bin/hgTracks?position=chr3:147125712-147127143&hgsid=192199020&knownGene=pack&hgFind.matches=uc004dqr.3,\" targe…	1432	27	28609	tss	0.0234154710461286	0.083328390115355	Not queried	2.38880906073985	0.0000158824160005422	0.0816197358267864
6	30881112	30882094	<a href=\./figures/34729.pdf\" target=\"_blank\">PDF</a></br><a href=\"./figures/34729.tsv\" target=\"_blank\">STATS</a></br><a href=\"http://www.ensembl.org/Homo_sapiens/Location/View?r=6:30881112-30882094\" target=\"_blank\">ENSEMBL</a></br><a href=\"http://genome-euro.ucsc.edu/cgi-bin/hgTracks?position=chr6:30881112-30882094&hgsid=192199020&knownGene=pack&hgFind.matches=uc004dqr.3,\" target=\"…	983	28	34729	tss	0.0682449054921551	0.59315087090769	Not queried	2.66506918685904	0.0000176721003417973	0.0908169236564961
6	27840957	27841423	<a href=\./figures/34664.pdf\" target=\"_blank\">PDF</a></br><a href=\"./figures/34664.tsv\" target=\"_blank\">STATS</a></br><a href=\"http://www.ensembl.org/Homo_sapiens/Location/View?r=6:27840957-27841423\" target=\"_blank\">ENSEMBL</a></br><a href=\"http://genome-euro.ucsc.edu/cgi-bin/hgTracks?position=chr6:27840957-27841423&hgsid=192199020&knownGene=pack&hgFind.matches=uc004dqr.3,\" target=\"…	467	11	34664	tss;island	0.457632948094311	0.933381653291547	Not queried	3.85610894804657	0.0000198459950781932	0.101988568706835
2	25391505	25391911	<a href=\./figures/24101.pdf\" target=\"_blank\">PDF</a></br><a href=\"./figures/24101.tsv\" target=\"_blank\">STATS</a></br><a href=\"http://www.ensembl.org/Homo_sapiens/Location/View?r=2:25391505-25391911\" target=\"_blank\">ENSEMBL</a></br><a href=\"http://genome-euro.ucsc.edu/cgi-bin/hgTracks?position=chr2:25391505-25391911&hgsid=192199020&knownGene=pack&hgFind.matches=uc004dqr.3,\" target=\"…	407	11	24101	island	0.500866467246409	0.055876729091675	Not queried	3.43905284423564	0.0000198459950781932	0.101988568706835
11	71954982	71955599	<a href=\./figures/8607.pdf\" target=\"_blank\">PDF</a></br><a href=\"./figures/8607.tsv\" target=\"_blank\">STATS</a></br><a href=\"http://www.ensembl.org/Homo_sapiens/Location/View?r=11:71954982-71955599\" target=\"_blank\">ENSEMBL</a></br><a href=\"http://genome-euro.ucsc.edu/cgi-bin/hgTracks?position=chr11:71954982-71955599&hgsid=192199020&knownGene=pack&hgFind.matches=uc004dqr.3,\" target=\"…	618	11	8607	island	0.212026505543847	0.0193119809177183	Not queried	2.72842345910409	0.0000198459950781932	0.101988568706835
3	147125712	147127193	<a href=\./figures/29528.pdf\" target=\"_blank\">PDF</a></br><a href=\"./figures/29528.tsv\" target=\"_blank\">STATS</a></br><a href=\"http://www.ensembl.org/Homo_sapiens/Location/View?r=3:147125712-147127193\" target=\"_blank\">ENSEMBL</a></br><a href=\"http://genome-euro.ucsc.edu/cgi-bin/hgTracks?position=chr3:147125712-147127193&hgsid=192199020&knownGene=pack&hgFind.matches=uc004dqr.3,\" targe…	1482	28	29528	island	0.0221968667752521	0.0804951707633795	Not queried	2.31411908477901	0.0000210108531099457	0.107974774132011
5	140753415	140753924	<a href=\./figures/31768.pdf\" target=\"_blank\">PDF</a></br><a href=\"./figures/31768.tsv\" target=\"_blank\">STATS</a></br><a href=\"http://www.ensembl.org/Homo_sapiens/Location/View?r=5:140753415-140753924\" target=\"_blank\">ENSEMBL</a></br><a href=\"http://genome-euro.ucsc.edu/cgi-bin/hgTracks?position=chr5:140753415-140753924&hgsid=192199020&knownGene=pack&hgFind.matches=uc004dqr.3,\" targe…	510	10	31768	gene;island	0.049162530654577	0.846347300406663	Not queried	6.27481303140717	0.0000216501764489381	0.111260256771093
12	54331892	54332530	<a href=\./figures/9723.pdf\" target=\"_blank\">PDF</a></br><a href=\"./figures/9723.tsv\" target=\"_blank\">STATS</a></br><a href=\"http://www.ensembl.org/Homo_sapiens/Location/View?r=12:54331892-54332530\" target=\"_blank\">ENSEMBL</a></br><a href=\"http://genome-euro.ucsc.edu/cgi-bin/hgTracks?position=chr12:54331892-54332530&hgsid=192199020&knownGene=pack&hgFind.matches=uc004dqr.3,\" target=\"…	639	10	9723	tss	0.0203419558070371	0.546877301658865	Not queried	5.96296097918195	0.0000216501764489381	0.111260256771093
11	66360492	66360803	<a href=\./figures/7454.pdf\" target=\"_blank\">PDF</a></br><a href=\"./figures/7454.tsv\" target=\"_blank\">STATS</a></br><a href=\"http://www.ensembl.org/Homo_sapiens/Location/View?r=11:66360492-66360803\" target=\"_blank\">ENSEMBL</a></br><a href=\"http://genome-euro.ucsc.edu/cgi-bin/hgTracks?position=chr11:66360492-66360803&hgsid=192199020&knownGene=pack&hgFind.matches=uc004dqr.3,\" target=\"…	312	10	7454	tss;island	0.0247906844598316	0.391239510478329	Not queried	4.59105034856049	0.0000216501764489381	0.111260256771093
5	122429966	122430821	<a href=\./figures/31673.pdf\" target=\"_blank\">PDF</a></br><a href=\"./figures/31673.tsv\" target=\"_blank\">STATS</a></br><a href=\"http://www.ensembl.org/Homo_sapiens/Location/View?r=5:122429966-122430821\" target=\"_blank\">ENSEMBL</a></br><a href=\"http://genome-euro.ucsc.edu/cgi-bin/hgTracks?position=chr5:122429966-122430821&hgsid=192199020&knownGene=pack&hgFind.matches=uc004dqr.3,\" targe…	856	10	31673	gene;island	0.509586287432761	0.0728388142401069	Not queried	3.90016682818925	0.0000216501764489381	0.111260256771093
6	85474028	85474595	<a href=\./figures/35037.pdf\" target=\"_blank\">PDF</a></br><a href=\"./figures/35037.tsv\" target=\"_blank\">STATS</a></br><a href=\"http://www.ensembl.org/Homo_sapiens/Location/View?r=6:85474028-85474595\" target=\"_blank\">ENSEMBL</a></br><a href=\"http://genome-euro.ucsc.edu/cgi-bin/hgTracks?position=chr6:85474028-85474595&hgsid=192199020&knownGene=pack&hgFind.matches=uc004dqr.3,\" target=\"…	568	10	35037	tss;island	0.0153518972742803	0.0942547483316	Not queried	3.19416860550964	0.0000216501764489381	0.111260256771093
18	904963	905611	<a href=\./figures/19000.pdf\" target=\"_blank\">PDF</a></br><a href=\"./figures/19000.tsv\" target=\"_blank\">STATS</a></br><a href=\"http://www.ensembl.org/Homo_sapiens/Location/View?r=18:904963-905611\" target=\"_blank\">ENSEMBL</a></br><a href=\"http://genome-euro.ucsc.edu/cgi-bin/hgTracks?position=chr18:904963-905611&hgsid=192199020&knownGene=pack&hgFind.matches=uc004dqr.3,\" target=\"_blank…	649	10	19000	gene	0.0795509978828392	0.419101782241478	Not queried	2.9125935352391	0.0000216501764489381	0.111260256771093
17	6679254	6679781	<a href=\./figures/17877.pdf\" target=\"_blank\">PDF</a></br><a href=\"./figures/17877.tsv\" target=\"_blank\">STATS</a></br><a href=\"http://www.ensembl.org/Homo_sapiens/Location/View?r=17:6679254-6679781\" target=\"_blank\">ENSEMBL</a></br><a href=\"http://genome-euro.ucsc.edu/cgi-bin/hgTracks?position=chr17:6679254-6679781&hgsid=192199020&knownGene=pack&hgFind.matches=uc004dqr.3,\" target=\"_b…	528	12	17877	island	0.537089494832396	0.234422419435193	Not queried	1.57308986250173	0.0000221880690315204	0.114024486752983
7	50861418	50862266	<a href=\./figures/37533.pdf\" target=\"_blank\">PDF</a></br><a href=\"./figures/37533.tsv\" target=\"_blank\">STATS</a></br><a href=\"http://www.ensembl.org/Homo_sapiens/Location/View?r=7:50861418-50862266\" target=\"_blank\">ENSEMBL</a></br><a href=\"http://genome-euro.ucsc.edu/cgi-bin/hgTracks?position=chr7:50861418-50862266&hgsid=192199020&knownGene=pack&hgFind.matches=uc004dqr.3,\" target=\"…	849	20	37533	tss;island	0.309102583757158	0.0425546750563792	Not queried	3.97057895432725	0.0000249121253135375	0.128023411986269
X	71458680	71459274	<a href=\./figures/41031.pdf\" target=\"_blank\">PDF</a></br><a href=\"./figures/41031.tsv\" target=\"_blank\">STATS</a></br><a href=\"http://www.ensembl.org/Homo_sapiens/Location/View?r=X:71458680-71459274\" target=\"_blank\">ENSEMBL</a></br><a href=\"http://genome-euro.ucsc.edu/cgi-bin/hgTracks?position=chrX:71458680-71459274&hgsid=192199020&knownGene=pack&hgFind.matches=uc004dqr.3,\" target=\"…	595	11	41031	gene;island	0.0358038218311899	0.421081306013739	Not queried	3.73083428329973	0.0000340217058483312	0.174837546354574
6	32119616	32120324	<a href=\./figures/35840.pdf\" target=\"_blank\">PDF</a></br><a href=\"./figures/35840.tsv\" target=\"_blank\">STATS</a></br><a href=\"http://www.ensembl.org/Homo_sapiens/Location/View?r=6:32119616-32120324\" target=\"_blank\">ENSEMBL</a></br><a href=\"http://genome-euro.ucsc.edu/cgi-bin/hgTracks?position=chr6:32119616-32120324&hgsid=192199020&knownGene=pack&hgFind.matches=uc004dqr.3,\" target=\"…	709	11	35840	island	0.240733049923802	0.649899555470911	Not queried	3.54352433457262	0.0000340217058483312	0.174837546354574
X	47695789	47696363	<a href=\./figures/41757.pdf\" target=\"_blank\">PDF</a></br><a href=\"./figures/41757.tsv\" target=\"_blank\">STATS</a></br><a href=\"http://www.ensembl.org/Homo_sapiens/Location/View?r=X:47695789-47696363\" target=\"_blank\">ENSEMBL</a></br><a href=\"http://genome-euro.ucsc.edu/cgi-bin/hgTracks?position=chrX:47695789-47696363&hgsid=192199020&knownGene=pack&hgFind.matches=uc004dqr.3,\" target=\"…	575	11	41757	island	0.0381853892205183	0.314998585594414	Not queried	3.46002373351683	0.0000340217058483312	0.174837546354574
1	229569877	229570288	<a href=\./figures/2307.pdf\" target=\"_blank\">PDF</a></br><a href=\"./figures/2307.tsv\" target=\"_blank\">STATS</a></br><a href=\"http://www.ensembl.org/Homo_sapiens/Location/View?r=1:229569877-229570288\" target=\"_blank\">ENSEMBL</a></br><a href=\"http://genome-euro.ucsc.edu/cgi-bin/hgTracks?position=chr1:229569877-229570288&hgsid=192199020&knownGene=pack&hgFind.matches=uc004dqr.3,\" target=…	412	11	2307	tss	0.0606465856872138	0.441915877532232	Not queried	2.62377939372951	0.0000340217058483312	0.174837546354574
6	28973318	28973524	<a href=\./figures/34682.pdf\" target=\"_blank\">PDF</a></br><a href=\"./figures/34682.tsv\" target=\"_blank\">STATS</a></br><a href=\"http://www.ensembl.org/Homo_sapiens/Location/View?r=6:28973318-28973524\" target=\"_blank\">ENSEMBL</a></br><a href=\"http://genome-euro.ucsc.edu/cgi-bin/hgTracks?position=chr6:28973318-28973524&hgsid=192199020&knownGene=pack&hgFind.matches=uc004dqr.3,\" target=\"…	207	11	34682	tss	0.0232885852673281	0.100971685140415	Not queried	2.20628068283194	0.0000340217058483312	0.174837546354574
4	103940876	103941300	<a href=\./figures/30476.pdf\" target=\"_blank\">PDF</a></br><a href=\"./figures/30476.tsv\" target=\"_blank\">STATS</a></br><a href=\"http://www.ensembl.org/Homo_sapiens/Location/View?r=4:103940876-103941300\" target=\"_blank\">ENSEMBL</a></br><a href=\"http://genome-euro.ucsc.edu/cgi-bin/hgTracks?position=chr4:103940876-103941300&hgsid=192199020&knownGene=pack&hgFind.matches=uc004dqr.3,\" targe…	425	9	30476	tss	0.0166294068403891	0.903349471844465	Not queried	9.61776558008774	0.0000411353352529823	0.211394487865076
12	89748726	89749142	<a href=\./figures/10639.pdf\" target=\"_blank\">PDF</a></br><a href=\"./figures/10639.tsv\" target=\"_blank\">STATS</a></br><a href=\"http://www.ensembl.org/Homo_sapiens/Location/View?r=12:89748726-89749142\" target=\"_blank\">ENSEMBL</a></br><a href=\"http://genome-euro.ucsc.edu/cgi-bin/hgTracks?position=chr12:89748726-89749142&hgsid=192199020&knownGene=pack&hgFind.matches=uc004dqr.3,\" target=…	417	9	10639	island	0.897987605331131	0.04112543428889	Not queried	9.38988143269406	0.0000411353352529823	0.211394487865076
15	91473059	91473569	<a href=\./figures/14433.pdf\" target=\"_blank\">PDF</a></br><a href=\"./figures/14433.tsv\" target=\"_blank\">STATS</a></br><a href=\"http://www.ensembl.org/Homo_sapiens/Location/View?r=15:91473059-91473569\" target=\"_blank\">ENSEMBL</a></br><a href=\"http://genome-euro.ucsc.edu/cgi-bin/hgTracks?position=chr15:91473059-91473569&hgsid=192199020&knownGene=pack&hgFind.matches=uc004dqr.3,\" target=…	511	9	14433	island	0.0157947215161448	0.888528867401961	Not queried	8.71838974097246	0.0000411353352529823	0.211394487865076
2	166650606	166650965	<a href=\./figures/24794.pdf\" target=\"_blank\">PDF</a></br><a href=\"./figures/24794.tsv\" target=\"_blank\">STATS</a></br><a href=\"http://www.ensembl.org/Homo_sapiens/Location/View?r=2:166650606-166650965\" target=\"_blank\">ENSEMBL</a></br><a href=\"http://genome-euro.ucsc.edu/cgi-bin/hgTracks?position=chr2:166650606-166650965&hgsid=192199020&knownGene=pack&hgFind.matches=uc004dqr.3,\" targe…	360	9	24794	island	0.0300147302951466	0.833334987976167	Not queried	8.08549983917748	0.0000411353352529823	0.211394487865076
3	9404422	9404837	<a href=\./figures/28812.pdf\" target=\"_blank\">PDF</a></br><a href=\"./figures/28812.tsv\" target=\"_blank\">STATS</a></br><a href=\"http://www.ensembl.org/Homo_sapiens/Location/View?r=3:9404422-9404837\" target=\"_blank\">ENSEMBL</a></br><a href=\"http://genome-euro.ucsc.edu/cgi-bin/hgTracks?position=chr3:9404422-9404837&hgsid=192199020&knownGene=pack&hgFind.matches=uc004dqr.3,\" target=\"_bla…	416	9	28812	island	0.874267168792699	0.0306824850494942	Not queried	7.97534619009743	0.0000411353352529823	0.211394487865076
15	40545143	40545511	<a href=\./figures/13556.pdf\" target=\"_blank\">PDF</a></br><a href=\"./figures/13556.tsv\" target=\"_blank\">STATS</a></br><a href=\"http://www.ensembl.org/Homo_sapiens/Location/View?r=15:40545143-40545511\" target=\"_blank\">ENSEMBL</a></br><a href=\"http://genome-euro.ucsc.edu/cgi-bin/hgTracks?position=chr15:40545143-40545511&hgsid=192199020&knownGene=pack&hgFind.matches=uc004dqr.3,\" target=…	369	9	13556	tss	0.0175929624075972	0.857950072075096	Not queried	7.82194298463979	0.0000411353352529823	0.211394487865076
2	187713902	187714279	<a href=\./figures/23737.pdf\" target=\"_blank\">PDF</a></br><a href=\"./figures/23737.tsv\" target=\"_blank\">STATS</a></br><a href=\"http://www.ensembl.org/Homo_sapiens/Location/View?r=2:187713902-187714279\" target=\"_blank\">ENSEMBL</a></br><a href=\"http://genome-euro.ucsc.edu/cgi-bin/hgTracks?position=chr2:187713902-187714279&hgsid=192199020&knownGene=pack&hgFind.matches=uc004dqr.3,\" targe…	378	9	23737	tss	0.0315142670950661	0.828168587629471	Not queried	7.74561284561743	0.0000411353352529823	0.211394487865076
4	52917271	52917567	<a href=\./figures/30343.pdf\" target=\"_blank\">PDF</a></br><a href=\"./figures/30343.tsv\" target=\"_blank\">STATS</a></br><a href=\"http://www.ensembl.org/Homo_sapiens/Location/View?r=4:52917271-52917567\" target=\"_blank\">ENSEMBL</a></br><a href=\"http://genome-euro.ucsc.edu/cgi-bin/hgTracks?position=chr4:52917271-52917567&hgsid=192199020&knownGene=pack&hgFind.matches=uc004dqr.3,\" target=\"…	297	9	30343	tss	0.905637574477709	0.0783731016328775	Not queried	7.33998823378509	0.0000411353352529823	0.211394487865076
6	26021768	26022273	<a href=\./figures/35443.pdf\" target=\"_blank\">PDF</a></br><a href=\"./figures/35443.tsv\" target=\"_blank\">STATS</a></br><a href=\"http://www.ensembl.org/Homo_sapiens/Location/View?r=6:26021768-26022273\" target=\"_blank\">ENSEMBL</a></br><a href=\"http://genome-euro.ucsc.edu/cgi-bin/hgTracks?position=chr6:26021768-26022273&hgsid=192199020&knownGene=pack&hgFind.matches=uc004dqr.3,\" target=\"…	506	9	35443	island	0.120710252781612	0.949578827319642	Not queried	7.23311269792048	0.0000411353352529823	0.211394487865076
14	75593812	75594058	<a href=\./figures/12488.pdf\" target=\"_blank\">PDF</a></br><a href=\"./figures/12488.tsv\" target=\"_blank\">STATS</a></br><a href=\"http://www.ensembl.org/Homo_sapiens/Location/View?r=14:75593812-75594058\" target=\"_blank\">ENSEMBL</a></br><a href=\"http://genome-euro.ucsc.edu/cgi-bin/hgTracks?position=chr14:75593812-75594058&hgsid=192199020&knownGene=pack&hgFind.matches=uc004dqr.3,\" target=…	247	9	12488	tss	0.761592822266334	0.0206853416515705	Not queried	7.14536196035112	0.0000411353352529823	0.211394487865076
5	1594579	1595048	<a href=\./figures/32575.pdf\" target=\"_blank\">PDF</a></br><a href=\"./figures/32575.tsv\" target=\"_blank\">STATS</a></br><a href=\"http://www.ensembl.org/Homo_sapiens/Location/View?r=5:1594579-1595048\" target=\"_blank\">ENSEMBL</a></br><a href=\"http://genome-euro.ucsc.edu/cgi-bin/hgTracks?position=chr5:1594579-1595048&hgsid=192199020&knownGene=pack&hgFind.matches=uc004dqr.3,\" target=\"_bla…	470	9	32575	island	0.961219838177657	0.146308980701007	Not queried	7.07185665188097	0.0000411353352529823	0.211394487865076
7	138720786	138721065	<a href=\./figures/37862.pdf\" target=\"_blank\">PDF</a></br><a href=\"./figures/37862.tsv\" target=\"_blank\">STATS</a></br><a href=\"http://www.ensembl.org/Homo_sapiens/Location/View?r=7:138720786-138721065\" target=\"_blank\">ENSEMBL</a></br><a href=\"http://genome-euro.ucsc.edu/cgi-bin/hgTracks?position=chr7:138720786-138721065&hgsid=192199020&knownGene=pack&hgFind.matches=uc004dqr.3,\" targe…	280	9	37862	tss;island	0.0403256805710068	0.836676781470577	Not queried	6.89456283405755	0.0000411353352529823	0.211394487865076
6	88031886	88032455	<a href=\./figures/34344.pdf\" target=\"_blank\">PDF</a></br><a href=\"./figures/34344.tsv\" target=\"_blank\">STATS</a></br><a href=\"http://www.ensembl.org/Homo_sapiens/Location/View?r=6:88031886-88032455\" target=\"_blank\">ENSEMBL</a></br><a href=\"http://genome-euro.ucsc.edu/cgi-bin/hgTracks?position=chr6:88031886-88032455&hgsid=192199020&knownGene=pack&hgFind.matches=uc004dqr.3,\" target=\"…	570	9	34344	gene;island	0.0350921303122275	0.835612096482757	Not queried	6.78185457135559	0.0000411353352529823	0.211394487865076
X	134555540	134555839	<a href=\./figures/41542.pdf\" target=\"_blank\">PDF</a></br><a href=\"./figures/41542.tsv\" target=\"_blank\">STATS</a></br><a href=\"http://www.ensembl.org/Homo_sapiens/Location/View?r=X:134555540-134555839\" target=\"_blank\">ENSEMBL</a></br><a href=\"http://genome-euro.ucsc.edu/cgi-bin/hgTracks?position=chrX:134555540-134555839&hgsid=192199020&knownGene=pack&hgFind.matches=uc004dqr.3,\" targe…	300	9	41542	tss;island	0.0171934716764609	0.604109718641942	Not queried	6.69403769549786	0.0000411353352529823	0.211394487865076
5	140207460	140208201	<a href=\./figures/31740.pdf\" target=\"_blank\">PDF</a></br><a href=\"./figures/31740.tsv\" target=\"_blank\">STATS</a></br><a href=\"http://www.ensembl.org/Homo_sapiens/Location/View?r=5:140207460-140208201\" target=\"_blank\">ENSEMBL</a></br><a href=\"http://genome-euro.ucsc.edu/cgi-bin/hgTracks?position=chr5:140207460-140208201&hgsid=192199020&knownGene=pack&hgFind.matches=uc004dqr.3,\" targe…	742	9	31740	gene;island	0.0820849660114293	0.854010921157247	Not queried	6.65139359750895	0.0000411353352529823	0.211394487865076
16	67906784	67907373	<a href=\./figures/15999.pdf\" target=\"_blank\">PDF</a></br><a href=\"./figures/15999.tsv\" target=\"_blank\">STATS</a></br><a href=\"http://www.ensembl.org/Homo_sapiens/Location/View?r=16:67906784-67907373\" target=\"_blank\">ENSEMBL</a></br><a href=\"http://genome-euro.ucsc.edu/cgi-bin/hgTracks?position=chr16:67906784-67907373&hgsid=192199020&knownGene=pack&hgFind.matches=uc004dqr.3,\" target=…	590	9	15999	island	0.0176648978626082	0.57928247849035	Not queried	6.5050830787829	0.0000411353352529823	0.211394487865076
19	44324747	44325008	<a href=\./figures/22061.pdf\" target=\"_blank\">PDF</a></br><a href=\"./figures/22061.tsv\" target=\"_blank\">STATS</a></br><a href=\"http://www.ensembl.org/Homo_sapiens/Location/View?r=19:44324747-44325008\" target=\"_blank\">ENSEMBL</a></br><a href=\"http://genome-euro.ucsc.edu/cgi-bin/hgTracks?position=chr19:44324747-44325008&hgsid=192199020&knownGene=pack&hgFind.matches=uc004dqr.3,\" target=…	262	9	22061	island	0.0194936174593761	0.663445409259573	Not queried	6.40195010885656	0.0000411353352529823	0.211394487865076
12	123215151	123215684	<a href=\./figures/10060.pdf\" target=\"_blank\">PDF</a></br><a href=\"./figures/10060.tsv\" target=\"_blank\">STATS</a></br><a href=\"http://www.ensembl.org/Homo_sapiens/Location/View?r=12:123215151-123215684\" target=\"_blank\">ENSEMBL</a></br><a href=\"http://genome-euro.ucsc.edu/cgi-bin/hgTracks?position=chr12:123215151-123215684&hgsid=192199020&knownGene=pack&hgFind.matches=uc004dqr.3,\" tar…	534	9	10060	tss	0.0353936581986081	0.735945163566477	Not queried	6.31734628443984	0.0000411353352529823	0.211394487865076
3	57541583	57541949	<a href=\./figures/28366.pdf\" target=\"_blank\">PDF</a></br><a href=\"./figures/28366.tsv\" target=\"_blank\">STATS</a></br><a href=\"http://www.ensembl.org/Homo_sapiens/Location/View?r=3:57541583-57541949\" target=\"_blank\">ENSEMBL</a></br><a href=\"http://genome-euro.ucsc.edu/cgi-bin/hgTracks?position=chr3:57541583-57541949&hgsid=192199020&knownGene=pack&hgFind.matches=uc004dqr.3,\" target=\"…	367	9	28366	tss	0.0169694721620559	0.560600362628309	Not queried	6.31732313781782	0.0000411353352529823	0.211394487865076
22	19929066	19929557	<a href=\./figures/26751.pdf\" target=\"_blank\">PDF</a></br><a href=\"./figures/26751.tsv\" target=\"_blank\">STATS</a></br><a href=\"http://www.ensembl.org/Homo_sapiens/Location/View?r=22:19929066-19929557\" target=\"_blank\">ENSEMBL</a></br><a href=\"http://genome-euro.ucsc.edu/cgi-bin/hgTracks?position=chr22:19929066-19929557&hgsid=192199020&knownGene=pack&hgFind.matches=uc004dqr.3,\" target=…	492	9	26751	gene;island	0.0190351042919531	0.5905150986803	Not queried	6.27445749696469	0.0000411353352529823	0.211394487865076
3	44770851	44771113	<a href=\./figures/28219.pdf\" target=\"_blank\">PDF</a></br><a href=\"./figures/28219.tsv\" target=\"_blank\">STATS</a></br><a href=\"http://www.ensembl.org/Homo_sapiens/Location/View?r=3:44770851-44771113\" target=\"_blank\">ENSEMBL</a></br><a href=\"http://genome-euro.ucsc.edu/cgi-bin/hgTracks?position=chr3:44770851-44771113&hgsid=192199020&knownGene=pack&hgFind.matches=uc004dqr.3,\" target=\"…	263	9	28219	tss	0.587143833172995	0.0158415017085201	Not queried	6.21832109767609	0.0000411353352529823	0.211394487865076
5	94982161	94982558	<a href=\./figures/32126.pdf\" target=\"_blank\">PDF</a></br><a href=\"./figures/32126.tsv\" target=\"_blank\">STATS</a></br><a href=\"http://www.ensembl.org/Homo_sapiens/Location/View?r=5:94982161-94982558\" target=\"_blank\">ENSEMBL</a></br><a href=\"http://genome-euro.ucsc.edu/cgi-bin/hgTracks?position=chr5:94982161-94982558&hgsid=192199020&knownGene=pack&hgFind.matches=uc004dqr.3,\" target=\"…	398	9	32126	tss	0.0272683372615247	0.666505660497764	Not queried	6.17999870328272	0.0000411353352529823	0.211394487865076
10	49813142	49813434	<a href=\./figures/5050.pdf\" target=\"_blank\">PDF</a></br><a href=\"./figures/5050.tsv\" target=\"_blank\">STATS</a></br><a href=\"http://www.ensembl.org/Homo_sapiens/Location/View?r=10:49813142-49813434\" target=\"_blank\">ENSEMBL</a></br><a href=\"http://genome-euro.ucsc.edu/cgi-bin/hgTracks?position=chr10:49813142-49813434&hgsid=192199020&knownGene=pack&hgFind.matches=uc004dqr.3,\" target=\"…	293	9	5050	tss	0.0514521449518422	0.799026108492577	Not queried	6.17361475787036	0.0000411353352529823	0.211394487865076
2	27531124	27531535	<a href=\./figures/24138.pdf\" target=\"_blank\">PDF</a></br><a href=\"./figures/24138.tsv\" target=\"_blank\">STATS</a></br><a href=\"http://www.ensembl.org/Homo_sapiens/Location/View?r=2:27531124-27531535\" target=\"_blank\">ENSEMBL</a></br><a href=\"http://genome-euro.ucsc.edu/cgi-bin/hgTracks?position=chr2:27531124-27531535&hgsid=192199020&knownGene=pack&hgFind.matches=uc004dqr.3,\" target=\"…	412	9	24138	island	0.0532202057490805	0.800847099603945	Not queried	6.16063325811534	0.0000411353352529823	0.211394487865076
22	45608428	45608713	<a href=\./figures/27177.pdf\" target=\"_blank\">PDF</a></br><a href=\"./figures/27177.tsv\" target=\"_blank\">STATS</a></br><a href=\"http://www.ensembl.org/Homo_sapiens/Location/View?r=22:45608428-45608713\" target=\"_blank\">ENSEMBL</a></br><a href=\"http://genome-euro.ucsc.edu/cgi-bin/hgTracks?position=chr22:45608428-45608713&hgsid=192199020&knownGene=pack&hgFind.matches=uc004dqr.3,\" target=…	286	9	27177	tss	0.101233605245387	0.886633017302354	Not queried	6.15446261185288	0.0000411353352529823	0.211394487865076
10	38299242	38299574	<a href=\./figures/5018.pdf\" target=\"_blank\">PDF</a></br><a href=\"./figures/5018.tsv\" target=\"_blank\">STATS</a></br><a href=\"http://www.ensembl.org/Homo_sapiens/Location/View?r=10:38299242-38299574\" target=\"_blank\">ENSEMBL</a></br><a href=\"http://genome-euro.ucsc.edu/cgi-bin/hgTracks?position=chr10:38299242-38299574&hgsid=192199020&knownGene=pack&hgFind.matches=uc004dqr.3,\" target=\"…	333	9	5018	tss	0.0195885546411681	0.601069776933258	Not queried	6.06915109780985	0.0000411353352529823	0.211394487865076
X	47518552	47518849	<a href=\./figures/41285.pdf\" target=\"_blank\">PDF</a></br><a href=\"./figures/41285.tsv\" target=\"_blank\">STATS</a></br><a href=\"http://www.ensembl.org/Homo_sapiens/Location/View?r=X:47518552-47518849\" target=\"_blank\">ENSEMBL</a></br><a href=\"http://genome-euro.ucsc.edu/cgi-bin/hgTracks?position=chrX:47518552-47518849&hgsid=192199020&knownGene=pack&hgFind.matches=uc004dqr.3,\" target=\"…	298	9	41285	tss	0.0200590318281091	0.565234386961546	Not queried	5.98898236360462	0.0000411353352529823	0.211394487865076
X	25033767	25034241	<a href=\./figures/41694.pdf\" target=\"_blank\">PDF</a></br><a href=\"./figures/41694.tsv\" target=\"_blank\">STATS</a></br><a href=\"http://www.ensembl.org/Homo_sapiens/Location/View?r=X:25033767-25034241\" target=\"_blank\">ENSEMBL</a></br><a href=\"http://genome-euro.ucsc.edu/cgi-bin/hgTracks?position=chrX:25033767-25034241&hgsid=192199020&knownGene=pack&hgFind.matches=uc004dqr.3,\" target=\"…	475	9	41694	island	0.625226807944138	0.0189528420728991	Not queried	5.91344303097105	0.0000411353352529823	0.211394487865076
X	101854121	101854594	<a href=\./figures/41055.pdf\" target=\"_blank\">PDF</a></br><a href=\"./figures/41055.tsv\" target=\"_blank\">STATS</a></br><a href=\"http://www.ensembl.org/Homo_sapiens/Location/View?r=X:101854121-101854594\" target=\"_blank\">ENSEMBL</a></br><a href=\"http://genome-euro.ucsc.edu/cgi-bin/hgTracks?position=chrX:101854121-101854594&hgsid=192199020&knownGene=pack&hgFind.matches=uc004dqr.3,\" targe…	474	9	41055	gene	0.0149775086213666	0.54054062203573	Not queried	5.81246640114664	0.0000411353352529823	0.211394487865076
2	214148856	214149200	<a href=\./figures/25026.pdf\" target=\"_blank\">PDF</a></br><a href=\"./figures/25026.tsv\" target=\"_blank\">STATS</a></br><a href=\"http://www.ensembl.org/Homo_sapiens/Location/View?r=2:214148856-214149200\" target=\"_blank\">ENSEMBL</a></br><a href=\"http://genome-euro.ucsc.edu/cgi-bin/hgTracks?position=chr2:214148856-214149200&hgsid=192199020&knownGene=pack&hgFind.matches=uc004dqr.3,\" targe…	345	9	25026	island	0.0154138601188872	0.472484802729924	Not queried	5.8083462465581	0.0000411353352529823	0.211394487865076
16	82044738	82045222	<a href=\./figures/16093.pdf\" target=\"_blank\">PDF</a></br><a href=\"./figures/16093.tsv\" target=\"_blank\">STATS</a></br><a href=\"http://www.ensembl.org/Homo_sapiens/Location/View?r=16:82044738-82045222\" target=\"_blank\">ENSEMBL</a></br><a href=\"http://genome-euro.ucsc.edu/cgi-bin/hgTracks?position=chr16:82044738-82045222&hgsid=192199020&knownGene=pack&hgFind.matches=uc004dqr.3,\" target=…	485	9	16093	island	0.0521233160214102	0.881055481580753	Not queried	5.80198743464646	0.0000411353352529823	0.211394487865076
X	153656771	153657411	<a href=\./figures/42141.pdf\" target=\"_blank\">PDF</a></br><a href=\"./figures/42141.tsv\" target=\"_blank\">STATS</a></br><a href=\"http://www.ensembl.org/Homo_sapiens/Location/View?r=X:153656771-153657411\" target=\"_blank\">ENSEMBL</a></br><a href=\"http://genome-euro.ucsc.edu/cgi-bin/hgTracks?position=chrX:153656771-153657411&hgsid=192199020&knownGene=pack&hgFind.matches=uc004dqr.3,\" targe…	641	9	42141	island	0.0334532453773358	0.616575708440198	Not queried	5.77347497768567	0.0000411353352529823	0.211394487865076
5	169659618	169659863	<a href=\./figures/32424.pdf\" target=\"_blank\">PDF</a></br><a href=\"./figures/32424.tsv\" target=\"_blank\">STATS</a></br><a href=\"http://www.ensembl.org/Homo_sapiens/Location/View?r=5:169659618-169659863\" target=\"_blank\">ENSEMBL</a></br><a href=\"http://genome-euro.ucsc.edu/cgi-bin/hgTracks?position=chr5:169659618-169659863&hgsid=192199020&knownGene=pack&hgFind.matches=uc004dqr.3,\" targe…	246	9	32424	tss	0.219940041549367	0.897306509890578	Not queried	5.71790267748032	0.0000411353352529823	0.211394487865076
13	111267667	111267991	<a href=\./figures/11506.pdf\" target=\"_blank\">PDF</a></br><a href=\"./figures/11506.tsv\" target=\"_blank\">STATS</a></br><a href=\"http://www.ensembl.org/Homo_sapiens/Location/View?r=13:111267667-111267991\" target=\"_blank\">ENSEMBL</a></br><a href=\"http://genome-euro.ucsc.edu/cgi-bin/hgTracks?position=chr13:111267667-111267991&hgsid=192199020&knownGene=pack&hgFind.matches=uc004dqr.3,\" tar…	325	9	11506	tss	0.684417327216739	0.0430067009692455	Not queried	5.69620109437762	0.0000411353352529823	0.211394487865076
X	46306474	46306863	<a href=\./figures/41737.pdf\" target=\"_blank\">PDF</a></br><a href=\"./figures/41737.tsv\" target=\"_blank\">STATS</a></br><a href=\"http://www.ensembl.org/Homo_sapiens/Location/View?r=X:46306474-46306863\" target=\"_blank\">ENSEMBL</a></br><a href=\"http://genome-euro.ucsc.edu/cgi-bin/hgTracks?position=chrX:46306474-46306863&hgsid=192199020&knownGene=pack&hgFind.matches=uc004dqr.3,\" target=\"…	390	9	41737	island	0.0351855261061201	0.594775756795659	Not queried	5.44689265456912	0.0000411353352529823	0.211394487865076
20	57089953	57090317	<a href=\./figures/25811.pdf\" target=\"_blank\">PDF</a></br><a href=\"./figures/25811.tsv\" target=\"_blank\">STATS</a></br><a href=\"http://www.ensembl.org/Homo_sapiens/Location/View?r=20:57089953-57090317\" target=\"_blank\">ENSEMBL</a></br><a href=\"http://genome-euro.ucsc.edu/cgi-bin/hgTracks?position=chr20:57089953-57090317&hgsid=192199020&knownGene=pack&hgFind.matches=uc004dqr.3,\" target=…	365	9	25811	tss	0.0443611029070966	0.613598832584223	Not queried	5.40124755268824	0.0000411353352529823	0.211394487865076
17	6899085	6899380	<a href=\./figures/17023.pdf\" target=\"_blank\">PDF</a></br><a href=\"./figures/17023.tsv\" target=\"_blank\">STATS</a></br><a href=\"http://www.ensembl.org/Homo_sapiens/Location/View?r=17:6899085-6899380\" target=\"_blank\">ENSEMBL</a></br><a href=\"http://genome-euro.ucsc.edu/cgi-bin/hgTracks?position=chr17:6899085-6899380&hgsid=192199020&knownGene=pack&hgFind.matches=uc004dqr.3,\" target=\"_b…	296	9	17023	tss	0.0374113906043229	0.563823889886471	Not queried	5.39187138749449	0.0000411353352529823	0.211394487865076
22	45680498	45680844	<a href=\./figures/27178.pdf\" target=\"_blank\">PDF</a></br><a href=\"./figures/27178.tsv\" target=\"_blank\">STATS</a></br><a href=\"http://www.ensembl.org/Homo_sapiens/Location/View?r=22:45680498-45680844\" target=\"_blank\">ENSEMBL</a></br><a href=\"http://genome-euro.ucsc.edu/cgi-bin/hgTracks?position=chr22:45680498-45680844&hgsid=192199020&knownGene=pack&hgFind.matches=uc004dqr.3,\" target=…	347	9	27178	tss	0.902856318756593	0.164558573239582	Not queried	5.39169204580987	0.0000411353352529823	0.211394487865076
15	98503714	98503878	<a href=\./figures/13893.pdf\" target=\"_blank\">PDF</a></br><a href=\"./figures/13893.tsv\" target=\"_blank\">STATS</a></br><a href=\"http://www.ensembl.org/Homo_sapiens/Location/View?r=15:98503714-98503878\" target=\"_blank\">ENSEMBL</a></br><a href=\"http://genome-euro.ucsc.edu/cgi-bin/hgTracks?position=chr15:98503714-98503878&hgsid=192199020&knownGene=pack&hgFind.matches=uc004dqr.3,\" target=…	165	9	13893	tss	0.0217997716952531	0.465709791123006	Not queried	5.28000861797272	0.0000411353352529823	0.211394487865076
2	228736089	228736459	<a href=\./figures/25131.pdf\" target=\"_blank\">PDF</a></br><a href=\"./figures/25131.tsv\" target=\"_blank\">STATS</a></br><a href=\"http://www.ensembl.org/Homo_sapiens/Location/View?r=2:228736089-228736459\" target=\"_blank\">ENSEMBL</a></br><a href=\"http://genome-euro.ucsc.edu/cgi-bin/hgTracks?position=chr2:228736089-228736459&hgsid=192199020&knownGene=pack&hgFind.matches=uc004dqr.3,\" targe…	371	9	25131	island	0.0290688245299377	0.464051352593035	Not queried	4.92538574153353	0.0000411353352529823	0.211394487865076
8	144640306	144640755	<a href=\./figures/39420.pdf\" target=\"_blank\">PDF</a></br><a href=\"./figures/39420.tsv\" target=\"_blank\">STATS</a></br><a href=\"http://www.ensembl.org/Homo_sapiens/Location/View?r=8:144640306-144640755\" target=\"_blank\">ENSEMBL</a></br><a href=\"http://genome-euro.ucsc.edu/cgi-bin/hgTracks?position=chr8:144640306-144640755&hgsid=192199020&knownGene=pack&hgFind.matches=uc004dqr.3,\" targe…	450	9	39420	gene;island	0.163137129716167	0.828524466504394	Not queried	4.82489112230607	0.0000411353352529823	0.211394487865076
5	63257554	63257941	<a href=\./figures/32028.pdf\" target=\"_blank\">PDF</a></br><a href=\"./figures/32028.tsv\" target=\"_blank\">STATS</a></br><a href=\"http://www.ensembl.org/Homo_sapiens/Location/View?r=5:63257554-63257941\" target=\"_blank\">ENSEMBL</a></br><a href=\"http://genome-euro.ucsc.edu/cgi-bin/hgTracks?position=chr5:63257554-63257941&hgsid=192199020&knownGene=pack&hgFind.matches=uc004dqr.3,\" target=\"…	388	9	32028	tss	0.0717563128887708	0.597869586123461	Not queried	4.81963336254733	0.0000411353352529823	0.211394487865076
14	45722289	45722745	<a href=\./figures/12788.pdf\" target=\"_blank\">PDF</a></br><a href=\"./figures/12788.tsv\" target=\"_blank\">STATS</a></br><a href=\"http://www.ensembl.org/Homo_sapiens/Location/View?r=14:45722289-45722745\" target=\"_blank\">ENSEMBL</a></br><a href=\"http://genome-euro.ucsc.edu/cgi-bin/hgTracks?position=chr14:45722289-45722745&hgsid=192199020&knownGene=pack&hgFind.matches=uc004dqr.3,\" target=…	457	9	12788	island	0.0183356151321765	0.364776926101878	Not queried	4.71207365210387	0.0000411353352529823	0.211394487865076
X	134165954	134166347	<a href=\./figures/42047.pdf\" target=\"_blank\">PDF</a></br><a href=\"./figures/42047.tsv\" target=\"_blank\">STATS</a></br><a href=\"http://www.ensembl.org/Homo_sapiens/Location/View?r=X:134165954-134166347\" target=\"_blank\">ENSEMBL</a></br><a href=\"http://genome-euro.ucsc.edu/cgi-bin/hgTracks?position=chrX:134165954-134166347&hgsid=192199020&knownGene=pack&hgFind.matches=uc004dqr.3,\" targe…	394	9	42047	island	0.0394648107139898	0.523079659555605	Not queried	4.69333631039098	0.0000411353352529823	0.211394487865076
19	9649241	9649542	<a href=\./figures/21464.pdf\" target=\"_blank\">PDF</a></br><a href=\"./figures/21464.tsv\" target=\"_blank\">STATS</a></br><a href=\"http://www.ensembl.org/Homo_sapiens/Location/View?r=19:9649241-9649542\" target=\"_blank\">ENSEMBL</a></br><a href=\"http://genome-euro.ucsc.edu/cgi-bin/hgTracks?position=chr19:9649241-9649542&hgsid=192199020&knownGene=pack&hgFind.matches=uc004dqr.3,\" target=\"_b…	302	9	21464	island	0.37765254038646	0.025677641566742	Not queried	4.57507788465576	0.0000411353352529823	0.211394487865076
X	21676481	21677134	<a href=\./figures/41220.pdf\" target=\"_blank\">PDF</a></br><a href=\"./figures/41220.tsv\" target=\"_blank\">STATS</a></br><a href=\"http://www.ensembl.org/Homo_sapiens/Location/View?r=X:21676481-21677134\" target=\"_blank\">ENSEMBL</a></br><a href=\"http://genome-euro.ucsc.edu/cgi-bin/hgTracks?position=chrX:21676481-21677134&hgsid=192199020&knownGene=pack&hgFind.matches=uc004dqr.3,\" target=\"…	654	9	41220	tss	0.247644388687695	0.907375798964129	Not queried	4.5406359730638	0.0000411353352529823	0.211394487865076
17	46688405	46688845	<a href=\./figures/17433.pdf\" target=\"_blank\">PDF</a></br><a href=\"./figures/17433.tsv\" target=\"_blank\">STATS</a></br><a href=\"http://www.ensembl.org/Homo_sapiens/Location/View?r=17:46688405-46688845\" target=\"_blank\">ENSEMBL</a></br><a href=\"http://genome-euro.ucsc.edu/cgi-bin/hgTracks?position=chr17:46688405-46688845&hgsid=192199020&knownGene=pack&hgFind.matches=uc004dqr.3,\" target=…	441	9	17433	tss	0.0214934211810264	0.333912197272019	Not queried	4.51237093563462	0.0000411353352529823	0.211394487865076
5	140235435	140236081	<a href=\./figures/31743.pdf\" target=\"_blank\">PDF</a></br><a href=\"./figures/31743.tsv\" target=\"_blank\">STATS</a></br><a href=\"http://www.ensembl.org/Homo_sapiens/Location/View?r=5:140235435-140236081\" target=\"_blank\">ENSEMBL</a></br><a href=\"http://genome-euro.ucsc.edu/cgi-bin/hgTracks?position=chr5:140235435-140236081&hgsid=192199020&knownGene=pack&hgFind.matches=uc004dqr.3,\" targe…	647	9	31743	gene;island	0.0802808381246194	0.625381546903971	Not queried	4.48802819787776	0.0000411353352529823	0.211394487865076
1	41444651	41444871	<a href=\./figures/1540.pdf\" target=\"_blank\">PDF</a></br><a href=\"./figures/1540.tsv\" target=\"_blank\">STATS</a></br><a href=\"http://www.ensembl.org/Homo_sapiens/Location/View?r=1:41444651-41444871\" target=\"_blank\">ENSEMBL</a></br><a href=\"http://genome-euro.ucsc.edu/cgi-bin/hgTracks?position=chr1:41444651-41444871&hgsid=192199020&knownGene=pack&hgFind.matches=uc004dqr.3,\" target=\"_b…	221	9	1540	tss;island	0.347932058958182	0.0590956319774738	Not queried	4.42393831267065	0.0000411353352529823	0.211394487865076
7	5085252	5085745	<a href=\./figures/38145.pdf\" target=\"_blank\">PDF</a></br><a href=\"./figures/38145.tsv\" target=\"_blank\">STATS</a></br><a href=\"http://www.ensembl.org/Homo_sapiens/Location/View?r=7:5085252-5085745\" target=\"_blank\">ENSEMBL</a></br><a href=\"http://genome-euro.ucsc.edu/cgi-bin/hgTracks?position=chr7:5085252-5085745&hgsid=192199020&knownGene=pack&hgFind.matches=uc004dqr.3,\" target=\"_bla…	494	9	38145	island	0.265259178720993	0.0275940618274824	Not queried	4.41953773611388	0.0000411353352529823	0.211394487865076
22	42896105	42896985	<a href=\./figures/27500.pdf\" target=\"_blank\">PDF</a></br><a href=\"./figures/27500.tsv\" target=\"_blank\">STATS</a></br><a href=\"http://www.ensembl.org/Homo_sapiens/Location/View?r=22:42896105-42896985\" target=\"_blank\">ENSEMBL</a></br><a href=\"http://genome-euro.ucsc.edu/cgi-bin/hgTracks?position=chr22:42896105-42896985&hgsid=192199020&knownGene=pack&hgFind.matches=uc004dqr.3,\" target=…	881	9	27500	island	0.137092577039717	0.729076484482283	Not queried	4.4138613324573	0.0000411353352529823	0.211394487865076
8	57358130	57358713	<a href=\./figures/39251.pdf\" target=\"_blank\">PDF</a></br><a href=\"./figures/39251.tsv\" target=\"_blank\">STATS</a></br><a href=\"http://www.ensembl.org/Homo_sapiens/Location/View?r=8:57358130-57358713\" target=\"_blank\">ENSEMBL</a></br><a href=\"http://genome-euro.ucsc.edu/cgi-bin/hgTracks?position=chr8:57358130-57358713&hgsid=192199020&knownGene=pack&hgFind.matches=uc004dqr.3,\" target=\"…	584	9	39251	gene;island	0.0428991165308573	0.518669113522284	Not queried	4.37748588957589	0.0000411353352529823	0.211394487865076
7	22539703	22540154	<a href=\./figures/38236.pdf\" target=\"_blank\">PDF</a></br><a href=\"./figures/38236.tsv\" target=\"_blank\">STATS</a></br><a href=\"http://www.ensembl.org/Homo_sapiens/Location/View?r=7:22539703-22540154\" target=\"_blank\">ENSEMBL</a></br><a href=\"http://genome-euro.ucsc.edu/cgi-bin/hgTracks?position=chr7:22539703-22540154&hgsid=192199020&knownGene=pack&hgFind.matches=uc004dqr.3,\" target=\"…	452	9	38236	island	0.0331698459997726	0.276026179164898	Not queried	4.34670482920021	0.0000411353352529823	0.211394487865076
12	51566731	51567112	<a href=\./figures/9687.pdf\" target=\"_blank\">PDF</a></br><a href=\"./figures/9687.tsv\" target=\"_blank\">STATS</a></br><a href=\"http://www.ensembl.org/Homo_sapiens/Location/View?r=12:51566731-51567112\" target=\"_blank\">ENSEMBL</a></br><a href=\"http://genome-euro.ucsc.edu/cgi-bin/hgTracks?position=chr12:51566731-51567112&hgsid=192199020&knownGene=pack&hgFind.matches=uc004dqr.3,\" target=\"…	382	9	9687	tss	0.449795119575193	0.0370922915513654	Not queried	4.24690359299126	0.0000411353352529823	0.211394487865076
19	56915403	56915879	<a href=\./figures/20199.pdf\" target=\"_blank\">PDF</a></br><a href=\"./figures/20199.tsv\" target=\"_blank\">STATS</a></br><a href=\"http://www.ensembl.org/Homo_sapiens/Location/View?r=19:56915403-56915879\" target=\"_blank\">ENSEMBL</a></br><a href=\"http://genome-euro.ucsc.edu/cgi-bin/hgTracks?position=chr19:56915403-56915879&hgsid=192199020&knownGene=pack&hgFind.matches=uc004dqr.3,\" target=…	477	9	20199	gene;island	0.533085441980854	0.0493834190631224	Not queried	4.16065349116268	0.0000411353352529823	0.211394487865076
3	147077127	147077774	<a href=\./figures/29522.pdf\" target=\"_blank\">PDF</a></br><a href=\"./figures/29522.tsv\" target=\"_blank\">STATS</a></br><a href=\"http://www.ensembl.org/Homo_sapiens/Location/View?r=3:147077127-147077774\" target=\"_blank\">ENSEMBL</a></br><a href=\"http://genome-euro.ucsc.edu/cgi-bin/hgTracks?position=chr3:147077127-147077774&hgsid=192199020&knownGene=pack&hgFind.matches=uc004dqr.3,\" targe…	648	9	29522	island	0.660740366314524	0.236289945933004	Not queried	4.14724706696306	0.0000411353352529823	0.211394487865076
5	135416331	135416613	<a href=\./figures/32251.pdf\" target=\"_blank\">PDF</a></br><a href=\"./figures/32251.tsv\" target=\"_blank\">STATS</a></br><a href=\"http://www.ensembl.org/Homo_sapiens/Location/View?r=5:135416331-135416613\" target=\"_blank\">ENSEMBL</a></br><a href=\"http://genome-euro.ucsc.edu/cgi-bin/hgTracks?position=chr5:135416331-135416613&hgsid=192199020&knownGene=pack&hgFind.matches=uc004dqr.3,\" targe…	283	9	32251	tss	0.0694153020717039	0.558383460197287	Not queried	4.09313892803047	0.0000411353352529823	0.211394487865076
6	26103952	26104560	<a href=\./figures/35451.pdf\" target=\"_blank\">PDF</a></br><a href=\"./figures/35451.tsv\" target=\"_blank\">STATS</a></br><a href=\"http://www.ensembl.org/Homo_sapiens/Location/View?r=6:26103952-26104560\" target=\"_blank\">ENSEMBL</a></br><a href=\"http://genome-euro.ucsc.edu/cgi-bin/hgTracks?position=chr6:26103952-26104560&hgsid=192199020&knownGene=pack&hgFind.matches=uc004dqr.3,\" target=\"…	609	9	35451	island	0.0347682152153567	0.315353534253515	Not queried	4.05712818172692	0.0000411353352529823	0.211394487865076
6	151560831	151561236	<a href=\./figures/36508.pdf\" target=\"_blank\">PDF</a></br><a href=\"./figures/36508.tsv\" target=\"_blank\">STATS</a></br><a href=\"http://www.ensembl.org/Homo_sapiens/Location/View?r=6:151560831-151561236\" target=\"_blank\">ENSEMBL</a></br><a href=\"http://genome-euro.ucsc.edu/cgi-bin/hgTracks?position=chr6:151560831-151561236&hgsid=192199020&knownGene=pack&hgFind.matches=uc004dqr.3,\" targe…	406	9	36508	island	0.682168054803785	0.101768713850978	Not queried	3.99144484511815	0.0000411353352529823	0.211394487865076
4	118006405	118006832	<a href=\./figures/31210.pdf\" target=\"_blank\">PDF</a></br><a href=\"./figures/31210.tsv\" target=\"_blank\">STATS</a></br><a href=\"http://www.ensembl.org/Homo_sapiens/Location/View?r=4:118006405-118006832\" target=\"_blank\">ENSEMBL</a></br><a href=\"http://genome-euro.ucsc.edu/cgi-bin/hgTracks?position=chr4:118006405-118006832&hgsid=192199020&knownGene=pack&hgFind.matches=uc004dqr.3,\" targe…	428	9	31210	island	0.023838773161442	0.344889270959677	Not queried	3.91248410019009	0.0000411353352529823	0.211394487865076
19	52552120	52552461	<a href=\./figures/20969.pdf\" target=\"_blank\">PDF</a></br><a href=\"./figures/20969.tsv\" target=\"_blank\">STATS</a></br><a href=\"http://www.ensembl.org/Homo_sapiens/Location/View?r=19:52552120-52552461\" target=\"_blank\">ENSEMBL</a></br><a href=\"http://genome-euro.ucsc.edu/cgi-bin/hgTracks?position=chr19:52552120-52552461&hgsid=192199020&knownGene=pack&hgFind.matches=uc004dqr.3,\" target=…	342	9	20969	tss	0.094235184247802	0.581268376696153	Not queried	3.90502517842349	0.0000411353352529823	0.211394487865076
4	175135048	175135997	<a href=\./figures/31378.pdf\" target=\"_blank\">PDF</a></br><a href=\"./figures/31378.tsv\" target=\"_blank\">STATS</a></br><a href=\"http://www.ensembl.org/Homo_sapiens/Location/View?r=4:175135048-175135997\" target=\"_blank\">ENSEMBL</a></br><a href=\"http://genome-euro.ucsc.edu/cgi-bin/hgTracks?position=chr4:175135048-175135997&hgsid=192199020&knownGene=pack&hgFind.matches=uc004dqr.3,\" targe…	950	9	31378	island	0.518916459350327	0.0696671165030623	Not queried	3.71851552311353	0.0000411353352529823	0.211394487865076
1	201368613	201369031	<a href=\./figures/4062.pdf\" target=\"_blank\">PDF</a></br><a href=\"./figures/4062.tsv\" target=\"_blank\">STATS</a></br><a href=\"http://www.ensembl.org/Homo_sapiens/Location/View?r=1:201368613-201369031\" target=\"_blank\">ENSEMBL</a></br><a href=\"http://genome-euro.ucsc.edu/cgi-bin/hgTracks?position=chr1:201368613-201369031&hgsid=192199020&knownGene=pack&hgFind.matches=uc004dqr.3,\" target=…	419	9	4062	island	0.0282365603314351	0.305202388408691	Not queried	3.71013516596844	0.0000411353352529823	0.211394487865076
2	29337946	29338258	<a href=\./figures/23244.pdf\" target=\"_blank\">PDF</a></br><a href=\"./figures/23244.tsv\" target=\"_blank\">STATS</a></br><a href=\"http://www.ensembl.org/Homo_sapiens/Location/View?r=2:29337946-29338258\" target=\"_blank\">ENSEMBL</a></br><a href=\"http://genome-euro.ucsc.edu/cgi-bin/hgTracks?position=chr2:29337946-29338258&hgsid=192199020&knownGene=pack&hgFind.matches=uc004dqr.3,\" target=\"…	313	9	23244	tss	0.549662618406309	0.0864941171843385	Not queried	3.69239278930087	0.0000411353352529823	0.211394487865076
5	72596646	72597316	<a href=\./figures/32807.pdf\" target=\"_blank\">PDF</a></br><a href=\"./figures/32807.tsv\" target=\"_blank\">STATS</a></br><a href=\"http://www.ensembl.org/Homo_sapiens/Location/View?r=5:72596646-72597316\" target=\"_blank\">ENSEMBL</a></br><a href=\"http://genome-euro.ucsc.edu/cgi-bin/hgTracks?position=chr5:72596646-72597316&hgsid=192199020&knownGene=pack&hgFind.matches=uc004dqr.3,\" target=\"…	671	9	32807	island	0.845371366277353	0.256662727469558	Not queried	3.6919189412274	0.0000411353352529823	0.211394487865076
5	78985425	78985592	<a href=\./figures/32088.pdf\" target=\"_blank\">PDF</a></br><a href=\"./figures/32088.tsv\" target=\"_blank\">STATS</a></br><a href=\"http://www.ensembl.org/Homo_sapiens/Location/View?r=5:78985425-78985592\" target=\"_blank\">ENSEMBL</a></br><a href=\"http://genome-euro.ucsc.edu/cgi-bin/hgTracks?position=chr5:78985425-78985592&hgsid=192199020&knownGene=pack&hgFind.matches=uc004dqr.3,\" target=\"…	168	9	32088	tss	0.0194509166425225	0.189714630959537	Not queried	3.68885131539666	0.0000411353352529823	0.211394487865076
6	31165290	31165512	<a href=\./figures/34740.pdf\" target=\"_blank\">PDF</a></br><a href=\"./figures/34740.tsv\" target=\"_blank\">STATS</a></br><a href=\"http://www.ensembl.org/Homo_sapiens/Location/View?r=6:31165290-31165512\" target=\"_blank\">ENSEMBL</a></br><a href=\"http://genome-euro.ucsc.edu/cgi-bin/hgTracks?position=chr6:31165290-31165512&hgsid=192199020&knownGene=pack&hgFind.matches=uc004dqr.3,\" target=\"…	223	9	34740	tss	0.0276326421195309	0.23510667983841	Not queried	3.59721338856805	0.0000411353352529823	0.211394487865076
6	30652202	30652399	<a href=\./figures/33739.pdf\" target=\"_blank\">PDF</a></br><a href=\"./figures/33739.tsv\" target=\"_blank\">STATS</a></br><a href=\"http://www.ensembl.org/Homo_sapiens/Location/View?r=6:30652202-30652399\" target=\"_blank\">ENSEMBL</a></br><a href=\"http://genome-euro.ucsc.edu/cgi-bin/hgTracks?position=chr6:30652202-30652399&hgsid=192199020&knownGene=pack&hgFind.matches=uc004dqr.3,\" target=\"…	198	9	33739	gene;island	0.0913120519066259	0.584641894959454	Not queried	3.5475847885984	0.0000411353352529823	0.211394487865076
1	32827707	32828191	<a href=\./figures/394.pdf\" target=\"_blank\">PDF</a></br><a href=\"./figures/394.tsv\" target=\"_blank\">STATS</a></br><a href=\"http://www.ensembl.org/Homo_sapiens/Location/View?r=1:32827707-32828191\" target=\"_blank\">ENSEMBL</a></br><a href=\"http://genome-euro.ucsc.edu/cgi-bin/hgTracks?position=chr1:32827707-32828191&hgsid=192199020&knownGene=pack&hgFind.matches=uc004dqr.3,\" target=\"_bla…	485	9	394	gene;tss;island	0.0401357650997503	0.325491512657895	Not queried	3.44262540176145	0.0000411353352529823	0.211394487865076
1	19600673	19601069	<a href=\./figures/1297.pdf\" target=\"_blank\">PDF</a></br><a href=\"./figures/1297.tsv\" target=\"_blank\">STATS</a></br><a href=\"http://www.ensembl.org/Homo_sapiens/Location/View?r=1:19600673-19601069\" target=\"_blank\">ENSEMBL</a></br><a href=\"http://genome-euro.ucsc.edu/cgi-bin/hgTracks?position=chr1:19600673-19601069&hgsid=192199020&knownGene=pack&hgFind.matches=uc004dqr.3,\" target=\"_b…	397	9	1297	tss;island	0.390670673550412	0.863343089461197	Not queried	3.33297695520697	0.0000411353352529823	0.211394487865076
X	153637497	153637827	<a href=\./figures/41157.pdf\" target=\"_blank\">PDF</a></br><a href=\"./figures/41157.tsv\" target=\"_blank\">STATS</a></br><a href=\"http://www.ensembl.org/Homo_sapiens/Location/View?r=X:153637497-153637827\" target=\"_blank\">ENSEMBL</a></br><a href=\"http://genome-euro.ucsc.edu/cgi-bin/hgTracks?position=chrX:153637497-153637827&hgsid=192199020&knownGene=pack&hgFind.matches=uc004dqr.3,\" targe…	331	9	41157	gene;island	0.372822682237964	0.0474639097620335	Not queried	3.25076206991049	0.0000411353352529823	0.211394487865076
2	220299484	220299900	<a href=\./figures/25086.pdf\" target=\"_blank\">PDF</a></br><a href=\"./figures/25086.tsv\" target=\"_blank\">STATS</a></br><a href=\"http://www.ensembl.org/Homo_sapiens/Location/View?r=2:220299484-220299900\" target=\"_blank\">ENSEMBL</a></br><a href=\"http://genome-euro.ucsc.edu/cgi-bin/hgTracks?position=chr2:220299484-220299900&hgsid=192199020&knownGene=pack&hgFind.matches=uc004dqr.3,\" targe…	417	9	25086	island	0.329633376909804	0.814844506769565	Not queried	3.18737791096936	0.0000411353352529823	0.211394487865076
16	31227884	31228555	<a href=\./figures/14705.pdf\" target=\"_blank\">PDF</a></br><a href=\"./figures/14705.tsv\" target=\"_blank\">STATS</a></br><a href=\"http://www.ensembl.org/Homo_sapiens/Location/View?r=16:31227884-31228555\" target=\"_blank\">ENSEMBL</a></br><a href=\"http://genome-euro.ucsc.edu/cgi-bin/hgTracks?position=chr16:31227884-31228555&hgsid=192199020&knownGene=pack&hgFind.matches=uc004dqr.3,\" target=…	672	9	14705	gene;island	0.0769338873032941	0.339241272644938	Not queried	3.07607860027167	0.0000411353352529823	0.211394487865076
X	73834295	73834821	<a href=\./figures/41878.pdf\" target=\"_blank\">PDF</a></br><a href=\"./figures/41878.tsv\" target=\"_blank\">STATS</a></br><a href=\"http://www.ensembl.org/Homo_sapiens/Location/View?r=X:73834295-73834821\" target=\"_blank\">ENSEMBL</a></br><a href=\"http://genome-euro.ucsc.edu/cgi-bin/hgTracks?position=chrX:73834295-73834821&hgsid=192199020&knownGene=pack&hgFind.matches=uc004dqr.3,\" target=\"…	527	9	41878	island	0.204758129717383	0.626043709659384	Not queried	2.34454106312198	0.0000411353352529823	0.211394487865076
16	66586309	66586745	<a href=\./figures/15955.pdf\" target=\"_blank\">PDF</a></br><a href=\"./figures/15955.tsv\" target=\"_blank\">STATS</a></br><a href=\"http://www.ensembl.org/Homo_sapiens/Location/View?r=16:66586309-66586745\" target=\"_blank\">ENSEMBL</a></br><a href=\"http://genome-euro.ucsc.edu/cgi-bin/hgTracks?position=chr16:66586309-66586745&hgsid=192199020&knownGene=pack&hgFind.matches=uc004dqr.3,\" target=…	437	9	15955	island	0.136056080491124	0.0325493590648392	Not queried	2.33642589427822	0.0000411353352529823	0.211394487865076
5	1201359	1201698	<a href=\./figures/31908.pdf\" target=\"_blank\">PDF</a></br><a href=\"./figures/31908.tsv\" target=\"_blank\">STATS</a></br><a href=\"http://www.ensembl.org/Homo_sapiens/Location/View?r=5:1201359-1201698\" target=\"_blank\">ENSEMBL</a></br><a href=\"http://genome-euro.ucsc.edu/cgi-bin/hgTracks?position=chr5:1201359-1201698&hgsid=192199020&knownGene=pack&hgFind.matches=uc004dqr.3,\" target=\"_bla…	340	9	31908	tss	0.465453354093995	0.771465653083914	Not queried	1.86641837048239	0.0000411353352529823	0.211394487865076
14	96180576	96181044	<a href=\./figures/12562.pdf\" target=\"_blank\">PDF</a></br><a href=\"./figures/12562.tsv\" target=\"_blank\">STATS</a></br><a href=\"http://www.ensembl.org/Homo_sapiens/Location/View?r=14:96180576-96181044\" target=\"_blank\">ENSEMBL</a></br><a href=\"http://genome-euro.ucsc.edu/cgi-bin/hgTracks?position=chr14:96180576-96181044&hgsid=192199020&knownGene=pack&hgFind.matches=uc004dqr.3,\" target=…	469	9	12562	tss	0.714686309817615	0.903153778637222	Not queried	1.73296010293963	0.0000411353352529823	0.211394487865076
1	55266578	55267293	<a href=\./figures/3295.pdf\" target=\"_blank\">PDF</a></br><a href=\"./figures/3295.tsv\" target=\"_blank\">STATS</a></br><a href=\"http://www.ensembl.org/Homo_sapiens/Location/View?r=1:55266578-55267293\" target=\"_blank\">ENSEMBL</a></br><a href=\"http://genome-euro.ucsc.edu/cgi-bin/hgTracks?position=chr1:55266578-55267293&hgsid=192199020&knownGene=pack&hgFind.matches=uc004dqr.3,\" target=\"_b…	716	10	3295	island	0.282483601118183	0.761515407227194	Not queried	3.60073279981302	0.0000433003528978761	0.222520513542185
2	25391656	25391911	<a href=\./figures/23193.pdf\" target=\"_blank\">PDF</a></br><a href=\"./figures/23193.tsv\" target=\"_blank\">STATS</a></br><a href=\"http://www.ensembl.org/Homo_sapiens/Location/View?r=2:25391656-25391911\" target=\"_blank\">ENSEMBL</a></br><a href=\"http://genome-euro.ucsc.edu/cgi-bin/hgTracks?position=chr2:25391656-25391911&hgsid=192199020&knownGene=pack&hgFind.matches=uc004dqr.3,\" target=\"…	256	10	23193	tss	0.510450390622714	0.0586210445681122	Not queried	3.48144365873935	0.0000433003528978761	0.222520513542185
15	83953690	83954395	<a href=\./figures/13837.pdf\" target=\"_blank\">PDF</a></br><a href=\"./figures/13837.tsv\" target=\"_blank\">STATS</a></br><a href=\"http://www.ensembl.org/Homo_sapiens/Location/View?r=15:83953690-83954395\" target=\"_blank\">ENSEMBL</a></br><a href=\"http://genome-euro.ucsc.edu/cgi-bin/hgTracks?position=chr15:83953690-83954395&hgsid=192199020&knownGene=pack&hgFind.matches=uc004dqr.3,\" target=…	706	18	13837	tss;island	0.497697386050462	0.102740139266426	Not queried	3.59511916517449	0.000048918278937395	0.251391035459273
12	54409207	54409770	<a href=\./figures/9728.pdf\" target=\"_blank\">PDF</a></br><a href=\"./figures/9728.tsv\" target=\"_blank\">STATS</a></br><a href=\"http://www.ensembl.org/Homo_sapiens/Location/View?r=12:54409207-54409770\" target=\"_blank\">ENSEMBL</a></br><a href=\"http://genome-euro.ucsc.edu/cgi-bin/hgTracks?position=chr12:54409207-54409770&hgsid=192199020&knownGene=pack&hgFind.matches=uc004dqr.3,\" target=\"…	564	12	9728	tss;island	0.918027127113539	0.424667839667242	Not queried	3.94161918688789	0.0000495533541703955	0.254654687081662
1	235813839	235814462	<a href=\./figures/2332.pdf\" target=\"_blank\">PDF</a></br><a href=\"./figures/2332.tsv\" target=\"_blank\">STATS</a></br><a href=\"http://www.ensembl.org/Homo_sapiens/Location/View?r=1:235813839-235814462\" target=\"_blank\">ENSEMBL</a></br><a href=\"http://genome-euro.ucsc.edu/cgi-bin/hgTracks?position=chr1:235813839-235814462&hgsid=192199020&knownGene=pack&hgFind.matches=uc004dqr.3,\" target=…	624	11	2332	tss;island	0.461182294649544	0.0418466497558523	Not queried	3.87213172897181	0.0000538677009265245	0.276826115061409
19	11689488	11689997	<a href=\./figures/20441.pdf\" target=\"_blank\">PDF</a></br><a href=\"./figures/20441.tsv\" target=\"_blank\">STATS</a></br><a href=\"http://www.ensembl.org/Homo_sapiens/Location/View?r=19:11689488-11689997\" target=\"_blank\">ENSEMBL</a></br><a href=\"http://genome-euro.ucsc.edu/cgi-bin/hgTracks?position=chr19:11689488-11689997&hgsid=192199020&knownGene=pack&hgFind.matches=uc004dqr.3,\" target=…	510	12	20441	tss;island	0.631664167962428	0.925660214588274	Not queried	2.81513472046706	0.0000717414232019159	0.368679173834646
17	7757933	7758854	<a href=\./figures/17941.pdf\" target=\"_blank\">PDF</a></br><a href=\"./figures/17941.tsv\" target=\"_blank\">STATS</a></br><a href=\"http://www.ensembl.org/Homo_sapiens/Location/View?r=17:7757933-7758854\" target=\"_blank\">ENSEMBL</a></br><a href=\"http://genome-euro.ucsc.edu/cgi-bin/hgTracks?position=chr17:7757933-7758854&hgsid=192199020&knownGene=pack&hgFind.matches=uc004dqr.3,\" target=\"_b…	922	17	17941	island	0.571992799656756	0.876234339307078	Not queried	2.00934684500073	0.000074373301936091	0.382204398649572
19	6463949	6464275	<a href=\./figures/21394.pdf\" target=\"_blank\">PDF</a></br><a href=\"./figures/21394.tsv\" target=\"_blank\">STATS</a></br><a href=\"http://www.ensembl.org/Homo_sapiens/Location/View?r=19:6463949-6464275\" target=\"_blank\">ENSEMBL</a></br><a href=\"http://genome-euro.ucsc.edu/cgi-bin/hgTracks?position=chr19:6463949-6464275&hgsid=192199020&knownGene=pack&hgFind.matches=uc004dqr.3,\" target=\"_b…	327	10	21394	island	0.0235801857953935	0.422325285837392	Not queried	4.0861600795488	0.0000757756175712832	0.389410898698824
14	106938234	106938621	<a href=\./figures/13219.pdf\" target=\"_blank\">PDF</a></br><a href=\"./figures/13219.tsv\" target=\"_blank\">STATS</a></br><a href=\"http://www.ensembl.org/Homo_sapiens/Location/View?r=14:106938234-106938621\" target=\"_blank\">ENSEMBL</a></br><a href=\"http://genome-euro.ucsc.edu/cgi-bin/hgTracks?position=chr14:106938234-106938621&hgsid=192199020&knownGene=pack&hgFind.matches=uc004dqr.3,\" tar…	388	10	13219	island	0.494147792985472	0.898070960708076	Not queried	3.44282825396729	0.0000757756175712832	0.389410898698824
1	222763046	222763513	<a href=\./figures/4216.pdf\" target=\"_blank\">PDF</a></br><a href=\"./figures/4216.tsv\" target=\"_blank\">STATS</a></br><a href=\"http://www.ensembl.org/Homo_sapiens/Location/View?r=1:222763046-222763513\" target=\"_blank\">ENSEMBL</a></br><a href=\"http://genome-euro.ucsc.edu/cgi-bin/hgTracks?position=chr1:222763046-222763513&hgsid=192199020&knownGene=pack&hgFind.matches=uc004dqr.3,\" target=…	468	10	4216	island	0.206060341990767	0.0351048106470844	Not queried	2.75940743811926	0.0000757756175712832	0.389410898698824
14	24803679	24804342	<a href=\./figures/12718.pdf\" target=\"_blank\">PDF</a></br><a href=\"./figures/12718.tsv\" target=\"_blank\">STATS</a></br><a href=\"http://www.ensembl.org/Homo_sapiens/Location/View?r=14:24803679-24804342\" target=\"_blank\">ENSEMBL</a></br><a href=\"http://genome-euro.ucsc.edu/cgi-bin/hgTracks?position=chr14:24803679-24804342&hgsid=192199020&knownGene=pack&hgFind.matches=uc004dqr.3,\" target=…	664	10	12718	island	0.0323667849927041	0.143595077535813	Not queried	1.74848288685553	0.0000757756175712832	0.389410898698824
5	137610127	137610645	<a href=\./figures/33092.pdf\" target=\"_blank\">PDF</a></br><a href=\"./figures/33092.tsv\" target=\"_blank\">STATS</a></br><a href=\"http://www.ensembl.org/Homo_sapiens/Location/View?r=5:137610127-137610645\" target=\"_blank\">ENSEMBL</a></br><a href=\"http://genome-euro.ucsc.edu/cgi-bin/hgTracks?position=chr5:137610127-137610645&hgsid=192199020&knownGene=pack&hgFind.matches=uc004dqr.3,\" targe…	519	9	33092	island	0.0141070231284143	0.491041697484615	Not queried	6.24798123946877	0.0000822706705059646	0.422788975730152
5	140800398	140800983	<a href=\./figures/31777.pdf\" target=\"_blank\">PDF</a></br><a href=\"./figures/31777.tsv\" target=\"_blank\">STATS</a></br><a href=\"http://www.ensembl.org/Homo_sapiens/Location/View?r=5:140800398-140800983\" target=\"_blank\">ENSEMBL</a></br><a href=\"http://genome-euro.ucsc.edu/cgi-bin/hgTracks?position=chr5:140800398-140800983&hgsid=192199020&knownGene=pack&hgFind.matches=uc004dqr.3,\" targe…	586	9	31777	gene;island	0.0984269423953932	0.851984703110239	Not queried	5.30094981982628	0.0000822706705059646	0.422788975730152
5	140723331	140723899	<a href=\./figures/31761.pdf\" target=\"_blank\">PDF</a></br><a href=\"./figures/31761.tsv\" target=\"_blank\">STATS</a></br><a href=\"http://www.ensembl.org/Homo_sapiens/Location/View?r=5:140723331-140723899\" target=\"_blank\">ENSEMBL</a></br><a href=\"http://genome-euro.ucsc.edu/cgi-bin/hgTracks?position=chr5:140723331-140723899&hgsid=192199020&knownGene=pack&hgFind.matches=uc004dqr.3,\" targe…	569	9	31761	gene;island	0.257996881894749	0.852950666310827	Not queried	4.73117111740358	0.0000822706705059646	0.422788975730152
19	6463949	6464214	<a href=\./figures/20354.pdf\" target=\"_blank\">PDF</a></br><a href=\"./figures/20354.tsv\" target=\"_blank\">STATS</a></br><a href=\"http://www.ensembl.org/Homo_sapiens/Location/View?r=19:6463949-6464214\" target=\"_blank\">ENSEMBL</a></br><a href=\"http://genome-euro.ucsc.edu/cgi-bin/hgTracks?position=chr19:6463949-6464214&hgsid=192199020&knownGene=pack&hgFind.matches=uc004dqr.3,\" target=\"_b…	266	9	20354	tss	0.0246719717378335	0.464670916036243	Not queried	4.22699515937441	0.0000822706705059646	0.422788975730152
10	134901199	134901689	<a href=\./figures/6313.pdf\" target=\"_blank\">PDF</a></br><a href=\"./figures/6313.tsv\" target=\"_blank\">STATS</a></br><a href=\"http://www.ensembl.org/Homo_sapiens/Location/View?r=10:134901199-134901689\" target=\"_blank\">ENSEMBL</a></br><a href=\"http://genome-euro.ucsc.edu/cgi-bin/hgTracks?position=chr10:134901199-134901689&hgsid=192199020&knownGene=pack&hgFind.matches=uc004dqr.3,\" targe…	491	9	6313	island	0.0269079525554359	0.479614496380554	Not queried	4.02567035736288	0.0000822706705059646	0.422788975730152
2	237077920	237078733	<a href=\./figures/25187.pdf\" target=\"_blank\">PDF</a></br><a href=\"./figures/25187.tsv\" target=\"_blank\">STATS</a></br><a href=\"http://www.ensembl.org/Homo_sapiens/Location/View?r=2:237077920-237078733\" target=\"_blank\">ENSEMBL</a></br><a href=\"http://genome-euro.ucsc.edu/cgi-bin/hgTracks?position=chr2:237077920-237078733&hgsid=192199020&knownGene=pack&hgFind.matches=uc004dqr.3,\" targe…	814	9	25187	island	0.31656152156432	0.0365309623094367	Not queried	3.61072107043054	0.0000822706705059646	0.422788975730152
X	47695789	47696239	<a href=\./figures/41286.pdf\" target=\"_blank\">PDF</a></br><a href=\"./figures/41286.tsv\" target=\"_blank\">STATS</a></br><a href=\"http://www.ensembl.org/Homo_sapiens/Location/View?r=X:47695789-47696239\" target=\"_blank\">ENSEMBL</a></br><a href=\"http://genome-euro.ucsc.edu/cgi-bin/hgTracks?position=chrX:47695789-47696239&hgsid=192199020&knownGene=pack&hgFind.matches=uc004dqr.3,\" target=\"…	451	9	41286	tss	0.0646677763551716	0.314998585594414	Not queried	3.46002373351683	0.0000822706705059646	0.422788975730152
X	48931699	48932122	<a href=\./figures/41306.pdf\" target=\"_blank\">PDF</a></br><a href=\"./figures/41306.tsv\" target=\"_blank\">STATS</a></br><a href=\"http://www.ensembl.org/Homo_sapiens/Location/View?r=X:48931699-48932122\" target=\"_blank\">ENSEMBL</a></br><a href=\"http://genome-euro.ucsc.edu/cgi-bin/hgTracks?position=chrX:48931699-48932122&hgsid=192199020&knownGene=pack&hgFind.matches=uc004dqr.3,\" target=\"…	424	9	41306	tss	0.200122515877099	0.0295285905409324	Not queried	3.02864172795931	0.0000822706705059646	0.422788975730152
X	72782624	72783164	<a href=\./figures/41388.pdf\" target=\"_blank\">PDF</a></br><a href=\"./figures/41388.tsv\" target=\"_blank\">STATS</a></br><a href=\"http://www.ensembl.org/Homo_sapiens/Location/View?r=X:72782624-72783164\" target=\"_blank\">ENSEMBL</a></br><a href=\"http://genome-euro.ucsc.edu/cgi-bin/hgTracks?position=chrX:72782624-72783164&hgsid=192199020&knownGene=pack&hgFind.matches=uc004dqr.3,\" target=\"…	541	9	41388	tss;island	0.0937500918275394	0.341197966136498	Not queried	2.32378097298258	0.0000822706705059646	0.422788975730152
7	27186993	27187691	<a href=\./figures/38285.pdf\" target=\"_blank\">PDF</a></br><a href=\"./figures/38285.tsv\" target=\"_blank\">STATS</a></br><a href=\"http://www.ensembl.org/Homo_sapiens/Location/View?r=7:27186993-27187691\" target=\"_blank\">ENSEMBL</a></br><a href=\"http://genome-euro.ucsc.edu/cgi-bin/hgTracks?position=chr7:27186993-27187691&hgsid=192199020&knownGene=pack&hgFind.matches=uc004dqr.3,\" target=\"…	699	11	38285	island	0.0526621036084701	0.607073571049907	Not queried	4.8081115962099	0.0000850542646208281	0.437093865886436
15	45421578	45422095	<a href=\./figures/13618.pdf\" target=\"_blank\">PDF</a></br><a href=\"./figures/13618.tsv\" target=\"_blank\">STATS</a></br><a href=\"http://www.ensembl.org/Homo_sapiens/Location/View?r=15:45421578-45422095\" target=\"_blank\">ENSEMBL</a></br><a href=\"http://genome-euro.ucsc.edu/cgi-bin/hgTracks?position=chr15:45421578-45422095&hgsid=192199020&knownGene=pack&hgFind.matches=uc004dqr.3,\" target=…	518	11	13618	tss;island	0.0878216943708876	0.586185379152994	Not queried	4.15659038776445	0.0000850542646208281	0.437093865886436
3	49026934	49027283	<a href=\./figures/28270.pdf\" target=\"_blank\">PDF</a></br><a href=\"./figures/28270.tsv\" target=\"_blank\">STATS</a></br><a href=\"http://www.ensembl.org/Homo_sapiens/Location/View?r=3:49026934-49027283\" target=\"_blank\">ENSEMBL</a></br><a href=\"http://genome-euro.ucsc.edu/cgi-bin/hgTracks?position=chr3:49026934-49027283&hgsid=192199020&knownGene=pack&hgFind.matches=uc004dqr.3,\" target=\"…	350	11	28270	tss	0.532775428798737	0.901548606131333	Not queried	2.81379878176922	0.0000850542646208281	0.437093865886436
12	9217390	9218039	<a href=\./figures/10209.pdf\" target=\"_blank\">PDF</a></br><a href=\"./figures/10209.tsv\" target=\"_blank\">STATS</a></br><a href=\"http://www.ensembl.org/Homo_sapiens/Location/View?r=12:9217390-9218039\" target=\"_blank\">ENSEMBL</a></br><a href=\"http://genome-euro.ucsc.edu/cgi-bin/hgTracks?position=chr12:9217390-9218039&hgsid=192199020&knownGene=pack&hgFind.matches=uc004dqr.3,\" target=\"_b…	650	11	10209	island	0.537745038863364	0.830364916069982	Not queried	2.56873656972325	0.0000850542646208281	0.437093865886436
14	96180319	96181044	<a href=\./figures/13084.pdf\" target=\"_blank\">PDF</a></br><a href=\"./figures/13084.tsv\" target=\"_blank\">STATS</a></br><a href=\"http://www.ensembl.org/Homo_sapiens/Location/View?r=14:96180319-96181044\" target=\"_blank\">ENSEMBL</a></br><a href=\"http://genome-euro.ucsc.edu/cgi-bin/hgTracks?position=chr14:96180319-96181044&hgsid=192199020&knownGene=pack&hgFind.matches=uc004dqr.3,\" target=…	726	11	13084	island	0.685563722511644	0.880419597647309	Not queried	1.73296010293963	0.0000850542646208281	0.437093865886436
11	2292361	2293309	<a href=\./figures/7044.pdf\" target=\"_blank\">PDF</a></br><a href=\"./figures/7044.tsv\" target=\"_blank\">STATS</a></br><a href=\"http://www.ensembl.org/Homo_sapiens/Location/View?r=11:2292361-2293309\" target=\"_blank\">ENSEMBL</a></br><a href=\"http://genome-euro.ucsc.edu/cgi-bin/hgTracks?position=chr11:2292361-2293309&hgsid=192199020&knownGene=pack&hgFind.matches=uc004dqr.3,\" target=\"_bla…	949	32	7044	tss;island	0.711519927552201	0.843187926662688	Not queried	1.45083541259604	0.0000920289265121298	0.472936653345835
18	12253749	12254566	<a href=\./figures/19153.pdf\" target=\"_blank\">PDF</a></br><a href=\"./figures/19153.tsv\" target=\"_blank\">STATS</a></br><a href=\"http://www.ensembl.org/Homo_sapiens/Location/View?r=18:12253749-12254566\" target=\"_blank\">ENSEMBL</a></br><a href=\"http://genome-euro.ucsc.edu/cgi-bin/hgTracks?position=chr18:12253749-12254566&hgsid=192199020&knownGene=pack&hgFind.matches=uc004dqr.3,\" target=…	818	18	19153	tss	0.327087537403172	0.640751675468887	Not queried	1.98573537089325	0.0000958850718181579	0.492753384073513
4	89619023	89619573	<a href=\./figures/30448.pdf\" target=\"_blank\">PDF</a></br><a href=\"./figures/30448.tsv\" target=\"_blank\">STATS</a></br><a href=\"http://www.ensembl.org/Homo_sapiens/Location/View?r=4:89619023-89619573\" target=\"_blank\">ENSEMBL</a></br><a href=\"http://genome-euro.ucsc.edu/cgi-bin/hgTracks?position=chr4:89619023-89619573&hgsid=192199020&knownGene=pack&hgFind.matches=uc004dqr.3,\" target=\"…	551	12	30448	tss	0.240053597460421	0.928194620756486	Not queried	4.65162157161894	0.000102804719846044	0.528313455288822
2	3642098	3642967	<a href=\./figures/23997.pdf\" target=\"_blank\">PDF</a></br><a href=\"./figures/23997.tsv\" target=\"_blank\">STATS</a></br><a href=\"http://www.ensembl.org/Homo_sapiens/Location/View?r=2:3642098-3642967\" target=\"_blank\">ENSEMBL</a></br><a href=\"http://genome-euro.ucsc.edu/cgi-bin/hgTracks?position=chr2:3642098-3642967&hgsid=192199020&knownGene=pack&hgFind.matches=uc004dqr.3,\" target=\"_bla…	870	11	23997	island	0.176319585987137	0.792241673630976	Not queried	3.72186208201699	0.000127581396931242	0.655640798829653
17	72889323	72890001	<a href=\./figures/18693.pdf\" target=\"_blank\">PDF</a></br><a href=\"./figures/18693.tsv\" target=\"_blank\">STATS</a></br><a href=\"http://www.ensembl.org/Homo_sapiens/Location/View?r=17:72889323-72890001\" target=\"_blank\">ENSEMBL</a></br><a href=\"http://genome-euro.ucsc.edu/cgi-bin/hgTracks?position=chr17:72889323-72890001&hgsid=192199020&knownGene=pack&hgFind.matches=uc004dqr.3,\" target=…	679	11	18693	island	0.0856424543773698	0.349667632740477	Not queried	2.89167838961364	0.000127581396931242	0.655640798829653
20	57414039	57414596	<a href=\./figures/25431.pdf\" target=\"_blank\">PDF</a></br><a href=\"./figures/25431.tsv\" target=\"_blank\">STATS</a></br><a href=\"http://www.ensembl.org/Homo_sapiens/Location/View?r=20:57414039-57414596\" target=\"_blank\">ENSEMBL</a></br><a href=\"http://genome-euro.ucsc.edu/cgi-bin/hgTracks?position=chr20:57414039-57414596&hgsid=192199020&knownGene=pack&hgFind.matches=uc004dqr.3,\" target=…	558	11	25431	gene;tss;island	0.622232797413552	0.919099901746097	Not queried	2.64666688108068	0.000127581396931242	0.655640798829653
20	56725695	56726185	<a href=\./figures/26246.pdf\" target=\"_blank\">PDF</a></br><a href=\"./figures/26246.tsv\" target=\"_blank\">STATS</a></br><a href=\"http://www.ensembl.org/Homo_sapiens/Location/View?r=20:56725695-56726185\" target=\"_blank\">ENSEMBL</a></br><a href=\"http://genome-euro.ucsc.edu/cgi-bin/hgTracks?position=chr20:56725695-56726185&hgsid=192199020&knownGene=pack&hgFind.matches=uc004dqr.3,\" target=…	491	11	26246	island	0.405007390875423	0.80101424891515	Not queried	2.23147256624827	0.000127581396931242	0.655640798829653
4	190861788	190862268	<a href=\./figures/31440.pdf\" target=\"_blank\">PDF</a></br><a href=\"./figures/31440.tsv\" target=\"_blank\">STATS</a></br><a href=\"http://www.ensembl.org/Homo_sapiens/Location/View?r=4:190861788-190862268\" target=\"_blank\">ENSEMBL</a></br><a href=\"http://genome-euro.ucsc.edu/cgi-bin/hgTracks?position=chr4:190861788-190862268&hgsid=192199020&knownGene=pack&hgFind.matches=uc004dqr.3,\" targe…	481	10	31440	island	0.0212321824058749	0.346139516101426	Not queried	4.1291187206532	0.000129901058693628	0.667561540626556
11	124735089	124735554	<a href=\./figures/8893.pdf\" target=\"_blank\">PDF</a></br><a href=\"./figures/8893.tsv\" target=\"_blank\">STATS</a></br><a href=\"http://www.ensembl.org/Homo_sapiens/Location/View?r=11:124735089-124735554\" target=\"_blank\">ENSEMBL</a></br><a href=\"http://genome-euro.ucsc.edu/cgi-bin/hgTracks?position=chr11:124735089-124735554&hgsid=192199020&knownGene=pack&hgFind.matches=uc004dqr.3,\" targe…	466	10	8893	island	0.0356907134404201	0.402529676279856	Not queried	3.97319530717141	0.000129901058693628	0.667561540626556
11	89224288	89224799	<a href=\./figures/6838.pdf\" target=\"_blank\">PDF</a></br><a href=\"./figures/6838.tsv\" target=\"_blank\">STATS</a></br><a href=\"http://www.ensembl.org/Homo_sapiens/Location/View?r=11:89224288-89224799\" target=\"_blank\">ENSEMBL</a></br><a href=\"http://genome-euro.ucsc.edu/cgi-bin/hgTracks?position=chr11:89224288-89224799&hgsid=192199020&knownGene=pack&hgFind.matches=uc004dqr.3,\" target=\"…	512	10	6838	gene;island	0.140197332695947	0.0203453607441734	Not queried	3.23790820724105	0.000129901058693628	0.667561540626556
7	150019955	150020401	<a href=\./figures/37207.pdf\" target=\"_blank\">PDF</a></br><a href=\"./figures/37207.tsv\" target=\"_blank\">STATS</a></br><a href=\"http://www.ensembl.org/Homo_sapiens/Location/View?r=7:150019955-150020401\" target=\"_blank\">ENSEMBL</a></br><a href=\"http://genome-euro.ucsc.edu/cgi-bin/hgTracks?position=chr7:150019955-150020401&hgsid=192199020&knownGene=pack&hgFind.matches=uc004dqr.3,\" targe…	447	10	37207	gene;island	0.34359873283278	0.16759096682136	Not queried	1.56684725438954	0.000129901058693628	0.667561540626556
5	126409007	126409573	<a href=\./figures/33003.pdf\" target=\"_blank\">PDF</a></br><a href=\"./figures/33003.tsv\" target=\"_blank\">STATS</a></br><a href=\"http://www.ensembl.org/Homo_sapiens/Location/View?r=5:126409007-126409573\" target=\"_blank\">ENSEMBL</a></br><a href=\"http://genome-euro.ucsc.edu/cgi-bin/hgTracks?position=chr5:126409007-126409573&hgsid=192199020&knownGene=pack&hgFind.matches=uc004dqr.3,\" targe…	567	12	33003	island	0.455407177458535	0.937334015008922	Not queried	4.57348325225001	0.000144222448704882	0.741159163894391
16	58548873	58549320	<a href=\./figures/15244.pdf\" target=\"_blank\">PDF</a></br><a href=\"./figures/15244.tsv\" target=\"_blank\">STATS</a></br><a href=\"http://www.ensembl.org/Homo_sapiens/Location/View?r=16:58548873-58549320\" target=\"_blank\">ENSEMBL</a></br><a href=\"http://genome-euro.ucsc.edu/cgi-bin/hgTracks?position=chr16:58548873-58549320&hgsid=192199020&knownGene=pack&hgFind.matches=uc004dqr.3,\" target=…	448	8	15244	tss;island	0.0153604573546095	0.942645788455218	Not queried	10.0989693181982	0.000155400155400155	0.798601398601399
X	133941107	133941225	<a href=\./figures/41113.pdf\" target=\"_blank\">PDF</a></br><a href=\"./figures/41113.tsv\" target=\"_blank\">STATS</a></br><a href=\"http://www.ensembl.org/Homo_sapiens/Location/View?r=X:133941107-133941225\" target=\"_blank\">ENSEMBL</a></br><a href=\"http://genome-euro.ucsc.edu/cgi-bin/hgTracks?position=chrX:133941107-133941225&hgsid=192199020&knownGene=pack&hgFind.matches=uc004dqr.3,\" targe…	119	8	41113	gene	0.916388621929672	0.0154986315837871	Not queried	9.95037888370245	0.000155400155400155	0.798601398601399
1	165738180	165738563	<a href=\./figures/2065.pdf\" target=\"_blank\">PDF</a></br><a href=\"./figures/2065.tsv\" target=\"_blank\">STATS</a></br><a href=\"http://www.ensembl.org/Homo_sapiens/Location/View?r=1:165738180-165738563\" target=\"_blank\">ENSEMBL</a></br><a href=\"http://genome-euro.ucsc.edu/cgi-bin/hgTracks?position=chr1:165738180-165738563&hgsid=192199020&knownGene=pack&hgFind.matches=uc004dqr.3,\" target=…	384	8	2065	tss	0.956307275361421	0.0222511254928618	Not queried	9.30127733028067	0.000155400155400155	0.798601398601399
X	20134346	20134908	<a href=\./figures/40946.pdf\" target=\"_blank\">PDF</a></br><a href=\"./figures/40946.tsv\" target=\"_blank\">STATS</a></br><a href=\"http://www.ensembl.org/Homo_sapiens/Location/View?r=X:20134346-20134908\" target=\"_blank\">ENSEMBL</a></br><a href=\"http://genome-euro.ucsc.edu/cgi-bin/hgTracks?position=chrX:20134346-20134908&hgsid=192199020&knownGene=pack&hgFind.matches=uc004dqr.3,\" target=\"…	563	8	40946	gene;island	0.020379050011718	0.923845935087376	Not queried	9.17312076908637	0.000155400155400155	0.798601398601399
6	27832728	27833095	<a href=\./figures/34661.pdf\" target=\"_blank\">PDF</a></br><a href=\"./figures/34661.tsv\" target=\"_blank\">STATS</a></br><a href=\"http://www.ensembl.org/Homo_sapiens/Location/View?r=6:27832728-27833095\" target=\"_blank\">ENSEMBL</a></br><a href=\"http://genome-euro.ucsc.edu/cgi-bin/hgTracks?position=chr6:27832728-27833095&hgsid=192199020&knownGene=pack&hgFind.matches=uc004dqr.3,\" target=\"…	368	8	34661	tss	0.0334313433722684	0.95911115758628	Not queried	8.93533464351037	0.000155400155400155	0.798601398601399
20	30134929	30135177	<a href=\./figures/25623.pdf\" target=\"_blank\">PDF</a></br><a href=\"./figures/25623.tsv\" target=\"_blank\">STATS</a></br><a href=\"http://www.ensembl.org/Homo_sapiens/Location/View?r=20:30134929-30135177\" target=\"_blank\">ENSEMBL</a></br><a href=\"http://genome-euro.ucsc.edu/cgi-bin/hgTracks?position=chr20:30134929-30135177&hgsid=192199020&knownGene=pack&hgFind.matches=uc004dqr.3,\" target=…	249	8	25623	tss	0.970127948073306	0.0837978652926904	Not queried	8.68448773031907	0.000155400155400155	0.798601398601399
7	45026259	45026583	<a href=\./figures/37511.pdf\" target=\"_blank\">PDF</a></br><a href=\"./figures/37511.tsv\" target=\"_blank\">STATS</a></br><a href=\"http://www.ensembl.org/Homo_sapiens/Location/View?r=7:45026259-45026583\" target=\"_blank\">ENSEMBL</a></br><a href=\"http://genome-euro.ucsc.edu/cgi-bin/hgTracks?position=chr7:45026259-45026583&hgsid=192199020&knownGene=pack&hgFind.matches=uc004dqr.3,\" target=\"…	325	8	37511	tss;island	0.935826593653431	0.0267846804576486	Not queried	8.53155608020902	0.000155400155400155	0.798601398601399
4	48491941	48492344	<a href=\./figures/30981.pdf\" target=\"_blank\">PDF</a></br><a href=\"./figures/30981.tsv\" target=\"_blank\">STATS</a></br><a href=\"http://www.ensembl.org/Homo_sapiens/Location/View?r=4:48491941-48492344\" target=\"_blank\">ENSEMBL</a></br><a href=\"http://genome-euro.ucsc.edu/cgi-bin/hgTracks?position=chr4:48491941-48492344&hgsid=192199020&knownGene=pack&hgFind.matches=uc004dqr.3,\" target=\"…	404	8	30981	island	0.056763876234282	0.906100300840531	Not queried	8.13464314734968	0.000155400155400155	0.798601398601399
2	73429084	73429539	<a href=\./figures/24374.pdf\" target=\"_blank\">PDF</a></br><a href=\"./figures/24374.tsv\" target=\"_blank\">STATS</a></br><a href=\"http://www.ensembl.org/Homo_sapiens/Location/View?r=2:73429084-73429539\" target=\"_blank\">ENSEMBL</a></br><a href=\"http://genome-euro.ucsc.edu/cgi-bin/hgTracks?position=chr2:73429084-73429539&hgsid=192199020&knownGene=pack&hgFind.matches=uc004dqr.3,\" target=\"…	456	8	24374	island	0.954762014683735	0.072250117264164	Not queried	7.91690841318919	0.000155400155400155	0.798601398601399
6	84140564	84140997	<a href=\./figures/36228.pdf\" target=\"_blank\">PDF</a></br><a href=\"./figures/36228.tsv\" target=\"_blank\">STATS</a></br><a href=\"http://www.ensembl.org/Homo_sapiens/Location/View?r=6:84140564-84140997\" target=\"_blank\">ENSEMBL</a></br><a href=\"http://genome-euro.ucsc.edu/cgi-bin/hgTracks?position=chr6:84140564-84140997&hgsid=192199020&knownGene=pack&hgFind.matches=uc004dqr.3,\" target=\"…	434	8	36228	island	0.0305677850784478	0.914714038797022	Not queried	7.71680895558846	0.000155400155400155	0.798601398601399
2	45159894	45160554	<a href=\./figures/24222.pdf\" target=\"_blank\">PDF</a></br><a href=\"./figures/24222.tsv\" target=\"_blank\">STATS</a></br><a href=\"http://www.ensembl.org/Homo_sapiens/Location/View?r=2:45159894-45160554\" target=\"_blank\">ENSEMBL</a></br><a href=\"http://genome-euro.ucsc.edu/cgi-bin/hgTracks?position=chr2:45159894-45160554&hgsid=192199020&knownGene=pack&hgFind.matches=uc004dqr.3,\" target=\"…	661	8	24222	island	0.903922417914395	0.0639839698985791	Not queried	7.70882238489393	0.000155400155400155	0.798601398601399
2	113341711	113341977	<a href=\./figures/23541.pdf\" target=\"_blank\">PDF</a></br><a href=\"./figures/23541.tsv\" target=\"_blank\">STATS</a></br><a href=\"http://www.ensembl.org/Homo_sapiens/Location/View?r=2:113341711-113341977\" target=\"_blank\">ENSEMBL</a></br><a href=\"http://genome-euro.ucsc.edu/cgi-bin/hgTracks?position=chr2:113341711-113341977&hgsid=192199020&knownGene=pack&hgFind.matches=uc004dqr.3,\" targe…	267	8	23541	tss	0.0312819568651095	0.850221526805939	Not queried	7.60151836802605	0.000155400155400155	0.798601398601399
13	36872048	36872346	<a href=\./figures/11365.pdf\" target=\"_blank\">PDF</a></br><a href=\"./figures/11365.tsv\" target=\"_blank\">STATS</a></br><a href=\"http://www.ensembl.org/Homo_sapiens/Location/View?r=13:36872048-36872346\" target=\"_blank\">ENSEMBL</a></br><a href=\"http://genome-euro.ucsc.edu/cgi-bin/hgTracks?position=chr13:36872048-36872346&hgsid=192199020&knownGene=pack&hgFind.matches=uc004dqr.3,\" target=…	299	8	11365	tss	0.940209397415898	0.0658924813248313	Not queried	7.57113917012608	0.000155400155400155	0.798601398601399
6	10419684	10420079	<a href=\./figures/35368.pdf\" target=\"_blank\">PDF</a></br><a href=\"./figures/35368.tsv\" target=\"_blank\">STATS</a></br><a href=\"http://www.ensembl.org/Homo_sapiens/Location/View?r=6:10419684-10420079\" target=\"_blank\">ENSEMBL</a></br><a href=\"http://genome-euro.ucsc.edu/cgi-bin/hgTracks?position=chr6:10419684-10420079&hgsid=192199020&knownGene=pack&hgFind.matches=uc004dqr.3,\" target=\"…	396	8	35368	island	0.0421917636462132	0.794677729530458	Not queried	7.35840413888233	0.000155400155400155	0.798601398601399
X	83757470	83757693	<a href=\./figures/41408.pdf\" target=\"_blank\">PDF</a></br><a href=\"./figures/41408.tsv\" target=\"_blank\">STATS</a></br><a href=\"http://www.ensembl.org/Homo_sapiens/Location/View?r=X:83757470-83757693\" target=\"_blank\">ENSEMBL</a></br><a href=\"http://genome-euro.ucsc.edu/cgi-bin/hgTracks?position=chrX:83757470-83757693&hgsid=192199020&knownGene=pack&hgFind.matches=uc004dqr.3,\" target=\"…	224	8	41408	tss	0.023901104519266	0.71093226387168	Not queried	7.29955111141407	0.000155400155400155	0.798601398601399
22	21386798	21387058	<a href=\./figures/27288.pdf\" target=\"_blank\">PDF</a></br><a href=\"./figures/27288.tsv\" target=\"_blank\">STATS</a></br><a href=\"http://www.ensembl.org/Homo_sapiens/Location/View?r=22:21386798-21387058\" target=\"_blank\">ENSEMBL</a></br><a href=\"http://genome-euro.ucsc.edu/cgi-bin/hgTracks?position=chr22:21386798-21387058&hgsid=192199020&knownGene=pack&hgFind.matches=uc004dqr.3,\" target=…	261	8	27288	island	0.0264815567785298	0.759736510047269	Not queried	7.2599999367122	0.000155400155400155	0.798601398601399
6	164392967	164393860	<a href=\./figures/36557.pdf\" target=\"_blank\">PDF</a></br><a href=\"./figures/36557.tsv\" target=\"_blank\">STATS</a></br><a href=\"http://www.ensembl.org/Homo_sapiens/Location/View?r=6:164392967-164393860\" target=\"_blank\">ENSEMBL</a></br><a href=\"http://genome-euro.ucsc.edu/cgi-bin/hgTracks?position=chr6:164392967-164393860&hgsid=192199020&knownGene=pack&hgFind.matches=uc004dqr.3,\" targe…	894	8	36557	island	0.0723900834747591	0.851465228197163	Not queried	7.21660238695073	0.000155400155400155	0.798601398601399
11	34460107	34460386	<a href=\./figures/7221.pdf\" target=\"_blank\">PDF</a></br><a href=\"./figures/7221.tsv\" target=\"_blank\">STATS</a></br><a href=\"http://www.ensembl.org/Homo_sapiens/Location/View?r=11:34460107-34460386\" target=\"_blank\">ENSEMBL</a></br><a href=\"http://genome-euro.ucsc.edu/cgi-bin/hgTracks?position=chr11:34460107-34460386&hgsid=192199020&knownGene=pack&hgFind.matches=uc004dqr.3,\" target=\"…	280	8	7221	tss	0.027424453788914	0.810877188160963	Not queried	7.17392374481322	0.000155400155400155	0.798601398601399
5	1594676	1595048	<a href=\./figures/31912.pdf\" target=\"_blank\">PDF</a></br><a href=\"./figures/31912.tsv\" target=\"_blank\">STATS</a></br><a href=\"http://www.ensembl.org/Homo_sapiens/Location/View?r=5:1594676-1595048\" target=\"_blank\">ENSEMBL</a></br><a href=\"http://genome-euro.ucsc.edu/cgi-bin/hgTracks?position=chr5:1594676-1595048&hgsid=192199020&knownGene=pack&hgFind.matches=uc004dqr.3,\" target=\"_bla…	373	8	31912	tss	0.963418873585796	0.145182258471994	Not queried	7.13711221708738	0.000155400155400155	0.798601398601399
8	24772137	24772513	<a href=\./figures/39183.pdf\" target=\"_blank\">PDF</a></br><a href=\"./figures/39183.tsv\" target=\"_blank\">STATS</a></br><a href=\"http://www.ensembl.org/Homo_sapiens/Location/View?r=8:24772137-24772513\" target=\"_blank\">ENSEMBL</a></br><a href=\"http://genome-euro.ucsc.edu/cgi-bin/hgTracks?position=chr8:24772137-24772513&hgsid=192199020&knownGene=pack&hgFind.matches=uc004dqr.3,\" target=\"…	377	8	39183	gene;island	0.0613360354757371	0.917906795148087	Not queried	7.01728431089359	0.000155400155400155	0.798601398601399
17	21030030	21030370	<a href=\./figures/18082.pdf\" target=\"_blank\">PDF</a></br><a href=\"./figures/18082.tsv\" target=\"_blank\">STATS</a></br><a href=\"http://www.ensembl.org/Homo_sapiens/Location/View?r=17:21030030-21030370\" target=\"_blank\">ENSEMBL</a></br><a href=\"http://genome-euro.ucsc.edu/cgi-bin/hgTracks?position=chr17:21030030-21030370&hgsid=192199020&knownGene=pack&hgFind.matches=uc004dqr.3,\" target=…	341	8	18082	island	0.0157880467057526	0.664134294262093	Not queried	6.85854620356803	0.000155400155400155	0.798601398601399
6	79576851	79577177	<a href=\./figures/35015.pdf\" target=\"_blank\">PDF</a></br><a href=\"./figures/35015.tsv\" target=\"_blank\">STATS</a></br><a href=\"http://www.ensembl.org/Homo_sapiens/Location/View?r=6:79576851-79577177\" target=\"_blank\">ENSEMBL</a></br><a href=\"http://genome-euro.ucsc.edu/cgi-bin/hgTracks?position=chr6:79576851-79577177&hgsid=192199020&knownGene=pack&hgFind.matches=uc004dqr.3,\" target=\"…	327	8	35015	tss	0.0322887736156088	0.706407573627077	Not queried	6.82769228324889	0.000155400155400155	0.798601398601399
1	68512539	68513063	<a href=\./figures/572.pdf\" target=\"_blank\">PDF</a></br><a href=\"./figures/572.tsv\" target=\"_blank\">STATS</a></br><a href=\"http://www.ensembl.org/Homo_sapiens/Location/View?r=1:68512539-68513063\" target=\"_blank\">ENSEMBL</a></br><a href=\"http://genome-euro.ucsc.edu/cgi-bin/hgTracks?position=chr1:68512539-68513063&hgsid=192199020&knownGene=pack&hgFind.matches=uc004dqr.3,\" target=\"_bla…	525	8	572	gene;island	0.0552034481010979	0.880162982574194	Not queried	6.73862389456322	0.000155400155400155	0.798601398601399
19	1132256	1132537	<a href=\./figures/19609.pdf\" target=\"_blank\">PDF</a></br><a href=\"./figures/19609.tsv\" target=\"_blank\">STATS</a></br><a href=\"http://www.ensembl.org/Homo_sapiens/Location/View?r=19:1132256-1132537\" target=\"_blank\">ENSEMBL</a></br><a href=\"http://genome-euro.ucsc.edu/cgi-bin/hgTracks?position=chr19:1132256-1132537&hgsid=192199020&knownGene=pack&hgFind.matches=uc004dqr.3,\" target=\"_b…	282	8	19609	gene	0.0288598640104513	0.803342332604756	Not queried	6.7309294217916	0.000155400155400155	0.798601398601399
X	92928508	92928730	<a href=\./figures/41413.pdf\" target=\"_blank\">PDF</a></br><a href=\"./figures/41413.tsv\" target=\"_blank\">STATS</a></br><a href=\"http://www.ensembl.org/Homo_sapiens/Location/View?r=X:92928508-92928730\" target=\"_blank\">ENSEMBL</a></br><a href=\"http://genome-euro.ucsc.edu/cgi-bin/hgTracks?position=chrX:92928508-92928730&hgsid=192199020&knownGene=pack&hgFind.matches=uc004dqr.3,\" target=\"…	223	8	41413	tss;island	0.0151285397638487	0.565243533354453	Not queried	6.65107242066	0.000155400155400155	0.798601398601399
17	75315486	75315868	<a href=\./figures/16768.pdf\" target=\"_blank\">PDF</a></br><a href=\"./figures/16768.tsv\" target=\"_blank\">STATS</a></br><a href=\"http://www.ensembl.org/Homo_sapiens/Location/View?r=17:75315486-75315868\" target=\"_blank\">ENSEMBL</a></br><a href=\"http://genome-euro.ucsc.edu/cgi-bin/hgTracks?position=chr17:75315486-75315868&hgsid=192199020&knownGene=pack&hgFind.matches=uc004dqr.3,\" target=…	383	8	16768	gene	0.0370908674606966	0.791060330713237	Not queried	6.61017437237073	0.000155400155400155	0.798601398601399
19	52900882	52900988	<a href=\./figures/20977.pdf\" target=\"_blank\">PDF</a></br><a href=\"./figures/20977.tsv\" target=\"_blank\">STATS</a></br><a href=\"http://www.ensembl.org/Homo_sapiens/Location/View?r=19:52900882-52900988\" target=\"_blank\">ENSEMBL</a></br><a href=\"http://genome-euro.ucsc.edu/cgi-bin/hgTracks?position=chr19:52900882-52900988&hgsid=192199020&knownGene=pack&hgFind.matches=uc004dqr.3,\" target=…	107	8	20977	tss	0.0482329451756856	0.840520690899651	Not queried	6.47198753656904	0.000155400155400155	0.798601398601399
19	44324856	44325008	<a href=\./figures/20799.pdf\" target=\"_blank\">PDF</a></br><a href=\"./figures/20799.tsv\" target=\"_blank\">STATS</a></br><a href=\"http://www.ensembl.org/Homo_sapiens/Location/View?r=19:44324856-44325008\" target=\"_blank\">ENSEMBL</a></br><a href=\"http://genome-euro.ucsc.edu/cgi-bin/hgTracks?position=chr19:44324856-44325008&hgsid=192199020&knownGene=pack&hgFind.matches=uc004dqr.3,\" target=…	153	8	20799	tss	0.0183360431534932	0.652839192143238	Not queried	6.45488233893092	0.000155400155400155	0.798601398601399
8	82633454	82633764	<a href=\./figures/40356.pdf\" target=\"_blank\">PDF</a></br><a href=\"./figures/40356.tsv\" target=\"_blank\">STATS</a></br><a href=\"http://www.ensembl.org/Homo_sapiens/Location/View?r=8:82633454-82633764\" target=\"_blank\">ENSEMBL</a></br><a href=\"http://genome-euro.ucsc.edu/cgi-bin/hgTracks?position=chr8:82633454-82633764&hgsid=192199020&knownGene=pack&hgFind.matches=uc004dqr.3,\" target=\"…	311	8	40356	island	0.0171022006411996	0.500730084203919	Not queried	6.38000651554895	0.000155400155400155	0.798601398601399
2	172952883	172953630	<a href=\./figures/22886.pdf\" target=\"_blank\">PDF</a></br><a href=\"./figures/22886.tsv\" target=\"_blank\">STATS</a></br><a href=\"http://www.ensembl.org/Homo_sapiens/Location/View?r=2:172952883-172953630\" target=\"_blank\">ENSEMBL</a></br><a href=\"http://genome-euro.ucsc.edu/cgi-bin/hgTracks?position=chr2:172952883-172953630&hgsid=192199020&knownGene=pack&hgFind.matches=uc004dqr.3,\" targe…	748	8	22886	gene;island	0.910542896730608	0.191835642991263	Not queried	6.37160358405924	0.000155400155400155	0.798601398601399
1	43751270	43751563	<a href=\./figures/1555.pdf\" target=\"_blank\">PDF</a></br><a href=\"./figures/1555.tsv\" target=\"_blank\">STATS</a></br><a href=\"http://www.ensembl.org/Homo_sapiens/Location/View?r=1:43751270-43751563\" target=\"_blank\">ENSEMBL</a></br><a href=\"http://genome-euro.ucsc.edu/cgi-bin/hgTracks?position=chr1:43751270-43751563&hgsid=192199020&knownGene=pack&hgFind.matches=uc004dqr.3,\" target=\"_b…	294	8	1555	tss	0.0239202447235515	0.560908660184438	Not queried	6.35955215722412	0.000155400155400155	0.798601398601399
20	29611652	29611924	<a href=\./figures/26029.pdf\" target=\"_blank\">PDF</a></br><a href=\"./figures/26029.tsv\" target=\"_blank\">STATS</a></br><a href=\"http://www.ensembl.org/Homo_sapiens/Location/View?r=20:29611652-29611924\" target=\"_blank\">ENSEMBL</a></br><a href=\"http://genome-euro.ucsc.edu/cgi-bin/hgTracks?position=chr20:29611652-29611924&hgsid=192199020&knownGene=pack&hgFind.matches=uc004dqr.3,\" target=…	273	8	26029	island	0.0200288418689137	0.619830452303621	Not queried	6.34296482108441	0.000155400155400155	0.798601398601399
X	77151065	77151316	<a href=\./figures/41400.pdf\" target=\"_blank\">PDF</a></br><a href=\"./figures/41400.tsv\" target=\"_blank\">STATS</a></br><a href=\"http://www.ensembl.org/Homo_sapiens/Location/View?r=X:77151065-77151316\" target=\"_blank\">ENSEMBL</a></br><a href=\"http://genome-euro.ucsc.edu/cgi-bin/hgTracks?position=chrX:77151065-77151316&hgsid=192199020&knownGene=pack&hgFind.matches=uc004dqr.3,\" target=\"…	252	8	41400	tss	0.0275723552022999	0.644216954178002	Not queried	6.33812374447628	0.000155400155400155	0.798601398601399
2	27531163	27531535	<a href=\./figures/23225.pdf\" target=\"_blank\">PDF</a></br><a href=\"./figures/23225.tsv\" target=\"_blank\">STATS</a></br><a href=\"http://www.ensembl.org/Homo_sapiens/Location/View?r=2:27531163-27531535\" target=\"_blank\">ENSEMBL</a></br><a href=\"http://genome-euro.ucsc.edu/cgi-bin/hgTracks?position=chr2:27531163-27531535&hgsid=192199020&knownGene=pack&hgFind.matches=uc004dqr.3,\" target=\"…	373	8	23225	tss	0.054250052360693	0.756588301855108	Not queried	6.23661313101737	0.000155400155400155	0.798601398601399
17	4802692	4803053	<a href=\./figures/16323.pdf\" target=\"_blank\">PDF</a></br><a href=\"./figures/16323.tsv\" target=\"_blank\">STATS</a></br><a href=\"http://www.ensembl.org/Homo_sapiens/Location/View?r=17:4802692-4803053\" target=\"_blank\">ENSEMBL</a></br><a href=\"http://genome-euro.ucsc.edu/cgi-bin/hgTracks?position=chr17:4802692-4803053&hgsid=192199020&knownGene=pack&hgFind.matches=uc004dqr.3,\" target=\"_b…	362	8	16323	gene;island	0.0194795748694257	0.609397178047309	Not queried	6.14357699085975	0.000155400155400155	0.798601398601399
2	63285365	63286049	<a href=\./figures/24304.pdf\" target=\"_blank\">PDF</a></br><a href=\"./figures/24304.tsv\" target=\"_blank\">STATS</a></br><a href=\"http://www.ensembl.org/Homo_sapiens/Location/View?r=2:63285365-63286049\" target=\"_blank\">ENSEMBL</a></br><a href=\"http://genome-euro.ucsc.edu/cgi-bin/hgTracks?position=chr2:63285365-63286049&hgsid=192199020&knownGene=pack&hgFind.matches=uc004dqr.3,\" target=\"…	685	8	24304	island	0.907550462105215	0.0979682110847371	Not queried	6.11850514909384	0.000155400155400155	0.798601398601399
4	54959419	54960259	<a href=\./figures/30998.pdf\" target=\"_blank\">PDF</a></br><a href=\"./figures/30998.tsv\" target=\"_blank\">STATS</a></br><a href=\"http://www.ensembl.org/Homo_sapiens/Location/View?r=4:54959419-54960259\" target=\"_blank\">ENSEMBL</a></br><a href=\"http://genome-euro.ucsc.edu/cgi-bin/hgTracks?position=chr4:54959419-54960259&hgsid=192199020&knownGene=pack&hgFind.matches=uc004dqr.3,\" target=\"…	841	8	30998	island	0.781489747180257	0.0565197762782259	Not queried	6.05971936815491	0.000155400155400155	0.798601398601399
3	138658243	138659021	<a href=\./figures/29486.pdf\" target=\"_blank\">PDF</a></br><a href=\"./figures/29486.tsv\" target=\"_blank\">STATS</a></br><a href=\"http://www.ensembl.org/Homo_sapiens/Location/View?r=3:138658243-138659021\" target=\"_blank\">ENSEMBL</a></br><a href=\"http://genome-euro.ucsc.edu/cgi-bin/hgTracks?position=chr3:138658243-138659021&hgsid=192199020&knownGene=pack&hgFind.matches=uc004dqr.3,\" targe…	779	8	29486	island	0.815032929343562	0.0697008278407842	Not queried	6.05311170557836	0.000155400155400155	0.798601398601399
3	44753865	44754131	<a href=\./figures/28218.pdf\" target=\"_blank\">PDF</a></br><a href=\"./figures/28218.tsv\" target=\"_blank\">STATS</a></br><a href=\"http://www.ensembl.org/Homo_sapiens/Location/View?r=3:44753865-44754131\" target=\"_blank\">ENSEMBL</a></br><a href=\"http://genome-euro.ucsc.edu/cgi-bin/hgTracks?position=chr3:44753865-44754131&hgsid=192199020&knownGene=pack&hgFind.matches=uc004dqr.3,\" target=\"…	267	8	28218	tss	0.57126198280156	0.027302971737871	Not queried	6.03055376109809	0.000155400155400155	0.798601398601399
1	209957965	209958343	<a href=\./figures/2228.pdf\" target=\"_blank\">PDF</a></br><a href=\"./figures/2228.tsv\" target=\"_blank\">STATS</a></br><a href=\"http://www.ensembl.org/Homo_sapiens/Location/View?r=1:209957965-209958343\" target=\"_blank\">ENSEMBL</a></br><a href=\"http://genome-euro.ucsc.edu/cgi-bin/hgTracks?position=chr1:209957965-209958343&hgsid=192199020&knownGene=pack&hgFind.matches=uc004dqr.3,\" target=…	379	8	2228	tss;island	0.0200595935649423	0.587887254993984	Not queried	6.02842851665566	0.000155400155400155	0.798601398601399
21	36041334	36041699	<a href=\./figures/26621.pdf\" target=\"_blank\">PDF</a></br><a href=\"./figures/26621.tsv\" target=\"_blank\">STATS</a></br><a href=\"http://www.ensembl.org/Homo_sapiens/Location/View?r=21:36041334-36041699\" target=\"_blank\">ENSEMBL</a></br><a href=\"http://genome-euro.ucsc.edu/cgi-bin/hgTracks?position=chr21:36041334-36041699&hgsid=192199020&knownGene=pack&hgFind.matches=uc004dqr.3,\" target=…	366	8	26621	island	0.646539577960171	0.0238932277498856	Not queried	5.94586772174795	0.000155400155400155	0.798601398601399
11	65554042	65554410	<a href=\./figures/7420.pdf\" target=\"_blank\">PDF</a></br><a href=\"./figures/7420.tsv\" target=\"_blank\">STATS</a></br><a href=\"http://www.ensembl.org/Homo_sapiens/Location/View?r=11:65554042-65554410\" target=\"_blank\">ENSEMBL</a></br><a href=\"http://genome-euro.ucsc.edu/cgi-bin/hgTracks?position=chr11:65554042-65554410&hgsid=192199020&knownGene=pack&hgFind.matches=uc004dqr.3,\" target=\"…	369	8	7420	tss;island	0.0304599894512948	0.628386918670566	Not queried	5.93619036123141	0.000155400155400155	0.798601398601399
1	2985218	2985720	<a href=\./figures/1176.pdf\" target=\"_blank\">PDF</a></br><a href=\"./figures/1176.tsv\" target=\"_blank\">STATS</a></br><a href=\"http://www.ensembl.org/Homo_sapiens/Location/View?r=1:2985218-2985720\" target=\"_blank\">ENSEMBL</a></br><a href=\"http://genome-euro.ucsc.edu/cgi-bin/hgTracks?position=chr1:2985218-2985720&hgsid=192199020&knownGene=pack&hgFind.matches=uc004dqr.3,\" target=\"_blank…	503	8	1176	tss;island	0.0395261926995896	0.643371496830274	Not queried	5.92473303146217	0.000155400155400155	0.798601398601399
19	4831543	4832024	<a href=\./figures/21354.pdf\" target=\"_blank\">PDF</a></br><a href=\"./figures/21354.tsv\" target=\"_blank\">STATS</a></br><a href=\"http://www.ensembl.org/Homo_sapiens/Location/View?r=19:4831543-4832024\" target=\"_blank\">ENSEMBL</a></br><a href=\"http://genome-euro.ucsc.edu/cgi-bin/hgTracks?position=chr19:4831543-4832024&hgsid=192199020&knownGene=pack&hgFind.matches=uc004dqr.3,\" target=\"_b…	482	8	21354	island	0.0659318483981902	0.807158385493997	Not queried	5.90739056982815	0.000155400155400155	0.798601398601399
4	15704393	15704844	<a href=\./figures/30888.pdf\" target=\"_blank\">PDF</a></br><a href=\"./figures/30888.tsv\" target=\"_blank\">STATS</a></br><a href=\"http://www.ensembl.org/Homo_sapiens/Location/View?r=4:15704393-15704844\" target=\"_blank\">ENSEMBL</a></br><a href=\"http://genome-euro.ucsc.edu/cgi-bin/hgTracks?position=chr4:15704393-15704844&hgsid=192199020&knownGene=pack&hgFind.matches=uc004dqr.3,\" target=\"…	452	8	30888	island	0.128187172443327	0.87699395466753	Not queried	5.84572455592282	0.000155400155400155	0.798601398601399
11	62474725	62475078	<a href=\./figures/6625.pdf\" target=\"_blank\">PDF</a></br><a href=\"./figures/6625.tsv\" target=\"_blank\">STATS</a></br><a href=\"http://www.ensembl.org/Homo_sapiens/Location/View?r=11:62474725-62475078\" target=\"_blank\">ENSEMBL</a></br><a href=\"http://genome-euro.ucsc.edu/cgi-bin/hgTracks?position=chr11:62474725-62475078&hgsid=192199020&knownGene=pack&hgFind.matches=uc004dqr.3,\" target=\"…	354	8	6625	gene;tss;island	0.721710300632065	0.0462628422241536	Not queried	5.79528039025195	0.000155400155400155	0.798601398601399
1	209979487	209979779	<a href=\./figures/2229.pdf\" target=\"_blank\">PDF</a></br><a href=\"./figures/2229.tsv\" target=\"_blank\">STATS</a></br><a href=\"http://www.ensembl.org/Homo_sapiens/Location/View?r=1:209979487-209979779\" target=\"_blank\">ENSEMBL</a></br><a href=\"http://genome-euro.ucsc.edu/cgi-bin/hgTracks?position=chr1:209979487-209979779&hgsid=192199020&knownGene=pack&hgFind.matches=uc004dqr.3,\" target=…	293	8	2229	tss	0.0274023502954585	0.593858247823	Not queried	5.70822501384664	0.000155400155400155	0.798601398601399
18	22006316	22006514	<a href=\./figures/19180.pdf\" target=\"_blank\">PDF</a></br><a href=\"./figures/19180.tsv\" target=\"_blank\">STATS</a></br><a href=\"http://www.ensembl.org/Homo_sapiens/Location/View?r=18:22006316-22006514\" target=\"_blank\">ENSEMBL</a></br><a href=\"http://genome-euro.ucsc.edu/cgi-bin/hgTracks?position=chr18:22006316-22006514&hgsid=192199020&knownGene=pack&hgFind.matches=uc004dqr.3,\" target=…	199	8	19180	tss	0.0278956059354136	0.605400789539731	Not queried	5.66750762138741	0.000155400155400155	0.798601398601399
11	45825356	45825579	<a href=\./figures/7245.pdf\" target=\"_blank\">PDF</a></br><a href=\"./figures/7245.tsv\" target=\"_blank\">STATS</a></br><a href=\"http://www.ensembl.org/Homo_sapiens/Location/View?r=11:45825356-45825579\" target=\"_blank\">ENSEMBL</a></br><a href=\"http://genome-euro.ucsc.edu/cgi-bin/hgTracks?position=chr11:45825356-45825579&hgsid=192199020&knownGene=pack&hgFind.matches=uc004dqr.3,\" target=\"…	224	8	7245	tss;island	0.854111575171214	0.0806104543141996	Not queried	5.57383858603495	0.000155400155400155	0.798601398601399
6	166876490	166877038	<a href=\./figures/34480.pdf\" target=\"_blank\">PDF</a></br><a href=\"./figures/34480.tsv\" target=\"_blank\">STATS</a></br><a href=\"http://www.ensembl.org/Homo_sapiens/Location/View?r=6:166876490-166877038\" target=\"_blank\">ENSEMBL</a></br><a href=\"http://genome-euro.ucsc.edu/cgi-bin/hgTracks?position=chr6:166876490-166877038&hgsid=192199020&knownGene=pack&hgFind.matches=uc004dqr.3,\" targe…	549	8	34480	gene	0.163339848310489	0.840508275628066	Not queried	5.54413810469884	0.000155400155400155	0.798601398601399
17	5095195	5095455	<a href=\./figures/17009.pdf\" target=\"_blank\">PDF</a></br><a href=\"./figures/17009.tsv\" target=\"_blank\">STATS</a></br><a href=\"http://www.ensembl.org/Homo_sapiens/Location/View?r=17:5095195-5095455\" target=\"_blank\">ENSEMBL</a></br><a href=\"http://genome-euro.ucsc.edu/cgi-bin/hgTracks?position=chr17:5095195-5095455&hgsid=192199020&knownGene=pack&hgFind.matches=uc004dqr.3,\" target=\"_b…	261	8	17009	tss	0.0233525183924911	0.543020387396368	Not queried	5.44071688112017	0.000155400155400155	0.798601398601399
19	12267308	12267796	<a href=\./figures/21559.pdf\" target=\"_blank\">PDF</a></br><a href=\"./figures/21559.tsv\" target=\"_blank\">STATS</a></br><a href=\"http://www.ensembl.org/Homo_sapiens/Location/View?r=19:12267308-12267796\" target=\"_blank\">ENSEMBL</a></br><a href=\"http://genome-euro.ucsc.edu/cgi-bin/hgTracks?position=chr19:12267308-12267796&hgsid=192199020&knownGene=pack&hgFind.matches=uc004dqr.3,\" target=…	489	8	21559	island	0.0315857673810513	0.518123457638746	Not queried	5.33754656319341	0.000155400155400155	0.798601398601399
7	105221826	105222180	<a href=\./figures/38757.pdf\" target=\"_blank\">PDF</a></br><a href=\"./figures/38757.tsv\" target=\"_blank\">STATS</a></br><a href=\"http://www.ensembl.org/Homo_sapiens/Location/View?r=7:105221826-105222180\" target=\"_blank\">ENSEMBL</a></br><a href=\"http://genome-euro.ucsc.edu/cgi-bin/hgTracks?position=chr7:105221826-105222180&hgsid=192199020&knownGene=pack&hgFind.matches=uc004dqr.3,\" targe…	355	8	38757	island	0.0300646265871119	0.537878741819785	Not queried	5.32064743659205	0.000155400155400155	0.798601398601399
X	70712215	70712810	<a href=\./figures/41025.pdf\" target=\"_blank\">PDF</a></br><a href=\"./figures/41025.tsv\" target=\"_blank\">STATS</a></br><a href=\"http://www.ensembl.org/Homo_sapiens/Location/View?r=X:70712215-70712810\" target=\"_blank\">ENSEMBL</a></br><a href=\"http://genome-euro.ucsc.edu/cgi-bin/hgTracks?position=chrX:70712215-70712810&hgsid=192199020&knownGene=pack&hgFind.matches=uc004dqr.3,\" target=\"…	596	8	41025	gene;island	0.96031113647602	0.366948185715447	Not queried	5.32050292819264	0.000155400155400155	0.798601398601399
6	117086850	117087238	<a href=\./figures/36371.pdf\" target=\"_blank\">PDF</a></br><a href=\"./figures/36371.tsv\" target=\"_blank\">STATS</a></br><a href=\"http://www.ensembl.org/Homo_sapiens/Location/View?r=6:117086850-117087238\" target=\"_blank\">ENSEMBL</a></br><a href=\"http://genome-euro.ucsc.edu/cgi-bin/hgTracks?position=chr6:117086850-117087238&hgsid=192199020&knownGene=pack&hgFind.matches=uc004dqr.3,\" targe…	389	8	36371	island	0.034718651879326	0.628708641602516	Not queried	5.2904405460893	0.000155400155400155	0.798601398601399
16	5121709	5122251	<a href=\./figures/15650.pdf\" target=\"_blank\">PDF</a></br><a href=\"./figures/15650.tsv\" target=\"_blank\">STATS</a></br><a href=\"http://www.ensembl.org/Homo_sapiens/Location/View?r=16:5121709-5122251\" target=\"_blank\">ENSEMBL</a></br><a href=\"http://genome-euro.ucsc.edu/cgi-bin/hgTracks?position=chr16:5121709-5122251&hgsid=192199020&knownGene=pack&hgFind.matches=uc004dqr.3,\" target=\"_b…	543	8	15650	island	0.0227881828912533	0.525610258991623	Not queried	5.28600638213553	0.000155400155400155	0.798601398601399
2	74153795	74154363	<a href=\./figures/24384.pdf\" target=\"_blank\">PDF</a></br><a href=\"./figures/24384.tsv\" target=\"_blank\">STATS</a></br><a href=\"http://www.ensembl.org/Homo_sapiens/Location/View?r=2:74153795-74154363\" target=\"_blank\">ENSEMBL</a></br><a href=\"http://genome-euro.ucsc.edu/cgi-bin/hgTracks?position=chr2:74153795-74154363&hgsid=192199020&knownGene=pack&hgFind.matches=uc004dqr.3,\" target=\"…	569	8	24384	island	0.407050155451322	0.0161635096282321	Not queried	5.2833858228915	0.000155400155400155	0.798601398601399
13	20805380	20805679	<a href=\./figures/11302.pdf\" target=\"_blank\">PDF</a></br><a href=\"./figures/11302.tsv\" target=\"_blank\">STATS</a></br><a href=\"http://www.ensembl.org/Homo_sapiens/Location/View?r=13:20805380-20805679\" target=\"_blank\">ENSEMBL</a></br><a href=\"http://genome-euro.ucsc.edu/cgi-bin/hgTracks?position=chr13:20805380-20805679&hgsid=192199020&knownGene=pack&hgFind.matches=uc004dqr.3,\" target=…	300	8	11302	tss	0.636133076845185	0.0771930337583444	Not queried	5.24580781576011	0.000155400155400155	0.798601398601399
19	35454992	35455389	<a href=\./figures/20661.pdf\" target=\"_blank\">PDF</a></br><a href=\"./figures/20661.tsv\" target=\"_blank\">STATS</a></br><a href=\"http://www.ensembl.org/Homo_sapiens/Location/View?r=19:35454992-35455389\" target=\"_blank\">ENSEMBL</a></br><a href=\"http://genome-euro.ucsc.edu/cgi-bin/hgTracks?position=chr19:35454992-35455389&hgsid=192199020&knownGene=pack&hgFind.matches=uc004dqr.3,\" target=…	398	8	20661	tss	0.547926157451168	0.0251735279415518	Not queried	5.17391228201338	0.000155400155400155	0.798601398601399
4	74847646	74848016	<a href=\./figures/31047.pdf\" target=\"_blank\">PDF</a></br><a href=\"./figures/31047.tsv\" target=\"_blank\">STATS</a></br><a href=\"http://www.ensembl.org/Homo_sapiens/Location/View?r=4:74847646-74848016\" target=\"_blank\">ENSEMBL</a></br><a href=\"http://genome-euro.ucsc.edu/cgi-bin/hgTracks?position=chr4:74847646-74848016&hgsid=192199020&knownGene=pack&hgFind.matches=uc004dqr.3,\" target=\"…	371	8	31047	island	0.0815036973754117	0.848316056488133	Not queried	5.12291584332524	0.000155400155400155	0.798601398601399
2	31361593	31361818	<a href=\./figures/23249.pdf\" target=\"_blank\">PDF</a></br><a href=\"./figures/23249.tsv\" target=\"_blank\">STATS</a></br><a href=\"http://www.ensembl.org/Homo_sapiens/Location/View?r=2:31361593-31361818\" target=\"_blank\">ENSEMBL</a></br><a href=\"http://genome-euro.ucsc.edu/cgi-bin/hgTracks?position=chr2:31361593-31361818&hgsid=192199020&knownGene=pack&hgFind.matches=uc004dqr.3,\" target=\"…	226	8	23249	tss;island	0.661351770992013	0.0714260639134379	Not queried	5.10101946731923	0.000155400155400155	0.798601398601399
8	27182871	27183342	<a href=\./figures/39192.pdf\" target=\"_blank\">PDF</a></br><a href=\"./figures/39192.tsv\" target=\"_blank\">STATS</a></br><a href=\"http://www.ensembl.org/Homo_sapiens/Location/View?r=8:27182871-27183342\" target=\"_blank\">ENSEMBL</a></br><a href=\"http://genome-euro.ucsc.edu/cgi-bin/hgTracks?position=chr8:27182871-27183342&hgsid=192199020&knownGene=pack&hgFind.matches=uc004dqr.3,\" target=\"…	472	8	39192	gene;island	0.0332198316846192	0.57475083463542	Not queried	5.0625461980892	0.000155400155400155	0.798601398601399
3	157261004	157261273	<a href=\./figures/29571.pdf\" target=\"_blank\">PDF</a></br><a href=\"./figures/29571.tsv\" target=\"_blank\">STATS</a></br><a href=\"http://www.ensembl.org/Homo_sapiens/Location/View?r=3:157261004-157261273\" target=\"_blank\">ENSEMBL</a></br><a href=\"http://genome-euro.ucsc.edu/cgi-bin/hgTracks?position=chr3:157261004-157261273&hgsid=192199020&knownGene=pack&hgFind.matches=uc004dqr.3,\" targe…	270	8	29571	island	0.0627931303597267	0.713299587931321	Not queried	5.06170452348948	0.000155400155400155	0.798601398601399
3	42306385	42306974	<a href=\./figures/28969.pdf\" target=\"_blank\">PDF</a></br><a href=\"./figures/28969.tsv\" target=\"_blank\">STATS</a></br><a href=\"http://www.ensembl.org/Homo_sapiens/Location/View?r=3:42306385-42306974\" target=\"_blank\">ENSEMBL</a></br><a href=\"http://genome-euro.ucsc.edu/cgi-bin/hgTracks?position=chr3:42306385-42306974&hgsid=192199020&knownGene=pack&hgFind.matches=uc004dqr.3,\" target=\"…	590	8	28969	island	0.0699854659451548	0.756322841028347	Not queried	4.99501082990851	0.000155400155400155	0.798601398601399
1	156163755	156164205	<a href=\./figures/814.pdf\" target=\"_blank\">PDF</a></br><a href=\"./figures/814.tsv\" target=\"_blank\">STATS</a></br><a href=\"http://www.ensembl.org/Homo_sapiens/Location/View?r=1:156163755-156164205\" target=\"_blank\">ENSEMBL</a></br><a href=\"http://genome-euro.ucsc.edu/cgi-bin/hgTracks?position=chr1:156163755-156164205&hgsid=192199020&knownGene=pack&hgFind.matches=uc004dqr.3,\" target=\"…	451	8	814	gene	0.0251743865039498	0.387522837641696	Not queried	4.9895609020451	0.000155400155400155	0.798601398601399
16	1030383	1030619	<a href=\./figures/14955.pdf\" target=\"_blank\">PDF</a></br><a href=\"./figures/14955.tsv\" target=\"_blank\">STATS</a></br><a href=\"http://www.ensembl.org/Homo_sapiens/Location/View?r=16:1030383-1030619\" target=\"_blank\">ENSEMBL</a></br><a href=\"http://genome-euro.ucsc.edu/cgi-bin/hgTracks?position=chr16:1030383-1030619&hgsid=192199020&knownGene=pack&hgFind.matches=uc004dqr.3,\" target=\"_b…	237	8	14955	tss;island	0.633008358538271	0.0474211695063548	Not queried	4.93631790643873	0.000155400155400155	0.798601398601399
8	48172283	48172992	<a href=\./figures/39624.pdf\" target=\"_blank\">PDF</a></br><a href=\"./figures/39624.tsv\" target=\"_blank\">STATS</a></br><a href=\"http://www.ensembl.org/Homo_sapiens/Location/View?r=8:48172283-48172992\" target=\"_blank\">ENSEMBL</a></br><a href=\"http://genome-euro.ucsc.edu/cgi-bin/hgTracks?position=chr8:48172283-48172992&hgsid=192199020&knownGene=pack&hgFind.matches=uc004dqr.3,\" target=\"…	710	8	39624	tss;island	0.388170174036066	0.0224144320454873	Not queried	4.91123985977311	0.000155400155400155	0.798601398601399
12	2800055	2800500	<a href=\./figures/8982.pdf\" target=\"_blank\">PDF</a></br><a href=\"./figures/8982.tsv\" target=\"_blank\">STATS</a></br><a href=\"http://www.ensembl.org/Homo_sapiens/Location/View?r=12:2800055-2800500\" target=\"_blank\">ENSEMBL</a></br><a href=\"http://genome-euro.ucsc.edu/cgi-bin/hgTracks?position=chr12:2800055-2800500&hgsid=192199020&knownGene=pack&hgFind.matches=uc004dqr.3,\" target=\"_bla…	446	8	8982	gene;island	0.490891481105693	0.0400028600800054	Not queried	4.89705957211001	0.000155400155400155	0.798601398601399
7	27187372	27187691	<a href=\./figures/37428.pdf\" target=\"_blank\">PDF</a></br><a href=\"./figures/37428.tsv\" target=\"_blank\">STATS</a></br><a href=\"http://www.ensembl.org/Homo_sapiens/Location/View?r=7:27187372-27187691\" target=\"_blank\">ENSEMBL</a></br><a href=\"http://genome-euro.ucsc.edu/cgi-bin/hgTracks?position=chr7:27187372-27187691&hgsid=192199020&knownGene=pack&hgFind.matches=uc004dqr.3,\" target=\"…	320	8	37428	tss	0.0385843050393285	0.598221470831096	Not queried	4.88683982091112	0.000155400155400155	0.798601398601399
5	172661803	172662463	<a href=\./figures/33343.pdf\" target=\"_blank\">PDF</a></br><a href=\"./figures/33343.tsv\" target=\"_blank\">STATS</a></br><a href=\"http://www.ensembl.org/Homo_sapiens/Location/View?r=5:172661803-172662463\" target=\"_blank\">ENSEMBL</a></br><a href=\"http://genome-euro.ucsc.edu/cgi-bin/hgTracks?position=chr5:172661803-172662463&hgsid=192199020&knownGene=pack&hgFind.matches=uc004dqr.3,\" targe…	661	8	33343	island	0.127248260173165	0.873472009618591	Not queried	4.83317364136042	0.000155400155400155	0.798601398601399
8	104153592	104153829	<a href=\./figures/39326.pdf\" target=\"_blank\">PDF</a></br><a href=\"./figures/39326.tsv\" target=\"_blank\">STATS</a></br><a href=\"http://www.ensembl.org/Homo_sapiens/Location/View?r=8:104153592-104153829\" target=\"_blank\">ENSEMBL</a></br><a href=\"http://genome-euro.ucsc.edu/cgi-bin/hgTracks?position=chr8:104153592-104153829&hgsid=192199020&knownGene=pack&hgFind.matches=uc004dqr.3,\" targe…	238	8	39326	gene;tss;island	0.551281179475153	0.0601552247991475	Not queried	4.69714384742001	0.000155400155400155	0.798601398601399
1	233086060	233086346	<a href=\./figures/2321.pdf\" target=\"_blank\">PDF</a></br><a href=\"./figures/2321.tsv\" target=\"_blank\">STATS</a></br><a href=\"http://www.ensembl.org/Homo_sapiens/Location/View?r=1:233086060-233086346\" target=\"_blank\">ENSEMBL</a></br><a href=\"http://genome-euro.ucsc.edu/cgi-bin/hgTracks?position=chr1:233086060-233086346&hgsid=192199020&knownGene=pack&hgFind.matches=uc004dqr.3,\" target=…	287	8	2321	tss	0.398217030958374	0.0260306577572717	Not queried	4.52848255247222	0.000155400155400155	0.798601398601399
6	122931154	122931308	<a href=\./figures/35142.pdf\" target=\"_blank\">PDF</a></br><a href=\"./figures/35142.tsv\" target=\"_blank\">STATS</a></br><a href=\"http://www.ensembl.org/Homo_sapiens/Location/View?r=6:122931154-122931308\" target=\"_blank\">ENSEMBL</a></br><a href=\"http://genome-euro.ucsc.edu/cgi-bin/hgTracks?position=chr6:122931154-122931308&hgsid=192199020&knownGene=pack&hgFind.matches=uc004dqr.3,\" targe…	155	8	35142	tss	0.0521756451216961	0.579888166807699	Not queried	4.5177587226367	0.000155400155400155	0.798601398601399
3	49314595	49314920	<a href=\./figures/27737.pdf\" target=\"_blank\">PDF</a></br><a href=\"./figures/27737.tsv\" target=\"_blank\">STATS</a></br><a href=\"http://www.ensembl.org/Homo_sapiens/Location/View?r=3:49314595-49314920\" target=\"_blank\">ENSEMBL</a></br><a href=\"http://genome-euro.ucsc.edu/cgi-bin/hgTracks?position=chr3:49314595-49314920&hgsid=192199020&knownGene=pack&hgFind.matches=uc004dqr.3,\" target=\"…	326	8	27737	gene	0.51333673797755	0.960278299450438	Not queried	4.49575507737221	0.000155400155400155	0.798601398601399
6	101328941	101329504	<a href=\./figures/36307.pdf\" target=\"_blank\">PDF</a></br><a href=\"./figures/36307.tsv\" target=\"_blank\">STATS</a></br><a href=\"http://www.ensembl.org/Homo_sapiens/Location/View?r=6:101328941-101329504\" target=\"_blank\">ENSEMBL</a></br><a href=\"http://genome-euro.ucsc.edu/cgi-bin/hgTracks?position=chr6:101328941-101329504&hgsid=192199020&knownGene=pack&hgFind.matches=uc004dqr.3,\" targe…	564	8	36307	island	0.534401605757438	0.0474256774092262	Not queried	4.40875183130818	0.000155400155400155	0.798601398601399
14	52734156	52734529	<a href=\./figures/12814.pdf\" target=\"_blank\">PDF</a></br><a href=\"./figures/12814.tsv\" target=\"_blank\">STATS</a></br><a href=\"http://www.ensembl.org/Homo_sapiens/Location/View?r=14:52734156-52734529\" target=\"_blank\">ENSEMBL</a></br><a href=\"http://genome-euro.ucsc.edu/cgi-bin/hgTracks?position=chr14:52734156-52734529&hgsid=192199020&knownGene=pack&hgFind.matches=uc004dqr.3,\" target=…	374	8	12814	island	0.32329230698182	0.90351311820911	Not queried	4.40166843385485	0.000155400155400155	0.798601398601399
10	43818243	43818911	<a href=\./figures/5675.pdf\" target=\"_blank\">PDF</a></br><a href=\"./figures/5675.tsv\" target=\"_blank\">STATS</a></br><a href=\"http://www.ensembl.org/Homo_sapiens/Location/View?r=10:43818243-43818911\" target=\"_blank\">ENSEMBL</a></br><a href=\"http://genome-euro.ucsc.edu/cgi-bin/hgTracks?position=chr10:43818243-43818911&hgsid=192199020&knownGene=pack&hgFind.matches=uc004dqr.3,\" target=\"…	669	8	5675	island	0.945312329931323	0.379356540034932	Not queried	4.33073817438032	0.000155400155400155	0.798601398601399
5	80597143	80597395	<a href=\./figures/32095.pdf\" target=\"_blank\">PDF</a></br><a href=\"./figures/32095.tsv\" target=\"_blank\">STATS</a></br><a href=\"http://www.ensembl.org/Homo_sapiens/Location/View?r=5:80597143-80597395\" target=\"_blank\">ENSEMBL</a></br><a href=\"http://genome-euro.ucsc.edu/cgi-bin/hgTracks?position=chr5:80597143-80597395&hgsid=192199020&knownGene=pack&hgFind.matches=uc004dqr.3,\" target=\"…	253	8	32095	tss	0.448449409630449	0.0323034275869376	Not queried	4.32708395216639	0.000155400155400155	0.798601398601399
4	41753439	41754125	<a href=\./figures/30953.pdf\" target=\"_blank\">PDF</a></br><a href=\"./figures/30953.tsv\" target=\"_blank\">STATS</a></br><a href=\"http://www.ensembl.org/Homo_sapiens/Location/View?r=4:41753439-41754125\" target=\"_blank\">ENSEMBL</a></br><a href=\"http://genome-euro.ucsc.edu/cgi-bin/hgTracks?position=chr4:41753439-41754125&hgsid=192199020&knownGene=pack&hgFind.matches=uc004dqr.3,\" target=\"…	687	8	30953	island	0.63366010108971	0.106764217117685	Not queried	4.31827465901583	0.000155400155400155	0.798601398601399
5	140613740	140614106	<a href=\./figures/33164.pdf\" target=\"_blank\">PDF</a></br><a href=\"./figures/33164.tsv\" target=\"_blank\">STATS</a></br><a href=\"http://www.ensembl.org/Homo_sapiens/Location/View?r=5:140613740-140614106\" target=\"_blank\">ENSEMBL</a></br><a href=\"http://genome-euro.ucsc.edu/cgi-bin/hgTracks?position=chr5:140613740-140614106&hgsid=192199020&knownGene=pack&hgFind.matches=uc004dqr.3,\" targe…	367	8	33164	island	0.0222385585744724	0.327805237752958	Not queried	4.30159009251447	0.000155400155400155	0.798601398601399
5	178368071	178368415	<a href=\./figures/33412.pdf\" target=\"_blank\">PDF</a></br><a href=\"./figures/33412.tsv\" target=\"_blank\">STATS</a></br><a href=\"http://www.ensembl.org/Homo_sapiens/Location/View?r=5:178368071-178368415\" target=\"_blank\">ENSEMBL</a></br><a href=\"http://genome-euro.ucsc.edu/cgi-bin/hgTracks?position=chr5:178368071-178368415&hgsid=192199020&knownGene=pack&hgFind.matches=uc004dqr.3,\" targe…	345	8	33412	island	0.394180816888801	0.0245237455765983	Not queried	4.14135638421914	0.000155400155400155	0.798601398601399
1	156182601	156183160	<a href=\./figures/3836.pdf\" target=\"_blank\">PDF</a></br><a href=\"./figures/3836.tsv\" target=\"_blank\">STATS</a></br><a href=\"http://www.ensembl.org/Homo_sapiens/Location/View?r=1:156182601-156183160\" target=\"_blank\">ENSEMBL</a></br><a href=\"http://genome-euro.ucsc.edu/cgi-bin/hgTracks?position=chr1:156182601-156183160&hgsid=192199020&knownGene=pack&hgFind.matches=uc004dqr.3,\" target=…	560	8	3836	island	0.447943297647655	0.0381718141110766	Not queried	4.12338939076779	0.000155400155400155	0.798601398601399
4	53010	53270	<a href=\./figures/30174.pdf\" target=\"_blank\">PDF</a></br><a href=\"./figures/30174.tsv\" target=\"_blank\">STATS</a></br><a href=\"http://www.ensembl.org/Homo_sapiens/Location/View?r=4:53010-53270\" target=\"_blank\">ENSEMBL</a></br><a href=\"http://genome-euro.ucsc.edu/cgi-bin/hgTracks?position=chr4:53010-53270&hgsid=192199020&knownGene=pack&hgFind.matches=uc004dqr.3,\" target=\"_blank\">USC…	261	8	30174	tss	0.0328966440718417	0.407566857856142	Not queried	4.11863954127931	0.000155400155400155	0.798601398601399
1	201368738	201369031	<a href=\./figures/2162.pdf\" target=\"_blank\">PDF</a></br><a href=\"./figures/2162.tsv\" target=\"_blank\">STATS</a></br><a href=\"http://www.ensembl.org/Homo_sapiens/Location/View?r=1:201368738-201369031\" target=\"_blank\">ENSEMBL</a></br><a href=\"http://genome-euro.ucsc.edu/cgi-bin/hgTracks?position=chr1:201368738-201369031&hgsid=192199020&knownGene=pack&hgFind.matches=uc004dqr.3,\" target=…	294	8	2162	tss	0.0228459130948382	0.294554609269547	Not queried	4.09509713704641	0.000155400155400155	0.798601398601399
4	1166755	1166990	<a href=\./figures/29814.pdf\" target=\"_blank\">PDF</a></br><a href=\"./figures/29814.tsv\" target=\"_blank\">STATS</a></br><a href=\"http://www.ensembl.org/Homo_sapiens/Location/View?r=4:1166755-1166990\" target=\"_blank\">ENSEMBL</a></br><a href=\"http://genome-euro.ucsc.edu/cgi-bin/hgTracks?position=chr4:1166755-1166990&hgsid=192199020&knownGene=pack&hgFind.matches=uc004dqr.3,\" target=\"_bla…	236	8	29814	gene;tss;island	0.281900211574821	0.868058718057447	Not queried	3.97921243293016	0.000155400155400155	0.798601398601399
X	49126087	49126243	<a href=\./figures/41316.pdf\" target=\"_blank\">PDF</a></br><a href=\"./figures/41316.tsv\" target=\"_blank\">STATS</a></br><a href=\"http://www.ensembl.org/Homo_sapiens/Location/View?r=X:49126087-49126243\" target=\"_blank\">ENSEMBL</a></br><a href=\"http://genome-euro.ucsc.edu/cgi-bin/hgTracks?position=chrX:49126087-49126243&hgsid=192199020&knownGene=pack&hgFind.matches=uc004dqr.3,\" target=\"…	157	8	41316	tss;island	0.209820671109079	0.758726608036494	Not queried	3.96108031531746	0.000155400155400155	0.798601398601399
17	76128481	76128683	<a href=\./figures/16779.pdf\" target=\"_blank\">PDF</a></br><a href=\"./figures/16779.tsv\" target=\"_blank\">STATS</a></br><a href=\"http://www.ensembl.org/Homo_sapiens/Location/View?r=17:76128481-76128683\" target=\"_blank\">ENSEMBL</a></br><a href=\"http://genome-euro.ucsc.edu/cgi-bin/hgTracks?position=chr17:76128481-76128683&hgsid=192199020&knownGene=pack&hgFind.matches=uc004dqr.3,\" target=…	203	8	16779	gene;island	0.122019345522729	0.70566363695291	Not queried	3.95551569488093	0.000155400155400155	0.798601398601399
12	114846162	114846503	<a href=\./figures/10813.pdf\" target=\"_blank\">PDF</a></br><a href=\"./figures/10813.tsv\" target=\"_blank\">STATS</a></br><a href=\"http://www.ensembl.org/Homo_sapiens/Location/View?r=12:114846162-114846503\" target=\"_blank\">ENSEMBL</a></br><a href=\"http://genome-euro.ucsc.edu/cgi-bin/hgTracks?position=chr12:114846162-114846503&hgsid=192199020&knownGene=pack&hgFind.matches=uc004dqr.3,\" tar…	342	8	10813	island	0.937824098823133	0.459214395052933	Not queried	3.93109710448855	0.000155400155400155	0.798601398601399
X	53461386	53461709	<a href=\./figures/41331.pdf\" target=\"_blank\">PDF</a></br><a href=\"./figures/41331.tsv\" target=\"_blank\">STATS</a></br><a href=\"http://www.ensembl.org/Homo_sapiens/Location/View?r=X:53461386-53461709\" target=\"_blank\">ENSEMBL</a></br><a href=\"http://genome-euro.ucsc.edu/cgi-bin/hgTracks?position=chrX:53461386-53461709&hgsid=192199020&knownGene=pack&hgFind.matches=uc004dqr.3,\" target=\"…	324	8	41331	tss	0.0403667782632548	0.371589626816369	Not queried	3.91177399621076	0.000155400155400155	0.798601398601399
17	80797881	80798078	<a href=\./figures/16926.pdf\" target=\"_blank\">PDF</a></br><a href=\"./figures/16926.tsv\" target=\"_blank\">STATS</a></br><a href=\"http://www.ensembl.org/Homo_sapiens/Location/View?r=17:80797881-80798078\" target=\"_blank\">ENSEMBL</a></br><a href=\"http://genome-euro.ucsc.edu/cgi-bin/hgTracks?position=chr17:80797881-80798078&hgsid=192199020&knownGene=pack&hgFind.matches=uc004dqr.3,\" target=…	198	8	16926	gene	0.393543576542872	0.915850642768007	Not queried	3.90009790093856	0.000155400155400155	0.798601398601399
2	21022431	21023042	<a href=\./figures/24079.pdf\" target=\"_blank\">PDF</a></br><a href=\"./figures/24079.tsv\" target=\"_blank\">STATS</a></br><a href=\"http://www.ensembl.org/Homo_sapiens/Location/View?r=2:21022431-21023042\" target=\"_blank\">ENSEMBL</a></br><a href=\"http://genome-euro.ucsc.edu/cgi-bin/hgTracks?position=chr2:21022431-21023042&hgsid=192199020&knownGene=pack&hgFind.matches=uc004dqr.3,\" target=\"…	612	8	24079	island	0.92280817278889	0.493361249959632	Not queried	3.86966447853977	0.000155400155400155	0.798601398601399
X	135578793	135579224	<a href=\./figures/41549.pdf\" target=\"_blank\">PDF</a></br><a href=\"./figures/41549.tsv\" target=\"_blank\">STATS</a></br><a href=\"http://www.ensembl.org/Homo_sapiens/Location/View?r=X:135578793-135579224\" target=\"_blank\">ENSEMBL</a></br><a href=\"http://genome-euro.ucsc.edu/cgi-bin/hgTracks?position=chrX:135578793-135579224&hgsid=192199020&knownGene=pack&hgFind.matches=uc004dqr.3,\" targe…	432	8	41549	tss;island	0.0409707699896947	0.525800939594447	Not queried	3.85061961243158	0.000155400155400155	0.798601398601399
17	73583839	73584111	<a href=\./figures/17623.pdf\" target=\"_blank\">PDF</a></br><a href=\"./figures/17623.tsv\" target=\"_blank\">STATS</a></br><a href=\"http://www.ensembl.org/Homo_sapiens/Location/View?r=17:73583839-73584111\" target=\"_blank\">ENSEMBL</a></br><a href=\"http://genome-euro.ucsc.edu/cgi-bin/hgTracks?position=chr17:73583839-73584111&hgsid=192199020&knownGene=pack&hgFind.matches=uc004dqr.3,\" target=…	273	8	17623	tss;island	0.52696868730181	0.0930594066622495	Not queried	3.81041140052307	0.000155400155400155	0.798601398601399
X	82763219	82763706	<a href=\./figures/41892.pdf\" target=\"_blank\">PDF</a></br><a href=\"./figures/41892.tsv\" target=\"_blank\">STATS</a></br><a href=\"http://www.ensembl.org/Homo_sapiens/Location/View?r=X:82763219-82763706\" target=\"_blank\">ENSEMBL</a></br><a href=\"http://genome-euro.ucsc.edu/cgi-bin/hgTracks?position=chrX:82763219-82763706&hgsid=192199020&knownGene=pack&hgFind.matches=uc004dqr.3,\" target=\"…	488	8	41892	island	0.363787318200381	0.908347168459992	Not queried	3.80576322679738	0.000155400155400155	0.798601398601399
1	84326462	84326856	<a href=\./figures/3399.pdf\" target=\"_blank\">PDF</a></br><a href=\"./figures/3399.tsv\" target=\"_blank\">STATS</a></br><a href=\"http://www.ensembl.org/Homo_sapiens/Location/View?r=1:84326462-84326856\" target=\"_blank\">ENSEMBL</a></br><a href=\"http://genome-euro.ucsc.edu/cgi-bin/hgTracks?position=chr1:84326462-84326856&hgsid=192199020&knownGene=pack&hgFind.matches=uc004dqr.3,\" target=\"_b…	395	8	3399	island	0.0371643574917236	0.351138515131672	Not queried	3.79268307874067	0.000155400155400155	0.798601398601399
3	49395574	49395991	<a href=\./figures/29073.pdf\" target=\"_blank\">PDF</a></br><a href=\"./figures/29073.tsv\" target=\"_blank\">STATS</a></br><a href=\"http://www.ensembl.org/Homo_sapiens/Location/View?r=3:49395574-49395991\" target=\"_blank\">ENSEMBL</a></br><a href=\"http://genome-euro.ucsc.edu/cgi-bin/hgTracks?position=chr3:49395574-49395991&hgsid=192199020&knownGene=pack&hgFind.matches=uc004dqr.3,\" target=\"…	418	8	29073	island	0.862715905751014	0.34741173386045	Not queried	3.77814566270667	0.000155400155400155	0.798601398601399
22	19743759	19744239	<a href=\./figures/27262.pdf\" target=\"_blank\">PDF</a></br><a href=\"./figures/27262.tsv\" target=\"_blank\">STATS</a></br><a href=\"http://www.ensembl.org/Homo_sapiens/Location/View?r=22:19743759-19744239\" target=\"_blank\">ENSEMBL</a></br><a href=\"http://genome-euro.ucsc.edu/cgi-bin/hgTracks?position=chr22:19743759-19744239&hgsid=192199020&knownGene=pack&hgFind.matches=uc004dqr.3,\" target=…	481	8	27262	island	0.246656303488604	0.77681655843923	Not queried	3.7660454078468	0.000155400155400155	0.798601398601399
3	48632625	48633144	<a href=\./figures/28259.pdf\" target=\"_blank\">PDF</a></br><a href=\"./figures/28259.tsv\" target=\"_blank\">STATS</a></br><a href=\"http://www.ensembl.org/Homo_sapiens/Location/View?r=3:48632625-48633144\" target=\"_blank\">ENSEMBL</a></br><a href=\"http://genome-euro.ucsc.edu/cgi-bin/hgTracks?position=chr3:48632625-48633144&hgsid=192199020&knownGene=pack&hgFind.matches=uc004dqr.3,\" target=\"…	520	8	28259	tss	0.319492445808384	0.823580540081384	Not queried	3.51489857268034	0.000155400155400155	0.798601398601399
11	93583509	93583973	<a href=\./figures/8709.pdf\" target=\"_blank\">PDF</a></br><a href=\"./figures/8709.tsv\" target=\"_blank\">STATS</a></br><a href=\"http://www.ensembl.org/Homo_sapiens/Location/View?r=11:93583509-93583973\" target=\"_blank\">ENSEMBL</a></br><a href=\"http://genome-euro.ucsc.edu/cgi-bin/hgTracks?position=chr11:93583509-93583973&hgsid=192199020&knownGene=pack&hgFind.matches=uc004dqr.3,\" target=\"…	465	8	8709	island	0.319685263981576	0.850256307767691	Not queried	3.48019339479802	0.000155400155400155	0.798601398601399
11	6341717	6341908	<a href=\./figures/7992.pdf\" target=\"_blank\">PDF</a></br><a href=\"./figures/7992.tsv\" target=\"_blank\">STATS</a></br><a href=\"http://www.ensembl.org/Homo_sapiens/Location/View?r=11:6341717-6341908\" target=\"_blank\">ENSEMBL</a></br><a href=\"http://genome-euro.ucsc.edu/cgi-bin/hgTracks?position=chr11:6341717-6341908&hgsid=192199020&knownGene=pack&hgFind.matches=uc004dqr.3,\" target=\"_bla…	192	8	7992	island	0.306933339989053	0.0472727844515263	Not queried	3.45987320163866	0.000155400155400155	0.798601398601399
6	106433792	106434623	<a href=\./figures/36316.pdf\" target=\"_blank\">PDF</a></br><a href=\"./figures/36316.tsv\" target=\"_blank\">STATS</a></br><a href=\"http://www.ensembl.org/Homo_sapiens/Location/View?r=6:106433792-106434623\" target=\"_blank\">ENSEMBL</a></br><a href=\"http://genome-euro.ucsc.edu/cgi-bin/hgTracks?position=chr6:106433792-106434623&hgsid=192199020&knownGene=pack&hgFind.matches=uc004dqr.3,\" targe…	832	8	36316	island	0.502438835197667	0.874585098553792	Not queried	3.39863334675973	0.000155400155400155	0.798601398601399
22	50585197	50585427	<a href=\./figures/26883.pdf\" target=\"_blank\">PDF</a></br><a href=\"./figures/26883.tsv\" target=\"_blank\">STATS</a></br><a href=\"http://www.ensembl.org/Homo_sapiens/Location/View?r=22:50585197-50585427\" target=\"_blank\">ENSEMBL</a></br><a href=\"http://genome-euro.ucsc.edu/cgi-bin/hgTracks?position=chr22:50585197-50585427&hgsid=192199020&knownGene=pack&hgFind.matches=uc004dqr.3,\" target=…	231	8	26883	gene;tss	0.133252338977503	0.632931010637189	Not queried	3.24397819310697	0.000155400155400155	0.798601398601399
X	153637603	153637827	<a href=\./figures/41597.pdf\" target=\"_blank\">PDF</a></br><a href=\"./figures/41597.tsv\" target=\"_blank\">STATS</a></br><a href=\"http://www.ensembl.org/Homo_sapiens/Location/View?r=X:153637603-153637827\" target=\"_blank\">ENSEMBL</a></br><a href=\"http://genome-euro.ucsc.edu/cgi-bin/hgTracks?position=chrX:153637603-153637827&hgsid=192199020&knownGene=pack&hgFind.matches=uc004dqr.3,\" targe…	225	8	41597	tss	0.297472627063669	0.0491942318026064	Not queried	3.20793574034584	0.000155400155400155	0.798601398601399
12	9217390	9217769	<a href=\./figures/9531.pdf\" target=\"_blank\">PDF</a></br><a href=\"./figures/9531.tsv\" target=\"_blank\">STATS</a></br><a href=\"http://www.ensembl.org/Homo_sapiens/Location/View?r=12:9217390-9217769\" target=\"_blank\">ENSEMBL</a></br><a href=\"http://genome-euro.ucsc.edu/cgi-bin/hgTracks?position=chr12:9217390-9217769&hgsid=192199020&knownGene=pack&hgFind.matches=uc004dqr.3,\" target=\"_bla…	380	8	9531	tss	0.503635840641737	0.900173651160701	Not queried	3.20263978915226	0.000155400155400155	0.798601398601399
2	223164459	223164925	<a href=\./figures/23012.pdf\" target=\"_blank\">PDF</a></br><a href=\"./figures/23012.tsv\" target=\"_blank\">STATS</a></br><a href=\"http://www.ensembl.org/Homo_sapiens/Location/View?r=2:223164459-223164925\" target=\"_blank\">ENSEMBL</a></br><a href=\"http://genome-euro.ucsc.edu/cgi-bin/hgTracks?position=chr2:223164459-223164925&hgsid=192199020&knownGene=pack&hgFind.matches=uc004dqr.3,\" targe…	467	8	23012	gene;tss;island	0.336034620214008	0.0408444414375086	Not queried	3.19481847349682	0.000155400155400155	0.798601398601399
3	196366191	196366669	<a href=\./figures/29766.pdf\" target=\"_blank\">PDF</a></br><a href=\"./figures/29766.tsv\" target=\"_blank\">STATS</a></br><a href=\"http://www.ensembl.org/Homo_sapiens/Location/View?r=3:196366191-196366669\" target=\"_blank\">ENSEMBL</a></br><a href=\"http://genome-euro.ucsc.edu/cgi-bin/hgTracks?position=chr3:196366191-196366669&hgsid=192199020&knownGene=pack&hgFind.matches=uc004dqr.3,\" targe…	479	8	29766	island	0.294830452501514	0.7716892564788	Not queried	3.18237674087439	0.000155400155400155	0.798601398601399
19	10736006	10736448	<a href=\./figures/19782.pdf\" target=\"_blank\">PDF</a></br><a href=\"./figures/19782.tsv\" target=\"_blank\">STATS</a></br><a href=\"http://www.ensembl.org/Homo_sapiens/Location/View?r=19:10736006-10736448\" target=\"_blank\">ENSEMBL</a></br><a href=\"http://genome-euro.ucsc.edu/cgi-bin/hgTracks?position=chr19:10736006-10736448&hgsid=192199020&knownGene=pack&hgFind.matches=uc004dqr.3,\" target=…	443	8	19782	gene;island	0.0341493867595943	0.209192444768216	Not queried	3.15470722988987	0.000155400155400155	0.798601398601399
12	114841536	114842031	<a href=\./figures/9299.pdf\" target=\"_blank\">PDF</a></br><a href=\"./figures/9299.tsv\" target=\"_blank\">STATS</a></br><a href=\"http://www.ensembl.org/Homo_sapiens/Location/View?r=12:114841536-114842031\" target=\"_blank\">ENSEMBL</a></br><a href=\"http://genome-euro.ucsc.edu/cgi-bin/hgTracks?position=chr12:114841536-114842031&hgsid=192199020&knownGene=pack&hgFind.matches=uc004dqr.3,\" targe…	496	8	9299	gene;island	0.942509409782555	0.52837587500606	Not queried	3.04981831892658	0.000155400155400155	0.798601398601399
5	140562562	140563400	<a href=\./figures/31756.pdf\" target=\"_blank\">PDF</a></br><a href=\"./figures/31756.tsv\" target=\"_blank\">STATS</a></br><a href=\"http://www.ensembl.org/Homo_sapiens/Location/View?r=5:140562562-140563400\" target=\"_blank\">ENSEMBL</a></br><a href=\"http://genome-euro.ucsc.edu/cgi-bin/hgTracks?position=chr5:140562562-140563400&hgsid=192199020&knownGene=pack&hgFind.matches=uc004dqr.3,\" targe…	839	8	31756	gene;island	0.522516022018375	0.878814981039984	Not queried	3.03804891327253	0.000155400155400155	0.798601398601399
2	26785120	26785460	<a href=\./figures/23206.pdf\" target=\"_blank\">PDF</a></br><a href=\"./figures/23206.tsv\" target=\"_blank\">STATS</a></br><a href=\"http://www.ensembl.org/Homo_sapiens/Location/View?r=2:26785120-26785460\" target=\"_blank\">ENSEMBL</a></br><a href=\"http://genome-euro.ucsc.edu/cgi-bin/hgTracks?position=chr2:26785120-26785460&hgsid=192199020&knownGene=pack&hgFind.matches=uc004dqr.3,\" target=\"…	341	8	23206	tss	0.48658235900882	0.869362766191657	Not queried	3.02329170666494	0.000155400155400155	0.798601398601399
17	72889708	72890001	<a href=\./figures/17601.pdf\" target=\"_blank\">PDF</a></br><a href=\"./figures/17601.tsv\" target=\"_blank\">STATS</a></br><a href=\"http://www.ensembl.org/Homo_sapiens/Location/View?r=17:72889708-72890001\" target=\"_blank\">ENSEMBL</a></br><a href=\"http://genome-euro.ucsc.edu/cgi-bin/hgTracks?position=chr17:72889708-72890001&hgsid=192199020&knownGene=pack&hgFind.matches=uc004dqr.3,\" target=…	294	8	17601	tss	0.0710057655049484	0.328411117224389	Not queried	2.97442880331392	0.000155400155400155	0.798601398601399
2	74875227	74875548	<a href=\./figures/23427.pdf\" target=\"_blank\">PDF</a></br><a href=\"./figures/23427.tsv\" target=\"_blank\">STATS</a></br><a href=\"http://www.ensembl.org/Homo_sapiens/Location/View?r=2:74875227-74875548\" target=\"_blank\">ENSEMBL</a></br><a href=\"http://genome-euro.ucsc.edu/cgi-bin/hgTracks?position=chr2:74875227-74875548&hgsid=192199020&knownGene=pack&hgFind.matches=uc004dqr.3,\" target=\"…	322	8	23427	tss;island	0.349245823519484	0.784958815773977	Not queried	2.88208432104742	0.000155400155400155	0.798601398601399
6	29555799	29556415	<a href=\./figures/33599.pdf\" target=\"_blank\">PDF</a></br><a href=\"./figures/33599.tsv\" target=\"_blank\">STATS</a></br><a href=\"http://www.ensembl.org/Homo_sapiens/Location/View?r=6:29555799-29556415\" target=\"_blank\">ENSEMBL</a></br><a href=\"http://genome-euro.ucsc.edu/cgi-bin/hgTracks?position=chr6:29555799-29556415&hgsid=192199020&knownGene=pack&hgFind.matches=uc004dqr.3,\" target=\"…	617	8	33599	gene	0.343322194810346	0.709039394644462	Not queried	2.57126950855115	0.000155400155400155	0.798601398601399
13	113776873	113777109	<a href=\./figures/11520.pdf\" target=\"_blank\">PDF</a></br><a href=\"./figures/11520.tsv\" target=\"_blank\">STATS</a></br><a href=\"http://www.ensembl.org/Homo_sapiens/Location/View?r=13:113776873-113777109\" target=\"_blank\">ENSEMBL</a></br><a href=\"http://genome-euro.ucsc.edu/cgi-bin/hgTracks?position=chr13:113776873-113777109&hgsid=192199020&knownGene=pack&hgFind.matches=uc004dqr.3,\" tar…	237	8	11520	tss	0.391606135098633	0.754384134276255	Not queried	2.45329786680399	0.000155400155400155	0.798601398601399
7	120968877	120969174	<a href=\./figures/37140.pdf\" target=\"_blank\">PDF</a></br><a href=\"./figures/37140.tsv\" target=\"_blank\">STATS</a></br><a href=\"http://www.ensembl.org/Homo_sapiens/Location/View?r=7:120968877-120969174\" target=\"_blank\">ENSEMBL</a></br><a href=\"http://genome-euro.ucsc.edu/cgi-bin/hgTracks?position=chr7:120968877-120969174&hgsid=192199020&knownGene=pack&hgFind.matches=uc004dqr.3,\" targe…	298	8	37140	gene;island	0.13917069262788	0.439012718219899	Not queried	2.43716624413271	0.000155400155400155	0.798601398601399
11	1036677	1036938	<a href=\./figures/7876.pdf\" target=\"_blank\">PDF</a></br><a href=\"./figures/7876.tsv\" target=\"_blank\">STATS</a></br><a href=\"http://www.ensembl.org/Homo_sapiens/Location/View?r=11:1036677-1036938\" target=\"_blank\">ENSEMBL</a></br><a href=\"http://genome-euro.ucsc.edu/cgi-bin/hgTracks?position=chr11:1036677-1036938&hgsid=192199020&knownGene=pack&hgFind.matches=uc004dqr.3,\" target=\"_bla…	262	8	7876	island	0.650427976537304	0.856488300758943	Not queried	1.86894865666631	0.000155400155400155	0.798601398601399
10	102893925	102894639	<a href=\./figures/4710.pdf\" target=\"_blank\">PDF</a></br><a href=\"./figures/4710.tsv\" target=\"_blank\">STATS</a></br><a href=\"http://www.ensembl.org/Homo_sapiens/Location/View?r=10:102893925-102894639\" target=\"_blank\">ENSEMBL</a></br><a href=\"http://genome-euro.ucsc.edu/cgi-bin/hgTracks?position=chr10:102893925-102894639&hgsid=192199020&knownGene=pack&hgFind.matches=uc004dqr.3,\" targe…	715	8	4710	gene;island	0.557574837057644	0.797447875331676	Not queried	1.62874677152035	0.000155400155400155	0.798601398601399
4	41882564	41883172	<a href=\./figures/30958.pdf\" target=\"_blank\">PDF</a></br><a href=\"./figures/30958.tsv\" target=\"_blank\">STATS</a></br><a href=\"http://www.ensembl.org/Homo_sapiens/Location/View?r=4:41882564-41883172\" target=\"_blank\">ENSEMBL</a></br><a href=\"http://genome-euro.ucsc.edu/cgi-bin/hgTracks?position=chr4:41882564-41883172&hgsid=192199020&knownGene=pack&hgFind.matches=uc004dqr.3,\" target=\"…	609	9	30958	island	0.940652041886405	0.2802819608799	Not queried	5.88849094168635	0.000164541341011929	0.845577951460304
17	46608277	46608570	<a href=\./figures/17423.pdf\" target=\"_blank\">PDF</a></br><a href=\"./figures/17423.tsv\" target=\"_blank\">STATS</a></br><a href=\"http://www.ensembl.org/Homo_sapiens/Location/View?r=17:46608277-46608570\" target=\"_blank\">ENSEMBL</a></br><a href=\"http://genome-euro.ucsc.edu/cgi-bin/hgTracks?position=chr17:46608277-46608570&hgsid=192199020&knownGene=pack&hgFind.matches=uc004dqr.3,\" target=…	294	9	17423	tss	0.831319634568167	0.0834977712143811	Not queried	4.97701777442213	0.000164541341011929	0.845577951460304
2	220378996	220379260	<a href=\./figures/22999.pdf\" target=\"_blank\">PDF</a></br><a href=\"./figures/22999.tsv\" target=\"_blank\">STATS</a></br><a href=\"http://www.ensembl.org/Homo_sapiens/Location/View?r=2:220378996-220379260\" target=\"_blank\">ENSEMBL</a></br><a href=\"http://genome-euro.ucsc.edu/cgi-bin/hgTracks?position=chr2:220378996-220379260&hgsid=192199020&knownGene=pack&hgFind.matches=uc004dqr.3,\" targe…	265	9	22999	gene;island	0.190288614053481	0.68150653991767	Not queried	3.95305572571796	0.000164541341011929	0.845577951460304
22	40766469	40766683	<a href=\./figures/27469.pdf\" target=\"_blank\">PDF</a></br><a href=\"./figures/27469.tsv\" target=\"_blank\">STATS</a></br><a href=\"http://www.ensembl.org/Homo_sapiens/Location/View?r=22:40766469-40766683\" target=\"_blank\">ENSEMBL</a></br><a href=\"http://genome-euro.ucsc.edu/cgi-bin/hgTracks?position=chr22:40766469-40766683&hgsid=192199020&knownGene=pack&hgFind.matches=uc004dqr.3,\" target=…	215	9	27469	island	0.028807710517211	0.142783361169293	Not queried	2.84818851141321	0.000164541341011929	0.845577951460304
6	151646540	151647133	<a href=\./figures/34444.pdf\" target=\"_blank\">PDF</a></br><a href=\"./figures/34444.tsv\" target=\"_blank\">STATS</a></br><a href=\"http://www.ensembl.org/Homo_sapiens/Location/View?r=6:151646540-151647133\" target=\"_blank\">ENSEMBL</a></br><a href=\"http://genome-euro.ucsc.edu/cgi-bin/hgTracks?position=chr6:151646540-151647133&hgsid=192199020&knownGene=pack&hgFind.matches=uc004dqr.3,\" targe…	594	9	34444	gene;island	0.24827429001464	0.0324558900114337	Not queried	2.49642190395646	0.000164541341011929	0.845577951460304
18	904851	905611	<a href=\./figures/19317.pdf\" target=\"_blank\">PDF</a></br><a href=\"./figures/19317.tsv\" target=\"_blank\">STATS</a></br><a href=\"http://www.ensembl.org/Homo_sapiens/Location/View?r=18:904851-905611\" target=\"_blank\">ENSEMBL</a></br><a href=\"http://genome-euro.ucsc.edu/cgi-bin/hgTracks?position=chr18:904851-905611&hgsid=192199020&knownGene=pack&hgFind.matches=uc004dqr.3,\" target=\"_blank…	761	15	19317	island	0.0658305130624526	0.316186821022023	Not queried	2.5140707264221	0.000174138936723589	0.894899995822522
6	33084420	33085063	<a href=\./figures/34123.pdf\" target=\"_blank\">PDF</a></br><a href=\"./figures/34123.tsv\" target=\"_blank\">STATS</a></br><a href=\"http://www.ensembl.org/Homo_sapiens/Location/View?r=6:33084420-33085063\" target=\"_blank\">ENSEMBL</a></br><a href=\"http://genome-euro.ucsc.edu/cgi-bin/hgTracks?position=chr6:33084420-33085063&hgsid=192199020&knownGene=pack&hgFind.matches=uc004dqr.3,\" target=\"…	644	20	34123	gene;island	0.206944690513919	0.427741627260677	Not queried	1.81781646911045	0.000176537967319996	0.907228614057458
6	26273029	26273611	<a href=\./figures/35471.pdf\" target=\"_blank\">PDF</a></br><a href=\"./figures/35471.tsv\" target=\"_blank\">STATS</a></br><a href=\"http://www.ensembl.org/Homo_sapiens/Location/View?r=6:26273029-26273611\" target=\"_blank\">ENSEMBL</a></br><a href=\"http://genome-euro.ucsc.edu/cgi-bin/hgTracks?position=chr6:26273029-26273611&hgsid=192199020&knownGene=pack&hgFind.matches=uc004dqr.3,\" target=\"…	583	11	35471	island	0.571170596321319	0.931758012803363	Not queried	3.13638356630994	0.000189954524319849	0.976176300479706
6	27840105	27840257	<a href=\./figures/34663.pdf\" target=\"_blank\">PDF</a></br><a href=\"./figures/34663.tsv\" target=\"_blank\">STATS</a></br><a href=\"http://www.ensembl.org/Homo_sapiens/Location/View?r=6:27840105-27840257\" target=\"_blank\">ENSEMBL</a></br><a href=\"http://genome-euro.ucsc.edu/cgi-bin/hgTracks?position=chr6:27840105-27840257&hgsid=192199020&knownGene=pack&hgFind.matches=uc004dqr.3,\" target=\"…	153	6	34663	tss	0.0110194443667045	0.964273403910423	Not queried	11.7968559544545	0.00216450216450216	1
12	75785089	75785295	<a href=\./figures/9197.pdf\" target=\"_blank\">PDF</a></br><a href=\"./figures/9197.tsv\" target=\"_blank\">STATS</a></br><a href=\"http://www.ensembl.org/Homo_sapiens/Location/View?r=12:75785089-75785295\" target=\"_blank\">ENSEMBL</a></br><a href=\"http://genome-euro.ucsc.edu/cgi-bin/hgTracks?position=chr12:75785089-75785295&hgsid=192199020&knownGene=pack&hgFind.matches=uc004dqr.3,\" target=\"…	207	5	9197	gene;island	0.0122006789706041	0.969900686019879	Not queried	11.389038553993	0.00793650793650794	1
15	89089914	89090195	<a href=\./figures/13852.pdf\" target=\"_blank\">PDF</a></br><a href=\"./figures/13852.tsv\" target=\"_blank\">STATS</a></br><a href=\"http://www.ensembl.org/Homo_sapiens/Location/View?r=15:89089914-89090195\" target=\"_blank\">ENSEMBL</a></br><a href=\"http://genome-euro.ucsc.edu/cgi-bin/hgTracks?position=chr15:89089914-89090195&hgsid=192199020&knownGene=pack&hgFind.matches=uc004dqr.3,\" target=…	282	4	13852	tss	0.981287798433916	0.0499498173061544	Not queried	10.6623904420191	0.0285714285714286	1
19	291239	291315	<a href=\./figures/19587.pdf\" target=\"_blank\">PDF</a></br><a href=\"./figures/19587.tsv\" target=\"_blank\">STATS</a></br><a href=\"http://www.ensembl.org/Homo_sapiens/Location/View?r=19:291239-291315\" target=\"_blank\">ENSEMBL</a></br><a href=\"http://genome-euro.ucsc.edu/cgi-bin/hgTracks?position=chr19:291239-291315&hgsid=192199020&knownGene=pack&hgFind.matches=uc004dqr.3,\" target=\"_blank…	77	5	19587	gene;tss;island	0.0235461987548819	0.972139752993343	Not queried	10.5903980282193	0.00793650793650794	1
1	150947832	150948030	<a href=\./figures/1912.pdf\" target=\"_blank\">PDF</a></br><a href=\"./figures/1912.tsv\" target=\"_blank\">STATS</a></br><a href=\"http://www.ensembl.org/Homo_sapiens/Location/View?r=1:150947832-150948030\" target=\"_blank\">ENSEMBL</a></br><a href=\"http://genome-euro.ucsc.edu/cgi-bin/hgTracks?position=chr1:150947832-150948030&hgsid=192199020&knownGene=pack&hgFind.matches=uc004dqr.3,\" target=…	199	5	1912	tss;island	0.960700536152926	0.0246261436313802	Not queried	10.4973413966226	0.00793650793650794	1
1	161008811	161008977	<a href=\./figures/2038.pdf\" target=\"_blank\">PDF</a></br><a href=\"./figures/2038.tsv\" target=\"_blank\">STATS</a></br><a href=\"http://www.ensembl.org/Homo_sapiens/Location/View?r=1:161008811-161008977\" target=\"_blank\">ENSEMBL</a></br><a href=\"http://genome-euro.ucsc.edu/cgi-bin/hgTracks?position=chr1:161008811-161008977&hgsid=192199020&knownGene=pack&hgFind.matches=uc004dqr.3,\" target=…	167	4	2038	tss	0.0242920542993494	0.968361146721022	Not queried	10.4762992802648	0.0285714285714286	1
16	3414983	3415311	<a href=\./figures/15616.pdf\" target=\"_blank\">PDF</a></br><a href=\"./figures/15616.tsv\" target=\"_blank\">STATS</a></br><a href=\"http://www.ensembl.org/Homo_sapiens/Location/View?r=16:3414983-3415311\" target=\"_blank\">ENSEMBL</a></br><a href=\"http://genome-euro.ucsc.edu/cgi-bin/hgTracks?position=chr16:3414983-3415311&hgsid=192199020&knownGene=pack&hgFind.matches=uc004dqr.3,\" target=\"_b…	329	5	15616	island	0.00935725162837588	0.91281488779555	Not queried	10.4153454563888	0.00793650793650794	1
X	133941107	133941194	<a href=\./figures/41533.pdf\" target=\"_blank\">PDF</a></br><a href=\"./figures/41533.tsv\" target=\"_blank\">STATS</a></br><a href=\"http://www.ensembl.org/Homo_sapiens/Location/View?r=X:133941107-133941194\" target=\"_blank\">ENSEMBL</a></br><a href=\"http://genome-euro.ucsc.edu/cgi-bin/hgTracks?position=chrX:133941107-133941194&hgsid=192199020&knownGene=pack&hgFind.matches=uc004dqr.3,\" targe…	88	7	41533	tss	0.92462644552319	0.0100986916982457	Not queried	10.3942147604442	0.000582750582750583	1
2	63283806	63284132	<a href=\./figures/22668.pdf\" target=\"_blank\">PDF</a></br><a href=\"./figures/22668.tsv\" target=\"_blank\">STATS</a></br><a href=\"http://www.ensembl.org/Homo_sapiens/Location/View?r=2:63283806-63284132\" target=\"_blank\">ENSEMBL</a></br><a href=\"http://genome-euro.ucsc.edu/cgi-bin/hgTracks?position=chr2:63283806-63284132&hgsid=192199020&knownGene=pack&hgFind.matches=uc004dqr.3,\" target=\"…	327	5	22668	gene;island	0.976455107162049	0.0342081944636532	Not queried	10.3617410861113	0.00793650793650794	1
12	75784855	75784884	<a href=\./figures/9856.pdf\" target=\"_blank\">PDF</a></br><a href=\"./figures/9856.tsv\" target=\"_blank\">STATS</a></br><a href=\"http://www.ensembl.org/Homo_sapiens/Location/View?r=12:75784855-75784884\" target=\"_blank\">ENSEMBL</a></br><a href=\"http://genome-euro.ucsc.edu/cgi-bin/hgTracks?position=chr12:75784855-75784884&hgsid=192199020&knownGene=pack&hgFind.matches=uc004dqr.3,\" target=\"…	30	4	9856	tss;island	0.0165895135801096	0.954136266792034	Not queried	9.95480606371866	0.0285714285714286	1
7	154684327	154684562	<a href=\./figures/37241.pdf\" target=\"_blank\">PDF</a></br><a href=\"./figures/37241.tsv\" target=\"_blank\">STATS</a></br><a href=\"http://www.ensembl.org/Homo_sapiens/Location/View?r=7:154684327-154684562\" target=\"_blank\">ENSEMBL</a></br><a href=\"http://genome-euro.ucsc.edu/cgi-bin/hgTracks?position=chr7:154684327-154684562&hgsid=192199020&knownGene=pack&hgFind.matches=uc004dqr.3,\" targe…	236	4	37241	gene;island	0.0238625331799629	0.950802617000492	Not queried	9.66063169371911	0.0285714285714286	1
6	24358236	24358327	<a href=\./figures/33526.pdf\" target=\"_blank\">PDF</a></br><a href=\"./figures/33526.tsv\" target=\"_blank\">STATS</a></br><a href=\"http://www.ensembl.org/Homo_sapiens/Location/View?r=6:24358236-24358327\" target=\"_blank\">ENSEMBL</a></br><a href=\"http://genome-euro.ucsc.edu/cgi-bin/hgTracks?position=chr6:24358236-24358327&hgsid=192199020&knownGene=pack&hgFind.matches=uc004dqr.3,\" target=\"…	92	5	33526	gene;island	0.0141945009569571	0.933286668184732	Not queried	9.62886564101776	0.00793650793650794	1
1	161008127	161008750	<a href=\./figures/844.pdf\" target=\"_blank\">PDF</a></br><a href=\"./figures/844.tsv\" target=\"_blank\">STATS</a></br><a href=\"http://www.ensembl.org/Homo_sapiens/Location/View?r=1:161008127-161008750\" target=\"_blank\">ENSEMBL</a></br><a href=\"http://genome-euro.ucsc.edu/cgi-bin/hgTracks?position=chr1:161008127-161008750&hgsid=192199020&knownGene=pack&hgFind.matches=uc004dqr.3,\" target=\"…	624	7	844	gene	0.0312066843862867	0.916343191876968	Not queried	9.54859944230153	0.000582750582750583	1
16	29796620	29796798	<a href=\./figures/15773.pdf\" target=\"_blank\">PDF</a></br><a href=\"./figures/15773.tsv\" target=\"_blank\">STATS</a></br><a href=\"http://www.ensembl.org/Homo_sapiens/Location/View?r=16:29796620-29796798\" target=\"_blank\">ENSEMBL</a></br><a href=\"http://genome-euro.ucsc.edu/cgi-bin/hgTracks?position=chr16:29796620-29796798&hgsid=192199020&knownGene=pack&hgFind.matches=uc004dqr.3,\" target=…	179	4	15773	island	0.965687023875561	0.0481436723450918	Not queried	9.43117496549138	0.0285714285714286	1
5	172662315	172662463	<a href=\./figures/32442.pdf\" target=\"_blank\">PDF</a></br><a href=\"./figures/32442.tsv\" target=\"_blank\">STATS</a></br><a href=\"http://www.ensembl.org/Homo_sapiens/Location/View?r=5:172662315-172662463\" target=\"_blank\">ENSEMBL</a></br><a href=\"http://genome-euro.ucsc.edu/cgi-bin/hgTracks?position=chr5:172662315-172662463&hgsid=192199020&knownGene=pack&hgFind.matches=uc004dqr.3,\" targe…	149	4	32442	tss	0.0220970492407467	0.890614646107675	Not queried	9.39935951732857	0.0285714285714286	1
1	165737775	165738087	<a href=\./figures/864.pdf\" target=\"_blank\">PDF</a></br><a href=\"./figures/864.tsv\" target=\"_blank\">STATS</a></br><a href=\"http://www.ensembl.org/Homo_sapiens/Location/View?r=1:165737775-165738087\" target=\"_blank\">ENSEMBL</a></br><a href=\"http://genome-euro.ucsc.edu/cgi-bin/hgTracks?position=chr1:165737775-165738087&hgsid=192199020&knownGene=pack&hgFind.matches=uc004dqr.3,\" target=\"…	313	6	864	gene	0.776645862124419	0.0115773463923062	Not queried	9.32489728201864	0.00216450216450216	1
1	162337134	162337375	<a href=\./figures/857.pdf\" target=\"_blank\">PDF</a></br><a href=\"./figures/857.tsv\" target=\"_blank\">STATS</a></br><a href=\"http://www.ensembl.org/Homo_sapiens/Location/View?r=1:162337134-162337375\" target=\"_blank\">ENSEMBL</a></br><a href=\"http://genome-euro.ucsc.edu/cgi-bin/hgTracks?position=chr1:162337134-162337375&hgsid=192199020&knownGene=pack&hgFind.matches=uc004dqr.3,\" target=\"…	242	4	857	gene;island	0.0394764181642084	0.953079474795769	Not queried	9.32163642573131	0.0285714285714286	1
4	85414016	85414194	<a href=\./figures/31106.pdf\" target=\"_blank\">PDF</a></br><a href=\"./figures/31106.tsv\" target=\"_blank\">STATS</a></br><a href=\"http://www.ensembl.org/Homo_sapiens/Location/View?r=4:85414016-85414194\" target=\"_blank\">ENSEMBL</a></br><a href=\"http://genome-euro.ucsc.edu/cgi-bin/hgTracks?position=chr4:85414016-85414194&hgsid=192199020&knownGene=pack&hgFind.matches=uc004dqr.3,\" target=\"…	179	4	31106	island	0.0341380376541259	0.934747444561415	Not queried	9.30183667286088	0.0285714285714286	1
7	149389669	149389941	<a href=\./figures/38937.pdf\" target=\"_blank\">PDF</a></br><a href=\"./figures/38937.tsv\" target=\"_blank\">STATS</a></br><a href=\"http://www.ensembl.org/Homo_sapiens/Location/View?r=7:149389669-149389941\" target=\"_blank\">ENSEMBL</a></br><a href=\"http://genome-euro.ucsc.edu/cgi-bin/hgTracks?position=chr7:149389669-149389941&hgsid=192199020&knownGene=pack&hgFind.matches=uc004dqr.3,\" targe…	273	4	38937	island	0.966571328194138	0.0493276110988508	Not queried	9.28508909075304	0.0285714285714286	1
X	20134778	20134908	<a href=\./figures/41217.pdf\" target=\"_blank\">PDF</a></br><a href=\"./figures/41217.tsv\" target=\"_blank\">STATS</a></br><a href=\"http://www.ensembl.org/Homo_sapiens/Location/View?r=X:20134778-20134908\" target=\"_blank\">ENSEMBL</a></br><a href=\"http://genome-euro.ucsc.edu/cgi-bin/hgTracks?position=chrX:20134778-20134908&hgsid=192199020&knownGene=pack&hgFind.matches=uc004dqr.3,\" target=\"…	131	4	41217	tss	0.0174502877056054	0.918529367925907	Not queried	9.17312076908637	0.0285714285714286	1
8	6692785	6693125	<a href=\./figures/39128.pdf\" target=\"_blank\">PDF</a></br><a href=\"./figures/39128.tsv\" target=\"_blank\">STATS</a></br><a href=\"http://www.ensembl.org/Homo_sapiens/Location/View?r=8:6692785-6693125\" target=\"_blank\">ENSEMBL</a></br><a href=\"http://genome-euro.ucsc.edu/cgi-bin/hgTracks?position=chr8:6692785-6693125&hgsid=192199020&knownGene=pack&hgFind.matches=uc004dqr.3,\" target=\"_bla…	341	4	39128	gene	0.0253633290787966	0.871645755902704	Not queried	9.14337344762606	0.0285714285714286	1
19	21646329	21646781	<a href=\./figures/21799.pdf\" target=\"_blank\">PDF</a></br><a href=\"./figures/21799.tsv\" target=\"_blank\">STATS</a></br><a href=\"http://www.ensembl.org/Homo_sapiens/Location/View?r=19:21646329-21646781\" target=\"_blank\">ENSEMBL</a></br><a href=\"http://genome-euro.ucsc.edu/cgi-bin/hgTracks?position=chr19:21646329-21646781&hgsid=192199020&knownGene=pack&hgFind.matches=uc004dqr.3,\" target=…	453	5	21799	island	0.797161099512586	0.0112277005618763	Not queried	9.043306814576	0.00793650793650794	1
19	50979561	50979637	<a href=\./figures/20943.pdf\" target=\"_blank\">PDF</a></br><a href=\"./figures/20943.tsv\" target=\"_blank\">STATS</a></br><a href=\"http://www.ensembl.org/Homo_sapiens/Location/View?r=19:50979561-50979637\" target=\"_blank\">ENSEMBL</a></br><a href=\"http://genome-euro.ucsc.edu/cgi-bin/hgTracks?position=chr19:50979561-50979637&hgsid=192199020&knownGene=pack&hgFind.matches=uc004dqr.3,\" target=…	77	4	20943	tss	0.0236170242140901	0.855253272519522	Not queried	9.04287641777604	0.0285714285714286	1
4	187985253	187985472	<a href=\./figures/31435.pdf\" target=\"_blank\">PDF</a></br><a href=\"./figures/31435.tsv\" target=\"_blank\">STATS</a></br><a href=\"http://www.ensembl.org/Homo_sapiens/Location/View?r=4:187985253-187985472\" target=\"_blank\">ENSEMBL</a></br><a href=\"http://genome-euro.ucsc.edu/cgi-bin/hgTracks?position=chr4:187985253-187985472&hgsid=192199020&knownGene=pack&hgFind.matches=uc004dqr.3,\" targe…	220	4	31435	island	0.0328463001169515	0.912276483052722	Not queried	9.04195506149799	0.0285714285714286	1
3	39424697	39424992	<a href=\./figures/28954.pdf\" target=\"_blank\">PDF</a></br><a href=\"./figures/28954.tsv\" target=\"_blank\">STATS</a></br><a href=\"http://www.ensembl.org/Homo_sapiens/Location/View?r=3:39424697-39424992\" target=\"_blank\">ENSEMBL</a></br><a href=\"http://genome-euro.ucsc.edu/cgi-bin/hgTracks?position=chr3:39424697-39424992&hgsid=192199020&knownGene=pack&hgFind.matches=uc004dqr.3,\" target=\"…	296	6	28954	island	0.0177337531544681	0.953433337328828	Not queried	8.99172253682152	0.00216450216450216	1
2	139537745	139537845	<a href=\./figures/24726.pdf\" target=\"_blank\">PDF</a></br><a href=\"./figures/24726.tsv\" target=\"_blank\">STATS</a></br><a href=\"http://www.ensembl.org/Homo_sapiens/Location/View?r=2:139537745-139537845\" target=\"_blank\">ENSEMBL</a></br><a href=\"http://genome-euro.ucsc.edu/cgi-bin/hgTracks?position=chr2:139537745-139537845&hgsid=192199020&knownGene=pack&hgFind.matches=uc004dqr.3,\" targe…	101	4	24726	island	0.0140038558537792	0.87400716323488	Not queried	8.97849777995196	0.0285714285714286	1
3	39425775	39426101	<a href=\./figures/27683.pdf\" target=\"_blank\">PDF</a></br><a href=\"./figures/27683.tsv\" target=\"_blank\">STATS</a></br><a href=\"http://www.ensembl.org/Homo_sapiens/Location/View?r=3:39425775-39426101\" target=\"_blank\">ENSEMBL</a></br><a href=\"http://genome-euro.ucsc.edu/cgi-bin/hgTracks?position=chr3:39425775-39426101&hgsid=192199020&knownGene=pack&hgFind.matches=uc004dqr.3,\" target=\"…	327	4	27683	gene;island	0.0555552341541894	0.963190813134684	Not queried	8.92029307948472	0.0285714285714286	1
5	8457548	8458089	<a href=\./figures/32622.pdf\" target=\"_blank\">PDF</a></br><a href=\"./figures/32622.tsv\" target=\"_blank\">STATS</a></br><a href=\"http://www.ensembl.org/Homo_sapiens/Location/View?r=5:8457548-8458089\" target=\"_blank\">ENSEMBL</a></br><a href=\"http://genome-euro.ucsc.edu/cgi-bin/hgTracks?position=chr5:8457548-8458089&hgsid=192199020&knownGene=pack&hgFind.matches=uc004dqr.3,\" target=\"_bla…	542	6	32622	island	0.0212589135845372	0.910759688310002	Not queried	8.90064681234559	0.00216450216450216	1
6	27833121	27833555	<a href=\./figures/33558.pdf\" target=\"_blank\">PDF</a></br><a href=\"./figures/33558.tsv\" target=\"_blank\">STATS</a></br><a href=\"http://www.ensembl.org/Homo_sapiens/Location/View?r=6:27833121-27833555\" target=\"_blank\">ENSEMBL</a></br><a href=\"http://genome-euro.ucsc.edu/cgi-bin/hgTracks?position=chr6:27833121-27833555&hgsid=192199020&knownGene=pack&hgFind.matches=uc004dqr.3,\" target=\"…	435	5	33558	gene	0.0224578991463853	0.916310749401209	Not queried	8.8965866674979	0.00793650793650794	1
8	37605552	37605978	<a href=\./figures/39582.pdf\" target=\"_blank\">PDF</a></br><a href=\"./figures/39582.tsv\" target=\"_blank\">STATS</a></br><a href=\"http://www.ensembl.org/Homo_sapiens/Location/View?r=8:37605552-37605978\" target=\"_blank\">ENSEMBL</a></br><a href=\"http://genome-euro.ucsc.edu/cgi-bin/hgTracks?position=chr8:37605552-37605978&hgsid=192199020&knownGene=pack&hgFind.matches=uc004dqr.3,\" target=\"…	427	5	39582	tss	0.035652128877116	0.947989671472797	Not queried	8.89361337427508	0.00793650793650794	1
3	186857284	186857593	<a href=\./figures/28735.pdf\" target=\"_blank\">PDF</a></br><a href=\"./figures/28735.tsv\" target=\"_blank\">STATS</a></br><a href=\"http://www.ensembl.org/Homo_sapiens/Location/View?r=3:186857284-186857593\" target=\"_blank\">ENSEMBL</a></br><a href=\"http://genome-euro.ucsc.edu/cgi-bin/hgTracks?position=chr3:186857284-186857593&hgsid=192199020&knownGene=pack&hgFind.matches=uc004dqr.3,\" targe…	310	7	28735	tss;island	0.0179918717763747	0.901714451365837	Not queried	8.89143868654753	0.000582750582750583	1
10	50887472	50887632	<a href=\./figures/5059.pdf\" target=\"_blank\">PDF</a></br><a href=\"./figures/5059.tsv\" target=\"_blank\">STATS</a></br><a href=\"http://www.ensembl.org/Homo_sapiens/Location/View?r=10:50887472-50887632\" target=\"_blank\">ENSEMBL</a></br><a href=\"http://genome-euro.ucsc.edu/cgi-bin/hgTracks?position=chr10:50887472-50887632&hgsid=192199020&knownGene=pack&hgFind.matches=uc004dqr.3,\" target=\"…	161	7	5059	tss	0.0153216890648625	0.85417110800856	Not queried	8.8434672380753	0.000582750582750583	1
19	11530021	11530065	<a href=\./figures/20435.pdf\" target=\"_blank\">PDF</a></br><a href=\"./figures/20435.tsv\" target=\"_blank\">STATS</a></br><a href=\"http://www.ensembl.org/Homo_sapiens/Location/View?r=19:11530021-11530065\" target=\"_blank\">ENSEMBL</a></br><a href=\"http://genome-euro.ucsc.edu/cgi-bin/hgTracks?position=chr19:11530021-11530065&hgsid=192199020&knownGene=pack&hgFind.matches=uc004dqr.3,\" target=…	45	4	20435	tss	0.941563143870273	0.044731357100287	Not queried	8.82125142329933	0.0285714285714286	1
8	80803196	80803526	<a href=\./figures/40345.pdf\" target=\"_blank\">PDF</a></br><a href=\"./figures/40345.tsv\" target=\"_blank\">STATS</a></br><a href=\"http://www.ensembl.org/Homo_sapiens/Location/View?r=8:80803196-80803526\" target=\"_blank\">ENSEMBL</a></br><a href=\"http://genome-euro.ucsc.edu/cgi-bin/hgTracks?position=chr8:80803196-80803526&hgsid=192199020&knownGene=pack&hgFind.matches=uc004dqr.3,\" target=\"…	331	5	40345	island	0.0269740239464293	0.910673631207692	Not queried	8.77799665929509	0.00793650793650794	1
15	78556834	78557094	<a href=\./figures/13408.pdf\" target=\"_blank\">PDF</a></br><a href=\"./figures/13408.tsv\" target=\"_blank\">STATS</a></br><a href=\"http://www.ensembl.org/Homo_sapiens/Location/View?r=15:78556834-78557094\" target=\"_blank\">ENSEMBL</a></br><a href=\"http://genome-euro.ucsc.edu/cgi-bin/hgTracks?position=chr15:78556834-78557094&hgsid=192199020&knownGene=pack&hgFind.matches=uc004dqr.3,\" target=…	261	6	13408	gene;tss;island	0.0428504982902661	0.939615001776268	Not queried	8.76701482868399	0.00216450216450216	1
12	7781004	7781431	<a href=\./figures/10201.pdf\" target=\"_blank\">PDF</a></br><a href=\"./figures/10201.tsv\" target=\"_blank\">STATS</a></br><a href=\"http://www.ensembl.org/Homo_sapiens/Location/View?r=12:7781004-7781431\" target=\"_blank\">ENSEMBL</a></br><a href=\"http://genome-euro.ucsc.edu/cgi-bin/hgTracks?position=chr12:7781004-7781431&hgsid=192199020&knownGene=pack&hgFind.matches=uc004dqr.3,\" target=\"_b…	428	5	10201	island	0.0362103735221214	0.933502509170369	Not queried	8.73303769842684	0.150793650793651	1
5	179740743	179741120	<a href=\./figures/31883.pdf\" target=\"_blank\">PDF</a></br><a href=\"./figures/31883.tsv\" target=\"_blank\">STATS</a></br><a href=\"http://www.ensembl.org/Homo_sapiens/Location/View?r=5:179740743-179741120\" target=\"_blank\">ENSEMBL</a></br><a href=\"http://genome-euro.ucsc.edu/cgi-bin/hgTracks?position=chr5:179740743-179741120&hgsid=192199020&knownGene=pack&hgFind.matches=uc004dqr.3,\" targe…	378	4	31883	gene;island	0.0121368941811391	0.834453044769977	Not queried	8.72414135819746	0.0285714285714286	1
3	109035381	109035781	<a href=\./figures/28450.pdf\" target=\"_blank\">PDF</a></br><a href=\"./figures/28450.tsv\" target=\"_blank\">STATS</a></br><a href=\"http://www.ensembl.org/Homo_sapiens/Location/View?r=3:109035381-109035781\" target=\"_blank\">ENSEMBL</a></br><a href=\"http://genome-euro.ucsc.edu/cgi-bin/hgTracks?position=chr3:109035381-109035781&hgsid=192199020&knownGene=pack&hgFind.matches=uc004dqr.3,\" targe…	401	6	28450	tss	0.0178633146644281	0.863083374080116	Not queried	8.68902207713786	0.00216450216450216	1
19	50861774	50862121	<a href=\./figures/20137.pdf\" target=\"_blank\">PDF</a></br><a href=\"./figures/20137.tsv\" target=\"_blank\">STATS</a></br><a href=\"http://www.ensembl.org/Homo_sapiens/Location/View?r=19:50861774-50862121\" target=\"_blank\">ENSEMBL</a></br><a href=\"http://genome-euro.ucsc.edu/cgi-bin/hgTracks?position=chr19:50861774-50862121&hgsid=192199020&knownGene=pack&hgFind.matches=uc004dqr.3,\" target=…	348	5	20137	gene;island	0.0301005587971978	0.856311055654179	Not queried	8.68815770721288	0.00793650793650794	1
6	10390811	10391412	<a href=\./figures/35360.pdf\" target=\"_blank\">PDF</a></br><a href=\"./figures/35360.tsv\" target=\"_blank\">STATS</a></br><a href=\"http://www.ensembl.org/Homo_sapiens/Location/View?r=6:10390811-10391412\" target=\"_blank\">ENSEMBL</a></br><a href=\"http://genome-euro.ucsc.edu/cgi-bin/hgTracks?position=chr6:10390811-10391412&hgsid=192199020&knownGene=pack&hgFind.matches=uc004dqr.3,\" target=\"…	602	6	35360	island	0.93432932881342	0.0385544638404011	Not queried	8.68492131250648	0.00216450216450216	1
11	15095017	15095178	<a href=\./figures/8061.pdf\" target=\"_blank\">PDF</a></br><a href=\"./figures/8061.tsv\" target=\"_blank\">STATS</a></br><a href=\"http://www.ensembl.org/Homo_sapiens/Location/View?r=11:15095017-15095178\" target=\"_blank\">ENSEMBL</a></br><a href=\"http://genome-euro.ucsc.edu/cgi-bin/hgTracks?position=chr11:15095017-15095178&hgsid=192199020&knownGene=pack&hgFind.matches=uc004dqr.3,\" target=\"…	162	6	8061	island	0.0209622344780925	0.863872088202955	Not queried	8.619865316393	0.00216450216450216	1
X	113815930	113816304	<a href=\./figures/41966.pdf\" target=\"_blank\">PDF</a></br><a href=\"./figures/41966.tsv\" target=\"_blank\">STATS</a></br><a href=\"http://www.ensembl.org/Homo_sapiens/Location/View?r=X:113815930-113816304\" target=\"_blank\">ENSEMBL</a></br><a href=\"http://genome-euro.ucsc.edu/cgi-bin/hgTracks?position=chrX:113815930-113816304&hgsid=192199020&knownGene=pack&hgFind.matches=uc004dqr.3,\" targe…	375	5	41966	island	0.0322396504098702	0.927932543879283	Not queried	8.61455936002775	0.00793650793650794	1
1	179560700	179561111	<a href=\./figures/3988.pdf\" target=\"_blank\">PDF</a></br><a href=\"./figures/3988.tsv\" target=\"_blank\">STATS</a></br><a href=\"http://www.ensembl.org/Homo_sapiens/Location/View?r=1:179560700-179561111\" target=\"_blank\">ENSEMBL</a></br><a href=\"http://genome-euro.ucsc.edu/cgi-bin/hgTracks?position=chr1:179560700-179561111&hgsid=192199020&knownGene=pack&hgFind.matches=uc004dqr.3,\" target=…	412	6	3988	island	0.0144530932412163	0.860612365142108	Not queried	8.57615585992191	0.00216450216450216	1
18	21719263	21719433	<a href=\./figures/19177.pdf\" target=\"_blank\">PDF</a></br><a href=\"./figures/19177.tsv\" target=\"_blank\">STATS</a></br><a href=\"http://www.ensembl.org/Homo_sapiens/Location/View?r=18:21719263-21719433\" target=\"_blank\">ENSEMBL</a></br><a href=\"http://genome-euro.ucsc.edu/cgi-bin/hgTracks?position=chr18:21719263-21719433&hgsid=192199020&knownGene=pack&hgFind.matches=uc004dqr.3,\" target=…	171	5	19177	tss	0.0612864208618805	0.933503128140694	Not queried	8.57145860500989	0.00793650793650794	1
6	27835363	27835460	<a href=\./figures/34662.pdf\" target=\"_blank\">PDF</a></br><a href=\"./figures/34662.tsv\" target=\"_blank\">STATS</a></br><a href=\"http://www.ensembl.org/Homo_sapiens/Location/View?r=6:27835363-27835460\" target=\"_blank\">ENSEMBL</a></br><a href=\"http://genome-euro.ucsc.edu/cgi-bin/hgTracks?position=chr6:27835363-27835460&hgsid=192199020&knownGene=pack&hgFind.matches=uc004dqr.3,\" target=\"…	98	6	34662	tss	0.0373148533602966	0.925854718380148	Not queried	8.55044814377728	0.00216450216450216	1
6	24358304	24358327	<a href=\./figures/34602.pdf\" target=\"_blank\">PDF</a></br><a href=\"./figures/34602.tsv\" target=\"_blank\">STATS</a></br><a href=\"http://www.ensembl.org/Homo_sapiens/Location/View?r=6:24358304-24358327\" target=\"_blank\">ENSEMBL</a></br><a href=\"http://genome-euro.ucsc.edu/cgi-bin/hgTracks?position=chr6:24358304-24358327&hgsid=192199020&knownGene=pack&hgFind.matches=uc004dqr.3,\" target=\"…	24	4	34602	tss	0.0247612530584335	0.926320874898382	Not queried	8.55028621229028	0.0285714285714286	1
16	82044738	82045078	<a href=\./figures/14826.pdf\" target=\"_blank\">PDF</a></br><a href=\"./figures/14826.tsv\" target=\"_blank\">STATS</a></br><a href=\"http://www.ensembl.org/Homo_sapiens/Location/View?r=16:82044738-82045078\" target=\"_blank\">ENSEMBL</a></br><a href=\"http://genome-euro.ucsc.edu/cgi-bin/hgTracks?position=chr16:82044738-82045078&hgsid=192199020&knownGene=pack&hgFind.matches=uc004dqr.3,\" target=…	341	5	14826	gene	0.0366867210444213	0.919316530398953	Not queried	8.53886023910917	0.00793650793650794	1
13	113420153	113420371	<a href=\./figures/11222.pdf\" target=\"_blank\">PDF</a></br><a href=\"./figures/11222.tsv\" target=\"_blank\">STATS</a></br><a href=\"http://www.ensembl.org/Homo_sapiens/Location/View?r=13:113420153-113420371\" target=\"_blank\">ENSEMBL</a></br><a href=\"http://genome-euro.ucsc.edu/cgi-bin/hgTracks?position=chr13:113420153-113420371&hgsid=192199020&knownGene=pack&hgFind.matches=uc004dqr.3,\" tar…	219	4	11222	gene;island	0.0398975638428701	0.947572474288312	Not queried	8.52952322343568	0.0285714285714286	1
2	234776807	234777085	<a href=\./figures/25174.pdf\" target=\"_blank\">PDF</a></br><a href=\"./figures/25174.tsv\" target=\"_blank\">STATS</a></br><a href=\"http://www.ensembl.org/Homo_sapiens/Location/View?r=2:234776807-234777085\" target=\"_blank\">ENSEMBL</a></br><a href=\"http://genome-euro.ucsc.edu/cgi-bin/hgTracks?position=chr2:234776807-234777085&hgsid=192199020&knownGene=pack&hgFind.matches=uc004dqr.3,\" targe…	279	5	25174	island	0.0185151418862021	0.873419186559544	Not queried	8.51480397964816	0.00793650793650794	1
1	234367145	234367586	<a href=\./figures/1082.pdf\" target=\"_blank\">PDF</a></br><a href=\"./figures/1082.tsv\" target=\"_blank\">STATS</a></br><a href=\"http://www.ensembl.org/Homo_sapiens/Location/View?r=1:234367145-234367586\" target=\"_blank\">ENSEMBL</a></br><a href=\"http://genome-euro.ucsc.edu/cgi-bin/hgTracks?position=chr1:234367145-234367586&hgsid=192199020&knownGene=pack&hgFind.matches=uc004dqr.3,\" target=…	442	5	1082	gene;island	0.0166491715700461	0.921465704094422	Not queried	8.48495157915436	0.00793650793650794	1
6	27835191	27835460	<a href=\./figures/35508.pdf\" target=\"_blank\">PDF</a></br><a href=\"./figures/35508.tsv\" target=\"_blank\">STATS</a></br><a href=\"http://www.ensembl.org/Homo_sapiens/Location/View?r=6:27835191-27835460\" target=\"_blank\">ENSEMBL</a></br><a href=\"http://genome-euro.ucsc.edu/cgi-bin/hgTracks?position=chr6:27835191-27835460&hgsid=192199020&knownGene=pack&hgFind.matches=uc004dqr.3,\" target=\"…	270	7	35508	island	0.0357126859097707	0.928260315726682	Not queried	8.48426412764604	0.000582750582750583	1
5	176559881	176560265	<a href=\./figures/32462.pdf\" target=\"_blank\">PDF</a></br><a href=\"./figures/32462.tsv\" target=\"_blank\">STATS</a></br><a href=\"http://www.ensembl.org/Homo_sapiens/Location/View?r=5:176559881-176560265\" target=\"_blank\">ENSEMBL</a></br><a href=\"http://genome-euro.ucsc.edu/cgi-bin/hgTracks?position=chr5:176559881-176560265&hgsid=192199020&knownGene=pack&hgFind.matches=uc004dqr.3,\" targe…	385	4	32462	tss;island	0.0165623624453911	0.84380945523431	Not queried	8.43089082543841	0.0285714285714286	1
1	150254280	150254546	<a href=\./figures/1901.pdf\" target=\"_blank\">PDF</a></br><a href=\"./figures/1901.tsv\" target=\"_blank\">STATS</a></br><a href=\"http://www.ensembl.org/Homo_sapiens/Location/View?r=1:150254280-150254546\" target=\"_blank\">ENSEMBL</a></br><a href=\"http://genome-euro.ucsc.edu/cgi-bin/hgTracks?position=chr1:150254280-150254546&hgsid=192199020&knownGene=pack&hgFind.matches=uc004dqr.3,\" target=…	267	5	1901	tss;island	0.0486981894519996	0.946280458884296	Not queried	8.42671203065091	0.00793650793650794	1
7	111368367	111368847	<a href=\./figures/37125.pdf\" target=\"_blank\">PDF</a></br><a href=\"./figures/37125.tsv\" target=\"_blank\">STATS</a></br><a href=\"http://www.ensembl.org/Homo_sapiens/Location/View?r=7:111368367-111368847\" target=\"_blank\">ENSEMBL</a></br><a href=\"http://genome-euro.ucsc.edu/cgi-bin/hgTracks?position=chr7:111368367-111368847&hgsid=192199020&knownGene=pack&hgFind.matches=uc004dqr.3,\" targe…	481	4	37125	gene;island	0.0451749036348192	0.913395224400609	Not queried	8.40347997142183	0.0285714285714286	1
15	99409194	99409506	<a href=\./figures/13468.pdf\" target=\"_blank\">PDF</a></br><a href=\"./figures/13468.tsv\" target=\"_blank\">STATS</a></br><a href=\"http://www.ensembl.org/Homo_sapiens/Location/View?r=15:99409194-99409506\" target=\"_blank\">ENSEMBL</a></br><a href=\"http://genome-euro.ucsc.edu/cgi-bin/hgTracks?position=chr15:99409194-99409506&hgsid=192199020&knownGene=pack&hgFind.matches=uc004dqr.3,\" target=…	313	4	13468	gene	0.0285543342358099	0.897582209973886	Not queried	8.38993646228528	0.0285714285714286	1
5	180258557	180258852	<a href=\./figures/31889.pdf\" target=\"_blank\">PDF</a></br><a href=\"./figures/31889.tsv\" target=\"_blank\">STATS</a></br><a href=\"http://www.ensembl.org/Homo_sapiens/Location/View?r=5:180258557-180258852\" target=\"_blank\">ENSEMBL</a></br><a href=\"http://genome-euro.ucsc.edu/cgi-bin/hgTracks?position=chr5:180258557-180258852&hgsid=192199020&knownGene=pack&hgFind.matches=uc004dqr.3,\" targe…	296	5	31889	gene;island	0.917038360874625	0.0301956660520825	Not queried	8.36255494803532	0.00793650793650794	1
13	100547192	100547367	<a href=\./figures/11179.pdf\" target=\"_blank\">PDF</a></br><a href=\"./figures/11179.tsv\" target=\"_blank\">STATS</a></br><a href=\"http://www.ensembl.org/Homo_sapiens/Location/View?r=13:100547192-100547367\" target=\"_blank\">ENSEMBL</a></br><a href=\"http://genome-euro.ucsc.edu/cgi-bin/hgTracks?position=chr13:100547192-100547367&hgsid=192199020&knownGene=pack&hgFind.matches=uc004dqr.3,\" tar…	176	5	11179	gene;island	0.0454107929570904	0.948779655880976	Not queried	8.35933664180242	0.00793650793650794	1
12	64784070	64784252	<a href=\./figures/9178.pdf\" target=\"_blank\">PDF</a></br><a href=\"./figures/9178.tsv\" target=\"_blank\">STATS</a></br><a href=\"http://www.ensembl.org/Homo_sapiens/Location/View?r=12:64784070-64784252\" target=\"_blank\">ENSEMBL</a></br><a href=\"http://genome-euro.ucsc.edu/cgi-bin/hgTracks?position=chr12:64784070-64784252&hgsid=192199020&knownGene=pack&hgFind.matches=uc004dqr.3,\" target=\"…	183	4	9178	gene;island	0.0333052465039679	0.895192476463015	Not queried	8.32256368706528	0.0285714285714286	1
1	209979111	209979470	<a href=\./figures/985.pdf\" target=\"_blank\">PDF</a></br><a href=\"./figures/985.tsv\" target=\"_blank\">STATS</a></br><a href=\"http://www.ensembl.org/Homo_sapiens/Location/View?r=1:209979111-209979470\" target=\"_blank\">ENSEMBL</a></br><a href=\"http://genome-euro.ucsc.edu/cgi-bin/hgTracks?position=chr1:209979111-209979470&hgsid=192199020&knownGene=pack&hgFind.matches=uc004dqr.3,\" target=\"…	360	5	985	gene	0.00816269969657262	0.824629150323231	Not queried	8.31085873252885	0.00793650793650794	1
6	27782484	27782658	<a href=\./figures/34656.pdf\" target=\"_blank\">PDF</a></br><a href=\"./figures/34656.tsv\" target=\"_blank\">STATS</a></br><a href=\"http://www.ensembl.org/Homo_sapiens/Location/View?r=6:27782484-27782658\" target=\"_blank\">ENSEMBL</a></br><a href=\"http://genome-euro.ucsc.edu/cgi-bin/hgTracks?position=chr6:27782484-27782658&hgsid=192199020&knownGene=pack&hgFind.matches=uc004dqr.3,\" target=\"…	175	5	34656	tss;island	0.00754851206371102	0.549450446945187	Not queried	8.27212585630015	0.00793650793650794	1
7	121651766	121652024	<a href=\./figures/37141.pdf\" target=\"_blank\">PDF</a></br><a href=\"./figures/37141.tsv\" target=\"_blank\">STATS</a></br><a href=\"http://www.ensembl.org/Homo_sapiens/Location/View?r=7:121651766-121652024\" target=\"_blank\">ENSEMBL</a></br><a href=\"http://genome-euro.ucsc.edu/cgi-bin/hgTracks?position=chr7:121651766-121652024&hgsid=192199020&knownGene=pack&hgFind.matches=uc004dqr.3,\" targe…	259	4	37141	gene	0.0518841493857713	0.937914861495665	Not queried	8.26982492116322	0.0285714285714286	1
7	23287222	23287560	<a href=\./figures/36851.pdf\" target=\"_blank\">PDF</a></br><a href=\"./figures/36851.tsv\" target=\"_blank\">STATS</a></br><a href=\"http://www.ensembl.org/Homo_sapiens/Location/View?r=7:23287222-23287560\" target=\"_blank\">ENSEMBL</a></br><a href=\"http://genome-euro.ucsc.edu/cgi-bin/hgTracks?position=chr7:23287222-23287560&hgsid=192199020&knownGene=pack&hgFind.matches=uc004dqr.3,\" target=\"…	339	4	36851	gene;island	0.0199726084486308	0.866011109235583	Not queried	8.26880114937894	0.0285714285714286	1
8	37605359	37605978	<a href=\./figures/39216.pdf\" target=\"_blank\">PDF</a></br><a href=\"./figures/39216.tsv\" target=\"_blank\">STATS</a></br><a href=\"http://www.ensembl.org/Homo_sapiens/Location/View?r=8:37605359-37605978\" target=\"_blank\">ENSEMBL</a></br><a href=\"http://genome-euro.ucsc.edu/cgi-bin/hgTracks?position=chr8:37605359-37605978&hgsid=192199020&knownGene=pack&hgFind.matches=uc004dqr.3,\" target=\"…	620	7	39216	gene	0.0437941182111283	0.947989671472797	Not queried	8.2556995074336	0.000582750582750583	1
17	36997420	36997627	<a href=\./figures/16507.pdf\" target=\"_blank\">PDF</a></br><a href=\"./figures/16507.tsv\" target=\"_blank\">STATS</a></br><a href=\"http://www.ensembl.org/Homo_sapiens/Location/View?r=17:36997420-36997627\" target=\"_blank\">ENSEMBL</a></br><a href=\"http://genome-euro.ucsc.edu/cgi-bin/hgTracks?position=chr17:36997420-36997627&hgsid=192199020&knownGene=pack&hgFind.matches=uc004dqr.3,\" target=…	208	4	16507	gene	0.045566475808271	0.942660080913356	Not queried	8.24850402059299	0.0285714285714286	1
18	21719263	21719568	<a href=\./figures/19044.pdf\" target=\"_blank\">PDF</a></br><a href=\"./figures/19044.tsv\" target=\"_blank\">STATS</a></br><a href=\"http://www.ensembl.org/Homo_sapiens/Location/View?r=18:21719263-21719568\" target=\"_blank\">ENSEMBL</a></br><a href=\"http://genome-euro.ucsc.edu/cgi-bin/hgTracks?position=chr18:21719263-21719568&hgsid=192199020&knownGene=pack&hgFind.matches=uc004dqr.3,\" target=…	306	7	19044	gene;island	0.0620665911203312	0.911525095179464	Not queried	8.24414409815919	0.000582750582750583	1
1	179560700	179560983	<a href=\./figures/2115.pdf\" target=\"_blank\">PDF</a></br><a href=\"./figures/2115.tsv\" target=\"_blank\">STATS</a></br><a href=\"http://www.ensembl.org/Homo_sapiens/Location/View?r=1:179560700-179560983\" target=\"_blank\">ENSEMBL</a></br><a href=\"http://genome-euro.ucsc.edu/cgi-bin/hgTracks?position=chr1:179560700-179560983&hgsid=192199020&knownGene=pack&hgFind.matches=uc004dqr.3,\" target=…	284	5	2115	tss	0.0144986401356724	0.853190342855142	Not queried	8.22610676933453	0.00793650793650794	1
11	7110074	7110196	<a href=\./figures/8004.pdf\" target=\"_blank\">PDF</a></br><a href=\"./figures/8004.tsv\" target=\"_blank\">STATS</a></br><a href=\"http://www.ensembl.org/Homo_sapiens/Location/View?r=11:7110074-7110196\" target=\"_blank\">ENSEMBL</a></br><a href=\"http://genome-euro.ucsc.edu/cgi-bin/hgTracks?position=chr11:7110074-7110196&hgsid=192199020&knownGene=pack&hgFind.matches=uc004dqr.3,\" target=\"_bla…	123	5	8004	island	0.0234475307651282	0.864997433566668	Not queried	8.20545131904789	0.00793650793650794	1
4	187422005	187422119	<a href=\./figures/31427.pdf\" target=\"_blank\">PDF</a></br><a href=\"./figures/31427.tsv\" target=\"_blank\">STATS</a></br><a href=\"http://www.ensembl.org/Homo_sapiens/Location/View?r=4:187422005-187422119\" target=\"_blank\">ENSEMBL</a></br><a href=\"http://genome-euro.ucsc.edu/cgi-bin/hgTracks?position=chr4:187422005-187422119&hgsid=192199020&knownGene=pack&hgFind.matches=uc004dqr.3,\" targe…	115	5	31427	island	0.0404989341303016	0.873077182792244	Not queried	8.19821560144244	0.00793650793650794	1
12	131303016	131303247	<a href=\./figures/9392.pdf\" target=\"_blank\">PDF</a></br><a href=\"./figures/9392.tsv\" target=\"_blank\">STATS</a></br><a href=\"http://www.ensembl.org/Homo_sapiens/Location/View?r=12:131303016-131303247\" target=\"_blank\">ENSEMBL</a></br><a href=\"http://genome-euro.ucsc.edu/cgi-bin/hgTracks?position=chr12:131303016-131303247&hgsid=192199020&knownGene=pack&hgFind.matches=uc004dqr.3,\" targe…	232	4	9392	gene;island	0.0197569520454677	0.856623007505351	Not queried	8.18058213006288	0.0285714285714286	1
16	29296614	29296797	<a href=\./figures/15769.pdf\" target=\"_blank\">PDF</a></br><a href=\"./figures/15769.tsv\" target=\"_blank\">STATS</a></br><a href=\"http://www.ensembl.org/Homo_sapiens/Location/View?r=16:29296614-29296797\" target=\"_blank\">ENSEMBL</a></br><a href=\"http://genome-euro.ucsc.edu/cgi-bin/hgTracks?position=chr16:29296614-29296797&hgsid=192199020&knownGene=pack&hgFind.matches=uc004dqr.3,\" target=…	184	4	15769	island	0.0186245150719742	0.67506999892393	Not queried	8.13879208488844	0.0285714285714286	1
11	130029961	130030459	<a href=\./figures/6956.pdf\" target=\"_blank\">PDF</a></br><a href=\"./figures/6956.tsv\" target=\"_blank\">STATS</a></br><a href=\"http://www.ensembl.org/Homo_sapiens/Location/View?r=11:130029961-130030459\" target=\"_blank\">ENSEMBL</a></br><a href=\"http://genome-euro.ucsc.edu/cgi-bin/hgTracks?position=chr11:130029961-130030459&hgsid=192199020&knownGene=pack&hgFind.matches=uc004dqr.3,\" targe…	499	4	6956	gene;island	0.0232090750911425	0.825949958798795	Not queried	8.13864009760752	0.0285714285714286	1
2	166650805	166650965	<a href=\./figures/23657.pdf\" target=\"_blank\">PDF</a></br><a href=\"./figures/23657.tsv\" target=\"_blank\">STATS</a></br><a href=\"http://www.ensembl.org/Homo_sapiens/Location/View?r=2:166650805-166650965\" target=\"_blank\">ENSEMBL</a></br><a href=\"http://genome-euro.ucsc.edu/cgi-bin/hgTracks?position=chr2:166650805-166650965&hgsid=192199020&knownGene=pack&hgFind.matches=uc004dqr.3,\" targe…	161	6	23657	tss	0.0231614456149759	0.859301890374646	Not queried	8.11818059891093	0.00216450216450216	1
2	113342070	113342262	<a href=\./figures/22793.pdf\" target=\"_blank\">PDF</a></br><a href=\"./figures/22793.tsv\" target=\"_blank\">STATS</a></br><a href=\"http://www.ensembl.org/Homo_sapiens/Location/View?r=2:113342070-113342262\" target=\"_blank\">ENSEMBL</a></br><a href=\"http://genome-euro.ucsc.edu/cgi-bin/hgTracks?position=chr2:113342070-113342262&hgsid=192199020&knownGene=pack&hgFind.matches=uc004dqr.3,\" targe…	193	4	22793	gene	0.0204223085164897	0.867638898321788	Not queried	8.11680223778609	0.0285714285714286	1
1	59042745	59043070	<a href=\./figures/556.pdf\" target=\"_blank\">PDF</a></br><a href=\"./figures/556.tsv\" target=\"_blank\">STATS</a></br><a href=\"http://www.ensembl.org/Homo_sapiens/Location/View?r=1:59042745-59043070\" target=\"_blank\">ENSEMBL</a></br><a href=\"http://genome-euro.ucsc.edu/cgi-bin/hgTracks?position=chr1:59042745-59043070&hgsid=192199020&knownGene=pack&hgFind.matches=uc004dqr.3,\" target=\"_bla…	326	4	556	gene	0.0666651061501851	0.908491726613237	Not queried	8.10854313631675	0.0285714285714286	1
6	24877462	24877729	<a href=\./figures/33530.pdf\" target=\"_blank\">PDF</a></br><a href=\"./figures/33530.tsv\" target=\"_blank\">STATS</a></br><a href=\"http://www.ensembl.org/Homo_sapiens/Location/View?r=6:24877462-24877729\" target=\"_blank\">ENSEMBL</a></br><a href=\"http://genome-euro.ucsc.edu/cgi-bin/hgTracks?position=chr6:24877462-24877729&hgsid=192199020&knownGene=pack&hgFind.matches=uc004dqr.3,\" target=\"…	268	4	33530	gene	0.0343982547805338	0.919788140519152	Not queried	8.08575797178414	0.0285714285714286	1
3	170746029	170746265	<a href=\./figures/28674.pdf\" target=\"_blank\">PDF</a></br><a href=\"./figures/28674.tsv\" target=\"_blank\">STATS</a></br><a href=\"http://www.ensembl.org/Homo_sapiens/Location/View?r=3:170746029-170746265\" target=\"_blank\">ENSEMBL</a></br><a href=\"http://genome-euro.ucsc.edu/cgi-bin/hgTracks?position=chr3:170746029-170746265&hgsid=192199020&knownGene=pack&hgFind.matches=uc004dqr.3,\" targe…	237	5	28674	tss	0.0311225625670603	0.883663295873981	Not queried	8.08189092253618	0.00793650793650794	1
18	7011217	7011463	<a href=\./figures/19018.pdf\" target=\"_blank\">PDF</a></br><a href=\"./figures/19018.tsv\" target=\"_blank\">STATS</a></br><a href=\"http://www.ensembl.org/Homo_sapiens/Location/View?r=18:7011217-7011463\" target=\"_blank\">ENSEMBL</a></br><a href=\"http://genome-euro.ucsc.edu/cgi-bin/hgTracks?position=chr18:7011217-7011463&hgsid=192199020&knownGene=pack&hgFind.matches=uc004dqr.3,\" target=\"_b…	247	4	19018	gene;island	0.0956422447345134	0.93803740418464	Not queried	8.00839811478033	0.0285714285714286	1
2	225266733	225266880	<a href=\./figures/23887.pdf\" target=\"_blank\">PDF</a></br><a href=\"./figures/23887.tsv\" target=\"_blank\">STATS</a></br><a href=\"http://www.ensembl.org/Homo_sapiens/Location/View?r=2:225266733-225266880\" target=\"_blank\">ENSEMBL</a></br><a href=\"http://genome-euro.ucsc.edu/cgi-bin/hgTracks?position=chr2:225266733-225266880&hgsid=192199020&knownGene=pack&hgFind.matches=uc004dqr.3,\" targe…	148	6	23887	tss	0.0154161497554996	0.815570491348346	Not queried	8.0007926720239	0.00216450216450216	1
4	48491941	48492304	<a href=\./figures/30336.pdf\" target=\"_blank\">PDF</a></br><a href=\"./figures/30336.tsv\" target=\"_blank\">STATS</a></br><a href=\"http://www.ensembl.org/Homo_sapiens/Location/View?r=4:48491941-48492304\" target=\"_blank\">ENSEMBL</a></br><a href=\"http://genome-euro.ucsc.edu/cgi-bin/hgTracks?position=chr4:48491941-48492304&hgsid=192199020&knownGene=pack&hgFind.matches=uc004dqr.3,\" target=\"…	364	7	30336	tss	0.0711259010551821	0.902830700033205	Not queried	8.00061799426881	0.000582750582750583	1
7	97602481	97602715	<a href=\./figures/37676.pdf\" target=\"_blank\">PDF</a></br><a href=\"./figures/37676.tsv\" target=\"_blank\">STATS</a></br><a href=\"http://www.ensembl.org/Homo_sapiens/Location/View?r=7:97602481-97602715\" target=\"_blank\">ENSEMBL</a></br><a href=\"http://genome-euro.ucsc.edu/cgi-bin/hgTracks?position=chr7:97602481-97602715&hgsid=192199020&knownGene=pack&hgFind.matches=uc004dqr.3,\" target=\"…	235	4	37676	tss;island	0.955726031147813	0.0792129105785761	Not queried	7.99481335073108	0.0285714285714286	1
4	56023751	56024045	<a href=\./figures/31006.pdf\" target=\"_blank\">PDF</a></br><a href=\"./figures/31006.tsv\" target=\"_blank\">STATS</a></br><a href=\"http://www.ensembl.org/Homo_sapiens/Location/View?r=4:56023751-56024045\" target=\"_blank\">ENSEMBL</a></br><a href=\"http://genome-euro.ucsc.edu/cgi-bin/hgTracks?position=chr4:56023751-56024045&hgsid=192199020&knownGene=pack&hgFind.matches=uc004dqr.3,\" target=\"…	295	4	31006	island	0.0593007577737148	0.928426472177438	Not queried	7.97727474767642	0.0285714285714286	1
3	9404422	9404684	<a href=\./figures/28082.pdf\" target=\"_blank\">PDF</a></br><a href=\"./figures/28082.tsv\" target=\"_blank\">STATS</a></br><a href=\"http://www.ensembl.org/Homo_sapiens/Location/View?r=3:9404422-9404684\" target=\"_blank\">ENSEMBL</a></br><a href=\"http://genome-euro.ucsc.edu/cgi-bin/hgTracks?position=chr3:9404422-9404684&hgsid=192199020&knownGene=pack&hgFind.matches=uc004dqr.3,\" target=\"_bla…	263	7	28082	tss	0.882243803457669	0.0306824850494942	Not queried	7.97534619009743	0.000582750582750583	1
19	1074727	1075104	<a href=\./figures/19606.pdf\" target=\"_blank\">PDF</a></br><a href=\"./figures/19606.tsv\" target=\"_blank\">STATS</a></br><a href=\"http://www.ensembl.org/Homo_sapiens/Location/View?r=19:1074727-1075104\" target=\"_blank\">ENSEMBL</a></br><a href=\"http://genome-euro.ucsc.edu/cgi-bin/hgTracks?position=chr19:1074727-1075104&hgsid=192199020&knownGene=pack&hgFind.matches=uc004dqr.3,\" target=\"_b…	378	4	19606	gene;island	0.0260028202230551	0.846108791080626	Not queried	7.94860210208492	0.0285714285714286	1
14	61748243	61748440	<a href=\./figures/12077.pdf\" target=\"_blank\">PDF</a></br><a href=\"./figures/12077.tsv\" target=\"_blank\">STATS</a></br><a href=\"http://www.ensembl.org/Homo_sapiens/Location/View?r=14:61748243-61748440\" target=\"_blank\">ENSEMBL</a></br><a href=\"http://genome-euro.ucsc.edu/cgi-bin/hgTracks?position=chr14:61748243-61748440&hgsid=192199020&knownGene=pack&hgFind.matches=uc004dqr.3,\" target=…	198	4	12077	gene;island	0.0281412358410487	0.859890724284546	Not queried	7.9480008894874	0.0285714285714286	1
15	91473059	91473386	<a href=\./figures/13878.pdf\" target=\"_blank\">PDF</a></br><a href=\"./figures/13878.tsv\" target=\"_blank\">STATS</a></br><a href=\"http://www.ensembl.org/Homo_sapiens/Location/View?r=15:91473059-91473386\" target=\"_blank\">ENSEMBL</a></br><a href=\"http://genome-euro.ucsc.edu/cgi-bin/hgTracks?position=chr15:91473059-91473386&hgsid=192199020&knownGene=pack&hgFind.matches=uc004dqr.3,\" target=…	328	6	13878	tss	0.0357622570988043	0.897394798087696	Not queried	7.93325434189948	0.00216450216450216	1
20	52199520	52199778	<a href=\./figures/26223.pdf\" target=\"_blank\">PDF</a></br><a href=\"./figures/26223.tsv\" target=\"_blank\">STATS</a></br><a href=\"http://www.ensembl.org/Homo_sapiens/Location/View?r=20:52199520-52199778\" target=\"_blank\">ENSEMBL</a></br><a href=\"http://genome-euro.ucsc.edu/cgi-bin/hgTracks?position=chr20:52199520-52199778&hgsid=192199020&knownGene=pack&hgFind.matches=uc004dqr.3,\" target=…	259	5	26223	island	0.0843905571325798	0.902475800553468	Not queried	7.89538259184913	0.00793650793650794	1
12	54332992	54333323	<a href=\./figures/9129.pdf\" target=\"_blank\">PDF</a></br><a href=\"./figures/9129.tsv\" target=\"_blank\">STATS</a></br><a href=\"http://www.ensembl.org/Homo_sapiens/Location/View?r=12:54332992-54333323\" target=\"_blank\">ENSEMBL</a></br><a href=\"http://genome-euro.ucsc.edu/cgi-bin/hgTracks?position=chr12:54332992-54333323&hgsid=192199020&knownGene=pack&hgFind.matches=uc004dqr.3,\" target=\"…	332	4	9129	gene;island	0.0108355635074887	0.672481544166609	Not queried	7.88497365180243	0.0285714285714286	1
7	48495072	48495333	<a href=\./figures/36945.pdf\" target=\"_blank\">PDF</a></br><a href=\"./figures/36945.tsv\" target=\"_blank\">STATS</a></br><a href=\"http://www.ensembl.org/Homo_sapiens/Location/View?r=7:48495072-48495333\" target=\"_blank\">ENSEMBL</a></br><a href=\"http://genome-euro.ucsc.edu/cgi-bin/hgTracks?position=chr7:48495072-48495333&hgsid=192199020&knownGene=pack&hgFind.matches=uc004dqr.3,\" target=\"…	262	4	36945	gene;island	0.0477244968787684	0.9124267337708	Not queried	7.85634623712287	0.0285714285714286	1
20	61051029	61051039	<a href=\./figures/25832.pdf\" target=\"_blank\">PDF</a></br><a href=\"./figures/25832.tsv\" target=\"_blank\">STATS</a></br><a href=\"http://www.ensembl.org/Homo_sapiens/Location/View?r=20:61051029-61051039\" target=\"_blank\">ENSEMBL</a></br><a href=\"http://genome-euro.ucsc.edu/cgi-bin/hgTracks?position=chr20:61051029-61051039&hgsid=192199020&knownGene=pack&hgFind.matches=uc004dqr.3,\" target=…	11	4	25832	tss	0.0181502783337797	0.803970165659688	Not queried	7.85626727718587	0.0285714285714286	1
6	34724739	34724845	<a href=\./figures/34858.pdf\" target=\"_blank\">PDF</a></br><a href=\"./figures/34858.tsv\" target=\"_blank\">STATS</a></br><a href=\"http://www.ensembl.org/Homo_sapiens/Location/View?r=6:34724739-34724845\" target=\"_blank\">ENSEMBL</a></br><a href=\"http://genome-euro.ucsc.edu/cgi-bin/hgTracks?position=chr6:34724739-34724845&hgsid=192199020&knownGene=pack&hgFind.matches=uc004dqr.3,\" target=\"…	107	5	34858	tss;island	0.0266692227252814	0.891233568544407	Not queried	7.85170658928305	0.00793650793650794	1
12	64784483	64784686	<a href=\./figures/9816.pdf\" target=\"_blank\">PDF</a></br><a href=\"./figures/9816.tsv\" target=\"_blank\">STATS</a></br><a href=\"http://www.ensembl.org/Homo_sapiens/Location/View?r=12:64784483-64784686\" target=\"_blank\">ENSEMBL</a></br><a href=\"http://genome-euro.ucsc.edu/cgi-bin/hgTracks?position=chr12:64784483-64784686&hgsid=192199020&knownGene=pack&hgFind.matches=uc004dqr.3,\" target=\"…	204	5	9816	tss;island	0.0488942169010046	0.906484338741598	Not queried	7.84416702987978	0.00793650793650794	1
5	179779115	179779237	<a href=\./figures/31885.pdf\" target=\"_blank\">PDF</a></br><a href=\"./figures/31885.tsv\" target=\"_blank\">STATS</a></br><a href=\"http://www.ensembl.org/Homo_sapiens/Location/View?r=5:179779115-179779237\" target=\"_blank\">ENSEMBL</a></br><a href=\"http://genome-euro.ucsc.edu/cgi-bin/hgTracks?position=chr5:179779115-179779237&hgsid=192199020&knownGene=pack&hgFind.matches=uc004dqr.3,\" targe…	123	4	31885	gene;island	0.865069383006196	0.048937333188562	Not queried	7.84250739499073	0.0285714285714286	1
19	33210498	33210851	<a href=\./figures/21834.pdf\" target=\"_blank\">PDF</a></br><a href=\"./figures/21834.tsv\" target=\"_blank\">STATS</a></br><a href=\"http://www.ensembl.org/Homo_sapiens/Location/View?r=19:33210498-33210851\" target=\"_blank\">ENSEMBL</a></br><a href=\"http://genome-euro.ucsc.edu/cgi-bin/hgTracks?position=chr19:33210498-33210851&hgsid=192199020&knownGene=pack&hgFind.matches=uc004dqr.3,\" target=…	354	5	21834	island	0.0331915098568962	0.89451001616219	Not queried	7.84106348971815	0.00793650793650794	1
4	779480	779880	<a href=\./figures/29793.pdf\" target=\"_blank\">PDF</a></br><a href=\"./figures/29793.tsv\" target=\"_blank\">STATS</a></br><a href=\"http://www.ensembl.org/Homo_sapiens/Location/View?r=4:779480-779880\" target=\"_blank\">ENSEMBL</a></br><a href=\"http://genome-euro.ucsc.edu/cgi-bin/hgTracks?position=chr4:779480-779880&hgsid=192199020&knownGene=pack&hgFind.matches=uc004dqr.3,\" target=\"_blank\"…	401	4	29793	gene;island	0.0354849317594391	0.893830939073713	Not queried	7.83636203074147	0.0285714285714286	1
3	170746029	170746291	<a href=\./figures/29617.pdf\" target=\"_blank\">PDF</a></br><a href=\"./figures/29617.tsv\" target=\"_blank\">STATS</a></br><a href=\"http://www.ensembl.org/Homo_sapiens/Location/View?r=3:170746029-170746291\" target=\"_blank\">ENSEMBL</a></br><a href=\"http://genome-euro.ucsc.edu/cgi-bin/hgTracks?position=chr3:170746029-170746291&hgsid=192199020&knownGene=pack&hgFind.matches=uc004dqr.3,\" targe…	263	6	29617	island	0.0347151752584594	0.880570221109958	Not queried	7.8284734778613	0.00216450216450216	1
3	87138203	87138700	<a href=\./figures/29257.pdf\" target=\"_blank\">PDF</a></br><a href=\"./figures/29257.tsv\" target=\"_blank\">STATS</a></br><a href=\"http://www.ensembl.org/Homo_sapiens/Location/View?r=3:87138203-87138700\" target=\"_blank\">ENSEMBL</a></br><a href=\"http://genome-euro.ucsc.edu/cgi-bin/hgTracks?position=chr3:87138203-87138700&hgsid=192199020&knownGene=pack&hgFind.matches=uc004dqr.3,\" target=\"…	498	6	29257	island	0.0392559954904385	0.909229680602793	Not queried	7.81762814909133	0.00216450216450216	1
11	130029478	130029684	<a href=\./figures/8933.pdf\" target=\"_blank\">PDF</a></br><a href=\"./figures/8933.tsv\" target=\"_blank\">STATS</a></br><a href=\"http://www.ensembl.org/Homo_sapiens/Location/View?r=11:130029478-130029684\" target=\"_blank\">ENSEMBL</a></br><a href=\"http://genome-euro.ucsc.edu/cgi-bin/hgTracks?position=chr11:130029478-130029684&hgsid=192199020&knownGene=pack&hgFind.matches=uc004dqr.3,\" targe…	207	5	8933	island	0.0493030835245356	0.921263022640593	Not queried	7.81628698408069	0.00793650793650794	1
10	49812686	49813128	<a href=\./figures/4567.pdf\" target=\"_blank\">PDF</a></br><a href=\"./figures/4567.tsv\" target=\"_blank\">STATS</a></br><a href=\"http://www.ensembl.org/Homo_sapiens/Location/View?r=10:49812686-49813128\" target=\"_blank\">ENSEMBL</a></br><a href=\"http://genome-euro.ucsc.edu/cgi-bin/hgTracks?position=chr10:49812686-49813128&hgsid=192199020&knownGene=pack&hgFind.matches=uc004dqr.3,\" target=\"…	443	4	4567	gene	0.0283359253357841	0.834649914222518	Not queried	7.81549831921102	0.0285714285714286	1
1	209848845	209849185	<a href=\./figures/983.pdf\" target=\"_blank\">PDF</a></br><a href=\"./figures/983.tsv\" target=\"_blank\">STATS</a></br><a href=\"http://www.ensembl.org/Homo_sapiens/Location/View?r=1:209848845-209849185\" target=\"_blank\">ENSEMBL</a></br><a href=\"http://genome-euro.ucsc.edu/cgi-bin/hgTracks?position=chr1:209848845-209849185&hgsid=192199020&knownGene=pack&hgFind.matches=uc004dqr.3,\" target=\"…	341	5	983	gene;island	0.876277542889683	0.0305466832766425	Not queried	7.81236427627471	0.00793650793650794	1
13	36871646	36871962	<a href=\./figures/11101.pdf\" target=\"_blank\">PDF</a></br><a href=\"./figures/11101.tsv\" target=\"_blank\">STATS</a></br><a href=\"http://www.ensembl.org/Homo_sapiens/Location/View?r=13:36871646-36871962\" target=\"_blank\">ENSEMBL</a></br><a href=\"http://genome-euro.ucsc.edu/cgi-bin/hgTracks?position=chr13:36871646-36871962&hgsid=192199020&knownGene=pack&hgFind.matches=uc004dqr.3,\" target=…	317	6	11101	gene	0.963467239126801	0.109610804649331	Not queried	7.81221197981792	0.00216450216450216	1
1	8013974	8014650	<a href=\./figures/2625.pdf\" target=\"_blank\">PDF</a></br><a href=\"./figures/2625.tsv\" target=\"_blank\">STATS</a></br><a href=\"http://www.ensembl.org/Homo_sapiens/Location/View?r=1:8013974-8014650\" target=\"_blank\">ENSEMBL</a></br><a href=\"http://genome-euro.ucsc.edu/cgi-bin/hgTracks?position=chr1:8013974-8014650&hgsid=192199020&knownGene=pack&hgFind.matches=uc004dqr.3,\" target=\"_blank…	677	6	2625	island	0.0473840281512425	0.872252876835146	Not queried	7.80873406081832	0.00216450216450216	1
X	8751190	8751687	<a href=\./figures/41624.pdf\" target=\"_blank\">PDF</a></br><a href=\"./figures/41624.tsv\" target=\"_blank\">STATS</a></br><a href=\"http://www.ensembl.org/Homo_sapiens/Location/View?r=X:8751190-8751687\" target=\"_blank\">ENSEMBL</a></br><a href=\"http://genome-euro.ucsc.edu/cgi-bin/hgTracks?position=chrX:8751190-8751687&hgsid=192199020&knownGene=pack&hgFind.matches=uc004dqr.3,\" target=\"_bla…	498	7	41624	island	0.0264157197549704	0.912263996051193	Not queried	7.80255453115232	0.000582750582750583	1
2	73429084	73429371	<a href=\./figures/23399.pdf\" target=\"_blank\">PDF</a></br><a href=\"./figures/23399.tsv\" target=\"_blank\">STATS</a></br><a href=\"http://www.ensembl.org/Homo_sapiens/Location/View?r=2:73429084-73429371\" target=\"_blank\">ENSEMBL</a></br><a href=\"http://genome-euro.ucsc.edu/cgi-bin/hgTracks?position=chr2:73429084-73429371&hgsid=192199020&knownGene=pack&hgFind.matches=uc004dqr.3,\" target=\"…	288	7	23399	tss	0.948956557447983	0.0595494815033385	Not queried	7.79823723467219	0.000582750582750583	1
7	48494362	48494734	<a href=\./figures/36944.pdf\" target=\"_blank\">PDF</a></br><a href=\"./figures/36944.tsv\" target=\"_blank\">STATS</a></br><a href=\"http://www.ensembl.org/Homo_sapiens/Location/View?r=7:48494362-48494734\" target=\"_blank\">ENSEMBL</a></br><a href=\"http://genome-euro.ucsc.edu/cgi-bin/hgTracks?position=chr7:48494362-48494734&hgsid=192199020&knownGene=pack&hgFind.matches=uc004dqr.3,\" target=\"…	373	5	36944	gene;island	0.0281675957985137	0.873257566169447	Not queried	7.75907327243791	0.00793650793650794	1
5	156696185	156696520	<a href=\./figures/31816.pdf\" target=\"_blank\">PDF</a></br><a href=\"./figures/31816.tsv\" target=\"_blank\">STATS</a></br><a href=\"http://www.ensembl.org/Homo_sapiens/Location/View?r=5:156696185-156696520\" target=\"_blank\">ENSEMBL</a></br><a href=\"http://genome-euro.ucsc.edu/cgi-bin/hgTracks?position=chr5:156696185-156696520&hgsid=192199020&knownGene=pack&hgFind.matches=uc004dqr.3,\" targe…	336	4	31816	gene;island	0.0413051930724636	0.837403304883783	Not queried	7.75201075039274	0.0285714285714286	1
11	130029478	130029615	<a href=\./figures/7795.pdf\" target=\"_blank\">PDF</a></br><a href=\"./figures/7795.tsv\" target=\"_blank\">STATS</a></br><a href=\"http://www.ensembl.org/Homo_sapiens/Location/View?r=11:130029478-130029615\" target=\"_blank\">ENSEMBL</a></br><a href=\"http://genome-euro.ucsc.edu/cgi-bin/hgTracks?position=chr11:130029478-130029615&hgsid=192199020&knownGene=pack&hgFind.matches=uc004dqr.3,\" targe…	138	4	7795	tss	0.0526752590651356	0.924355953159806	Not queried	7.71939048827145	0.0285714285714286	1
X	153284899	153285158	<a href=\./figures/41154.pdf\" target=\"_blank\">PDF</a></br><a href=\"./figures/41154.tsv\" target=\"_blank\">STATS</a></br><a href=\"http://www.ensembl.org/Homo_sapiens/Location/View?r=X:153284899-153285158\" target=\"_blank\">ENSEMBL</a></br><a href=\"http://genome-euro.ucsc.edu/cgi-bin/hgTracks?position=chrX:153284899-153285158&hgsid=192199020&knownGene=pack&hgFind.matches=uc004dqr.3,\" targe…	260	4	41154	gene;island	0.0148699607475001	0.806192935262898	Not queried	7.71780752954974	0.0285714285714286	1
19	12306136	12306497	<a href=\./figures/21561.pdf\" target=\"_blank\">PDF</a></br><a href=\"./figures/21561.tsv\" target=\"_blank\">STATS</a></br><a href=\"http://www.ensembl.org/Homo_sapiens/Location/View?r=19:12306136-12306497\" target=\"_blank\">ENSEMBL</a></br><a href=\"http://genome-euro.ucsc.edu/cgi-bin/hgTracks?position=chr19:12306136-12306497&hgsid=192199020&knownGene=pack&hgFind.matches=uc004dqr.3,\" target=…	362	4	21561	island	0.019542960675402	0.87090466680815	Not queried	7.70220882425374	0.0285714285714286	1
19	12075601	12075848	<a href=\./figures/20450.pdf\" target=\"_blank\">PDF</a></br><a href=\"./figures/20450.tsv\" target=\"_blank\">STATS</a></br><a href=\"http://www.ensembl.org/Homo_sapiens/Location/View?r=19:12075601-12075848\" target=\"_blank\">ENSEMBL</a></br><a href=\"http://genome-euro.ucsc.edu/cgi-bin/hgTracks?position=chr19:12075601-12075848&hgsid=192199020&knownGene=pack&hgFind.matches=uc004dqr.3,\" target=…	248	5	20450	tss	0.0107270713798376	0.67328412114353	Not queried	7.68779027346149	0.00793650793650794	1
X	149716155	149716393	<a href=\./figures/42095.pdf\" target=\"_blank\">PDF</a></br><a href=\"./figures/42095.tsv\" target=\"_blank\">STATS</a></br><a href=\"http://www.ensembl.org/Homo_sapiens/Location/View?r=X:149716155-149716393\" target=\"_blank\">ENSEMBL</a></br><a href=\"http://genome-euro.ucsc.edu/cgi-bin/hgTracks?position=chrX:149716155-149716393&hgsid=192199020&knownGene=pack&hgFind.matches=uc004dqr.3,\" targe…	239	4	42095	island	0.0710389870092667	0.923276523594688	Not queried	7.68331559934209	0.0285714285714286	1
22	36903287	36903611	<a href=\./figures/27067.pdf\" target=\"_blank\">PDF</a></br><a href=\"./figures/27067.tsv\" target=\"_blank\">STATS</a></br><a href=\"http://www.ensembl.org/Homo_sapiens/Location/View?r=22:36903287-36903611\" target=\"_blank\">ENSEMBL</a></br><a href=\"http://genome-euro.ucsc.edu/cgi-bin/hgTracks?position=chr22:36903287-36903611&hgsid=192199020&knownGene=pack&hgFind.matches=uc004dqr.3,\" target=…	325	6	27067	tss;island	0.0253887124899805	0.882354018291262	Not queried	7.68127404924317	0.0151515151515152	1
6	26240307	26240579	<a href=\./figures/34635.pdf\" target=\"_blank\">PDF</a></br><a href=\"./figures/34635.tsv\" target=\"_blank\">STATS</a></br><a href=\"http://www.ensembl.org/Homo_sapiens/Location/View?r=6:26240307-26240579\" target=\"_blank\">ENSEMBL</a></br><a href=\"http://genome-euro.ucsc.edu/cgi-bin/hgTracks?position=chr6:26240307-26240579&hgsid=192199020&knownGene=pack&hgFind.matches=uc004dqr.3,\" target=\"…	273	5	34635	tss;island	0.0117252155052838	0.706867682793943	Not queried	7.66711404104969	0.00793650793650794	1
17	74533845	74534090	<a href=\./figures/17648.pdf\" target=\"_blank\">PDF</a></br><a href=\"./figures/17648.tsv\" target=\"_blank\">STATS</a></br><a href=\"http://www.ensembl.org/Homo_sapiens/Location/View?r=17:74533845-74534090\" target=\"_blank\">ENSEMBL</a></br><a href=\"http://genome-euro.ucsc.edu/cgi-bin/hgTracks?position=chr17:74533845-74534090&hgsid=192199020&knownGene=pack&hgFind.matches=uc004dqr.3,\" target=…	246	7	17648	tss;island	0.0512756647572919	0.870928449425423	Not queried	7.65136851086318	0.000582750582750583	1
22	50064736	50065058	<a href=\./figures/27563.pdf\" target=\"_blank\">PDF</a></br><a href=\"./figures/27563.tsv\" target=\"_blank\">STATS</a></br><a href=\"http://www.ensembl.org/Homo_sapiens/Location/View?r=22:50064736-50065058\" target=\"_blank\">ENSEMBL</a></br><a href=\"http://genome-euro.ucsc.edu/cgi-bin/hgTracks?position=chr22:50064736-50065058&hgsid=192199020&knownGene=pack&hgFind.matches=uc004dqr.3,\" target=…	323	4	27563	island	0.0430417061866654	0.870968832045795	Not queried	7.6501017983428	0.0285714285714286	1
12	7072696	7072891	<a href=\./figures/9514.pdf\" target=\"_blank\">PDF</a></br><a href=\"./figures/9514.tsv\" target=\"_blank\">STATS</a></br><a href=\"http://www.ensembl.org/Homo_sapiens/Location/View?r=12:7072696-7072891\" target=\"_blank\">ENSEMBL</a></br><a href=\"http://genome-euro.ucsc.edu/cgi-bin/hgTracks?position=chr12:7072696-7072891&hgsid=192199020&knownGene=pack&hgFind.matches=uc004dqr.3,\" target=\"_bla…	196	4	9514	tss	0.0781290474200547	0.904425208410222	Not queried	7.62463974131969	0.0285714285714286	1
19	21657529	21658001	<a href=\./figures/21800.pdf\" target=\"_blank\">PDF</a></br><a href=\"./figures/21800.tsv\" target=\"_blank\">STATS</a></br><a href=\"http://www.ensembl.org/Homo_sapiens/Location/View?r=19:21657529-21658001\" target=\"_blank\">ENSEMBL</a></br><a href=\"http://genome-euro.ucsc.edu/cgi-bin/hgTracks?position=chr19:21657529-21658001&hgsid=192199020&knownGene=pack&hgFind.matches=uc004dqr.3,\" target=…	473	6	21800	island	0.891434960854013	0.0528131875712772	Not queried	7.61658648897938	0.00216450216450216	1
22	22901569	22901661	<a href=\./figures/26767.pdf\" target=\"_blank\">PDF</a></br><a href=\"./figures/26767.tsv\" target=\"_blank\">STATS</a></br><a href=\"http://www.ensembl.org/Homo_sapiens/Location/View?r=22:22901569-22901661\" target=\"_blank\">ENSEMBL</a></br><a href=\"http://genome-euro.ucsc.edu/cgi-bin/hgTracks?position=chr22:22901569-22901661&hgsid=192199020&knownGene=pack&hgFind.matches=uc004dqr.3,\" target=…	93	4	26767	gene	0.0212319930995255	0.832343644701826	Not queried	7.61355039448746	0.0285714285714286	1
8	58055876	58056175	<a href=\./figures/40254.pdf\" target=\"_blank\">PDF</a></br><a href=\"./figures/40254.tsv\" target=\"_blank\">STATS</a></br><a href=\"http://www.ensembl.org/Homo_sapiens/Location/View?r=8:58055876-58056175\" target=\"_blank\">ENSEMBL</a></br><a href=\"http://genome-euro.ucsc.edu/cgi-bin/hgTracks?position=chr8:58055876-58056175&hgsid=192199020&knownGene=pack&hgFind.matches=uc004dqr.3,\" target=\"…	300	4	40254	island	0.0956553039322555	0.924027532983344	Not queried	7.59040282757509	0.0285714285714286	1
2	131046122	131046551	<a href=\./figures/24680.pdf\" target=\"_blank\">PDF</a></br><a href=\"./figures/24680.tsv\" target=\"_blank\">STATS</a></br><a href=\"http://www.ensembl.org/Homo_sapiens/Location/View?r=2:131046122-131046551\" target=\"_blank\">ENSEMBL</a></br><a href=\"http://genome-euro.ucsc.edu/cgi-bin/hgTracks?position=chr2:131046122-131046551&hgsid=192199020&knownGene=pack&hgFind.matches=uc004dqr.3,\" targe…	430	4	24680	island	0.0329032834177865	0.883353295497387	Not queried	7.58802560993788	0.0285714285714286	1
X	153285622	153285934	<a href=\./figures/41590.pdf\" target=\"_blank\">PDF</a></br><a href=\"./figures/41590.tsv\" target=\"_blank\">STATS</a></br><a href=\"http://www.ensembl.org/Homo_sapiens/Location/View?r=X:153285622-153285934\" target=\"_blank\">ENSEMBL</a></br><a href=\"http://genome-euro.ucsc.edu/cgi-bin/hgTracks?position=chrX:153285622-153285934&hgsid=192199020&knownGene=pack&hgFind.matches=uc004dqr.3,\" targe…	313	5	41590	tss;island	0.0577497943561056	0.865357140055152	Not queried	7.58282894624245	0.00793650793650794	1
19	58520847	58521273	<a href=\./figures/22453.pdf\" target=\"_blank\">PDF</a></br><a href=\"./figures/22453.tsv\" target=\"_blank\">STATS</a></br><a href=\"http://www.ensembl.org/Homo_sapiens/Location/View?r=19:58520847-58521273\" target=\"_blank\">ENSEMBL</a></br><a href=\"http://genome-euro.ucsc.edu/cgi-bin/hgTracks?position=chr19:58520847-58521273&hgsid=192199020&knownGene=pack&hgFind.matches=uc004dqr.3,\" target=…	427	6	22453	island	0.0325319392217434	0.883967516437228	Not queried	7.58026321950956	0.00216450216450216	1
5	3188066	3188374	<a href=\./figures/32601.pdf\" target=\"_blank\">PDF</a></br><a href=\"./figures/32601.tsv\" target=\"_blank\">STATS</a></br><a href=\"http://www.ensembl.org/Homo_sapiens/Location/View?r=5:3188066-3188374\" target=\"_blank\">ENSEMBL</a></br><a href=\"http://genome-euro.ucsc.edu/cgi-bin/hgTracks?position=chr5:3188066-3188374&hgsid=192199020&knownGene=pack&hgFind.matches=uc004dqr.3,\" target=\"_bla…	309	5	32601	island	0.0515988827386392	0.934820275028484	Not queried	7.55795595509909	0.00793650793650794	1
17	43246883	43247290	<a href=\./figures/16597.pdf\" target=\"_blank\">PDF</a></br><a href=\"./figures/16597.tsv\" target=\"_blank\">STATS</a></br><a href=\"http://www.ensembl.org/Homo_sapiens/Location/View?r=17:43246883-43247290\" target=\"_blank\">ENSEMBL</a></br><a href=\"http://genome-euro.ucsc.edu/cgi-bin/hgTracks?position=chr17:43246883-43247290&hgsid=192199020&knownGene=pack&hgFind.matches=uc004dqr.3,\" target=…	408	4	16597	gene;island	0.0533639091173098	0.897712591636694	Not queried	7.55667504005068	0.0285714285714286	1
6	27258460	27258767	<a href=\./figures/35489.pdf\" target=\"_blank\">PDF</a></br><a href=\"./figures/35489.tsv\" target=\"_blank\">STATS</a></br><a href=\"http://www.ensembl.org/Homo_sapiens/Location/View?r=6:27258460-27258767\" target=\"_blank\">ENSEMBL</a></br><a href=\"http://genome-euro.ucsc.edu/cgi-bin/hgTracks?position=chr6:27258460-27258767&hgsid=192199020&knownGene=pack&hgFind.matches=uc004dqr.3,\" target=\"…	308	6	35489	island	0.922806840418795	0.0393748996784484	Not queried	7.5426941601859	0.00216450216450216	1
14	104583632	104584279	<a href=\./figures/13173.pdf\" target=\"_blank\">PDF</a></br><a href=\"./figures/13173.tsv\" target=\"_blank\">STATS</a></br><a href=\"http://www.ensembl.org/Homo_sapiens/Location/View?r=14:104583632-104584279\" target=\"_blank\">ENSEMBL</a></br><a href=\"http://genome-euro.ucsc.edu/cgi-bin/hgTracks?position=chr14:104583632-104584279&hgsid=192199020&knownGene=pack&hgFind.matches=uc004dqr.3,\" tar…	648	6	13173	island	0.0556226313990923	0.878201980351338	Not queried	7.53187821333137	0.00216450216450216	1
1	236686564	236686804	<a href=\./figures/1095.pdf\" target=\"_blank\">PDF</a></br><a href=\"./figures/1095.tsv\" target=\"_blank\">STATS</a></br><a href=\"http://www.ensembl.org/Homo_sapiens/Location/View?r=1:236686564-236686804\" target=\"_blank\">ENSEMBL</a></br><a href=\"http://genome-euro.ucsc.edu/cgi-bin/hgTracks?position=chr1:236686564-236686804&hgsid=192199020&knownGene=pack&hgFind.matches=uc004dqr.3,\" target=…	241	5	1095	gene;tss;island	0.0630734463435546	0.869254440079067	Not queried	7.52316521469713	0.00793650793650794	1
2	3260576	3261155	<a href=\./figures/22506.pdf\" target=\"_blank\">PDF</a></br><a href=\"./figures/22506.tsv\" target=\"_blank\">STATS</a></br><a href=\"http://www.ensembl.org/Homo_sapiens/Location/View?r=2:3260576-3261155\" target=\"_blank\">ENSEMBL</a></br><a href=\"http://genome-euro.ucsc.edu/cgi-bin/hgTracks?position=chr2:3260576-3261155&hgsid=192199020&knownGene=pack&hgFind.matches=uc004dqr.3,\" target=\"_bla…	580	5	22506	gene	0.133215664423386	0.827908405264253	Not queried	7.52226913077764	0.00793650793650794	1
6	16306377	16306857	<a href=\./figures/33522.pdf\" target=\"_blank\">PDF</a></br><a href=\"./figures/33522.tsv\" target=\"_blank\">STATS</a></br><a href=\"http://www.ensembl.org/Homo_sapiens/Location/View?r=6:16306377-16306857\" target=\"_blank\">ENSEMBL</a></br><a href=\"http://genome-euro.ucsc.edu/cgi-bin/hgTracks?position=chr6:16306377-16306857&hgsid=192199020&knownGene=pack&hgFind.matches=uc004dqr.3,\" target=\"…	481	4	33522	gene	0.0610554685345942	0.902968732624297	Not queried	7.51493205152016	0.0285714285714286	1
6	26021916	26022273	<a href=\./figures/33532.pdf\" target=\"_blank\">PDF</a></br><a href=\"./figures/33532.tsv\" target=\"_blank\">STATS</a></br><a href=\"http://www.ensembl.org/Homo_sapiens/Location/View?r=6:26021916-26022273\" target=\"_blank\">ENSEMBL</a></br><a href=\"http://genome-euro.ucsc.edu/cgi-bin/hgTracks?position=chr6:26021916-26022273&hgsid=192199020&knownGene=pack&hgFind.matches=uc004dqr.3,\" target=\"…	358	5	33532	gene	0.120710252781612	0.949578827319642	Not queried	7.50561584651513	0.00793650793650794	1
6	10419835	10420079	<a href=\./figures/34560.pdf\" target=\"_blank\">PDF</a></br><a href=\"./figures/34560.tsv\" target=\"_blank\">STATS</a></br><a href=\"http://www.ensembl.org/Homo_sapiens/Location/View?r=6:10419835-10420079\" target=\"_blank\">ENSEMBL</a></br><a href=\"http://genome-euro.ucsc.edu/cgi-bin/hgTracks?position=chr6:10419835-10420079&hgsid=192199020&knownGene=pack&hgFind.matches=uc004dqr.3,\" target=\"…	245	7	34560	tss	0.0338401617364692	0.804826001048506	Not queried	7.50141908053862	0.000582750582750583	1
14	55907299	55907501	<a href=\./figures/12386.pdf\" target=\"_blank\">PDF</a></br><a href=\"./figures/12386.tsv\" target=\"_blank\">STATS</a></br><a href=\"http://www.ensembl.org/Homo_sapiens/Location/View?r=14:55907299-55907501\" target=\"_blank\">ENSEMBL</a></br><a href=\"http://genome-euro.ucsc.edu/cgi-bin/hgTracks?position=chr14:55907299-55907501&hgsid=192199020&knownGene=pack&hgFind.matches=uc004dqr.3,\" target=…	203	7	12386	tss	0.05232458340925	0.821922249993946	Not queried	7.50008321266291	0.000582750582750583	1
14	54430382	54430831	<a href=\./figures/12826.pdf\" target=\"_blank\">PDF</a></br><a href=\"./figures/12826.tsv\" target=\"_blank\">STATS</a></br><a href=\"http://www.ensembl.org/Homo_sapiens/Location/View?r=14:54430382-54430831\" target=\"_blank\">ENSEMBL</a></br><a href=\"http://genome-euro.ucsc.edu/cgi-bin/hgTracks?position=chr14:54430382-54430831&hgsid=192199020&knownGene=pack&hgFind.matches=uc004dqr.3,\" target=…	450	4	12826	island	0.0244522903065753	0.877206788895268	Not queried	7.49950591377135	0.0285714285714286	1
15	23810163	23810378	<a href=\./figures/13486.pdf\" target=\"_blank\">PDF</a></br><a href=\"./figures/13486.tsv\" target=\"_blank\">STATS</a></br><a href=\"http://www.ensembl.org/Homo_sapiens/Location/View?r=15:23810163-23810378\" target=\"_blank\">ENSEMBL</a></br><a href=\"http://genome-euro.ucsc.edu/cgi-bin/hgTracks?position=chr15:23810163-23810378&hgsid=192199020&knownGene=pack&hgFind.matches=uc004dqr.3,\" target=…	216	5	13486	tss	0.0782240323026677	0.931205440740143	Not queried	7.48695138190438	0.00793650793650794	1
20	61050885	61051039	<a href=\./figures/26280.pdf\" target=\"_blank\">PDF</a></br><a href=\"./figures/26280.tsv\" target=\"_blank\">STATS</a></br><a href=\"http://www.ensembl.org/Homo_sapiens/Location/View?r=20:61050885-61051039\" target=\"_blank\">ENSEMBL</a></br><a href=\"http://genome-euro.ucsc.edu/cgi-bin/hgTracks?position=chr20:61050885-61051039&hgsid=192199020&knownGene=pack&hgFind.matches=uc004dqr.3,\" target=…	155	7	26280	island	0.0236834932882401	0.810081125147722	Not queried	7.48247540791696	0.000582750582750583	1
7	27138712	27138974	<a href=\./figures/38273.pdf\" target=\"_blank\">PDF</a></br><a href=\"./figures/38273.tsv\" target=\"_blank\">STATS</a></br><a href=\"http://www.ensembl.org/Homo_sapiens/Location/View?r=7:27138712-27138974\" target=\"_blank\">ENSEMBL</a></br><a href=\"http://genome-euro.ucsc.edu/cgi-bin/hgTracks?position=chr7:27138712-27138974&hgsid=192199020&knownGene=pack&hgFind.matches=uc004dqr.3,\" target=\"…	263	4	38273	island	0.939157506377747	0.0894050853278417	Not queried	7.46039815444877	0.0285714285714286	1
6	10416337	10416531	<a href=\./figures/33498.pdf\" target=\"_blank\">PDF</a></br><a href=\"./figures/33498.tsv\" target=\"_blank\">STATS</a></br><a href=\"http://www.ensembl.org/Homo_sapiens/Location/View?r=6:10416337-10416531\" target=\"_blank\">ENSEMBL</a></br><a href=\"http://genome-euro.ucsc.edu/cgi-bin/hgTracks?position=chr6:10416337-10416531&hgsid=192199020&knownGene=pack&hgFind.matches=uc004dqr.3,\" target=\"…	195	4	33498	gene;tss;island	0.846754905273775	0.0379507168432279	Not queried	7.45757339658872	0.0285714285714286	1
20	61002595	61002866	<a href=\./figures/25831.pdf\" target=\"_blank\">PDF</a></br><a href=\"./figures/25831.tsv\" target=\"_blank\">STATS</a></br><a href=\"http://www.ensembl.org/Homo_sapiens/Location/View?r=20:61002595-61002866\" target=\"_blank\">ENSEMBL</a></br><a href=\"http://genome-euro.ucsc.edu/cgi-bin/hgTracks?position=chr20:61002595-61002866&hgsid=192199020&knownGene=pack&hgFind.matches=uc004dqr.3,\" target=…	272	6	25831	tss	0.0227578505489673	0.809868077839998	Not queried	7.4465497046729	0.00216450216450216	1
8	55533655	55534103	<a href=\./figures/39243.pdf\" target=\"_blank\">PDF</a></br><a href=\"./figures/39243.tsv\" target=\"_blank\">STATS</a></br><a href=\"http://www.ensembl.org/Homo_sapiens/Location/View?r=8:55533655-55534103\" target=\"_blank\">ENSEMBL</a></br><a href=\"http://genome-euro.ucsc.edu/cgi-bin/hgTracks?position=chr8:55533655-55534103&hgsid=192199020&knownGene=pack&hgFind.matches=uc004dqr.3,\" target=\"…	449	7	39243	gene;island	0.0381441020897151	0.849504789983415	Not queried	7.42779017687323	0.000582750582750583	1
8	24772137	24772435	<a href=\./figures/39541.pdf\" target=\"_blank\">PDF</a></br><a href=\"./figures/39541.tsv\" target=\"_blank\">STATS</a></br><a href=\"http://www.ensembl.org/Homo_sapiens/Location/View?r=8:24772137-24772435\" target=\"_blank\">ENSEMBL</a></br><a href=\"http://genome-euro.ucsc.edu/cgi-bin/hgTracks?position=chr8:24772137-24772435&hgsid=192199020&knownGene=pack&hgFind.matches=uc004dqr.3,\" target=\"…	299	7	39541	tss	0.0570442010284115	0.911359526095804	Not queried	7.40902080942931	0.000582750582750583	1
11	15095017	15095070	<a href=\./figures/7148.pdf\" target=\"_blank\">PDF</a></br><a href=\"./figures/7148.tsv\" target=\"_blank\">STATS</a></br><a href=\"http://www.ensembl.org/Homo_sapiens/Location/View?r=11:15095017-15095070\" target=\"_blank\">ENSEMBL</a></br><a href=\"http://genome-euro.ucsc.edu/cgi-bin/hgTracks?position=chr11:15095017-15095070&hgsid=192199020&knownGene=pack&hgFind.matches=uc004dqr.3,\" target=\"…	54	5	7148	tss	0.0323414358637943	0.850837430864856	Not queried	7.40230697283269	0.00793650793650794	1
7	65878734	65879115	<a href=\./figures/38470.pdf\" target=\"_blank\">PDF</a></br><a href=\"./figures/38470.tsv\" target=\"_blank\">STATS</a></br><a href=\"http://www.ensembl.org/Homo_sapiens/Location/View?r=7:65878734-65879115\" target=\"_blank\">ENSEMBL</a></br><a href=\"http://genome-euro.ucsc.edu/cgi-bin/hgTracks?position=chr7:65878734-65879115&hgsid=192199020&knownGene=pack&hgFind.matches=uc004dqr.3,\" target=\"…	382	4	38470	island	0.0151764103805078	0.668781072226416	Not queried	7.39946474683757	0.0285714285714286	1
6	160211355	160211577	<a href=\./figures/35259.pdf\" target=\"_blank\">PDF</a></br><a href=\"./figures/35259.tsv\" target=\"_blank\">STATS</a></br><a href=\"http://www.ensembl.org/Homo_sapiens/Location/View?r=6:160211355-160211577\" target=\"_blank\">ENSEMBL</a></br><a href=\"http://genome-euro.ucsc.edu/cgi-bin/hgTracks?position=chr6:160211355-160211577&hgsid=192199020&knownGene=pack&hgFind.matches=uc004dqr.3,\" targe…	223	6	35259	tss;island	0.768924884840027	0.0187584940724914	Not queried	7.39564716479429	0.00216450216450216	1
17	43221220	43221575	<a href=\./figures/18391.pdf\" target=\"_blank\">PDF</a></br><a href=\"./figures/18391.tsv\" target=\"_blank\">STATS</a></br><a href=\"http://www.ensembl.org/Homo_sapiens/Location/View?r=17:43221220-43221575\" target=\"_blank\">ENSEMBL</a></br><a href=\"http://genome-euro.ucsc.edu/cgi-bin/hgTracks?position=chr17:43221220-43221575&hgsid=192199020&knownGene=pack&hgFind.matches=uc004dqr.3,\" target=…	356	4	18391	island	0.0267040801106976	0.840017963298746	Not queried	7.38347524966012	0.0285714285714286	1
2	74357527	74357872	<a href=\./figures/24387.pdf\" target=\"_blank\">PDF</a></br><a href=\"./figures/24387.tsv\" target=\"_blank\">STATS</a></br><a href=\"http://www.ensembl.org/Homo_sapiens/Location/View?r=2:74357527-74357872\" target=\"_blank\">ENSEMBL</a></br><a href=\"http://genome-euro.ucsc.edu/cgi-bin/hgTracks?position=chr2:74357527-74357872&hgsid=192199020&knownGene=pack&hgFind.matches=uc004dqr.3,\" target=\"…	346	4	24387	island	0.0223343599605333	0.812911552000485	Not queried	7.38203136443541	0.0285714285714286	1
8	143781297	143781406	<a href=\./figures/39869.pdf\" target=\"_blank\">PDF</a></br><a href=\"./figures/39869.tsv\" target=\"_blank\">STATS</a></br><a href=\"http://www.ensembl.org/Homo_sapiens/Location/View?r=8:143781297-143781406\" target=\"_blank\">ENSEMBL</a></br><a href=\"http://genome-euro.ucsc.edu/cgi-bin/hgTracks?position=chr8:143781297-143781406&hgsid=192199020&knownGene=pack&hgFind.matches=uc004dqr.3,\" targe…	110	4	39869	tss;island	0.0297498259425777	0.770728550799525	Not queried	7.33416180576893	0.0285714285714286	1
10	21797112	21797191	<a href=\./figures/5575.pdf\" target=\"_blank\">PDF</a></br><a href=\"./figures/5575.tsv\" target=\"_blank\">STATS</a></br><a href=\"http://www.ensembl.org/Homo_sapiens/Location/View?r=10:21797112-21797191\" target=\"_blank\">ENSEMBL</a></br><a href=\"http://genome-euro.ucsc.edu/cgi-bin/hgTracks?position=chr10:21797112-21797191&hgsid=192199020&knownGene=pack&hgFind.matches=uc004dqr.3,\" target=\"…	80	4	5575	island	0.789280996646028	0.0225625174405731	Not queried	7.33162188218865	0.0285714285714286	1
7	1113014	1113237	<a href=\./figures/36683.pdf\" target=\"_blank\">PDF</a></br><a href=\"./figures/36683.tsv\" target=\"_blank\">STATS</a></br><a href=\"http://www.ensembl.org/Homo_sapiens/Location/View?r=7:1113014-1113237\" target=\"_blank\">ENSEMBL</a></br><a href=\"http://genome-euro.ucsc.edu/cgi-bin/hgTracks?position=chr7:1113014-1113237&hgsid=192199020&knownGene=pack&hgFind.matches=uc004dqr.3,\" target=\"_bla…	224	4	36683	gene	0.0439566751575059	0.903990447074177	Not queried	7.32002459961035	0.0285714285714286	1
1	59043173	59043370	<a href=\./figures/1651.pdf\" target=\"_blank\">PDF</a></br><a href=\"./figures/1651.tsv\" target=\"_blank\">STATS</a></br><a href=\"http://www.ensembl.org/Homo_sapiens/Location/View?r=1:59043173-59043370\" target=\"_blank\">ENSEMBL</a></br><a href=\"http://genome-euro.ucsc.edu/cgi-bin/hgTracks?position=chr1:59043173-59043370&hgsid=192199020&knownGene=pack&hgFind.matches=uc004dqr.3,\" target=\"_b…	198	6	1651	tss	0.0255541018170574	0.780568685968678	Not queried	7.31863965542303	0.00216450216450216	1
13	100547728	100548078	<a href=\./figures/11180.pdf\" target=\"_blank\">PDF</a></br><a href=\"./figures/11180.tsv\" target=\"_blank\">STATS</a></br><a href=\"http://www.ensembl.org/Homo_sapiens/Location/View?r=13:100547728-100548078\" target=\"_blank\">ENSEMBL</a></br><a href=\"http://genome-euro.ucsc.edu/cgi-bin/hgTracks?position=chr13:100547728-100548078&hgsid=192199020&knownGene=pack&hgFind.matches=uc004dqr.3,\" tar…	351	5	11180	gene;island	0.0600041911547292	0.93890481263959	Not queried	7.31098294597097	0.00793650793650794	1
6	26033394	26033786	<a href=\./figures/33534.pdf\" target=\"_blank\">PDF</a></br><a href=\"./figures/33534.tsv\" target=\"_blank\">STATS</a></br><a href=\"http://www.ensembl.org/Homo_sapiens/Location/View?r=6:26033394-26033786\" target=\"_blank\">ENSEMBL</a></br><a href=\"http://genome-euro.ucsc.edu/cgi-bin/hgTracks?position=chr6:26033394-26033786&hgsid=192199020&knownGene=pack&hgFind.matches=uc004dqr.3,\" target=\"…	393	6	33534	gene	0.0130718601855138	0.695234640629401	Not queried	7.29776968535087	0.00216450216450216	1
X	119133700	119134082	<a href=\./figures/41994.pdf\" target=\"_blank\">PDF</a></br><a href=\"./figures/41994.tsv\" target=\"_blank\">STATS</a></br><a href=\"http://www.ensembl.org/Homo_sapiens/Location/View?r=X:119133700-119134082\" target=\"_blank\">ENSEMBL</a></br><a href=\"http://genome-euro.ucsc.edu/cgi-bin/hgTracks?position=chrX:119133700-119134082&hgsid=192199020&knownGene=pack&hgFind.matches=uc004dqr.3,\" targe…	383	5	41994	island	0.912560257861334	0.0622170607042871	Not queried	7.29743066196868	0.00793650793650794	1
12	52626814	52627047	<a href=\./figures/10411.pdf\" target=\"_blank\">PDF</a></br><a href=\"./figures/10411.tsv\" target=\"_blank\">STATS</a></br><a href=\"http://www.ensembl.org/Homo_sapiens/Location/View?r=12:52626814-52627047\" target=\"_blank\">ENSEMBL</a></br><a href=\"http://genome-euro.ucsc.edu/cgi-bin/hgTracks?position=chr12:52626814-52627047&hgsid=192199020&knownGene=pack&hgFind.matches=uc004dqr.3,\" target=…	234	6	10411	island	0.0311828577088427	0.836343787706116	Not queried	7.28367678857336	0.00216450216450216	1
1	91192451	91192803	<a href=\./figures/3457.pdf\" target=\"_blank\">PDF</a></br><a href=\"./figures/3457.tsv\" target=\"_blank\">STATS</a></br><a href=\"http://www.ensembl.org/Homo_sapiens/Location/View?r=1:91192451-91192803\" target=\"_blank\">ENSEMBL</a></br><a href=\"http://genome-euro.ucsc.edu/cgi-bin/hgTracks?position=chr1:91192451-91192803&hgsid=192199020&knownGene=pack&hgFind.matches=uc004dqr.3,\" target=\"_b…	353	5	3457	island	0.827312438701495	0.0599875549321084	Not queried	7.2831467539542	0.00793650793650794	1
1	2980380	2980598	<a href=\./figures/94.pdf\" target=\"_blank\">PDF</a></br><a href=\"./figures/94.tsv\" target=\"_blank\">STATS</a></br><a href=\"http://www.ensembl.org/Homo_sapiens/Location/View?r=1:2980380-2980598\" target=\"_blank\">ENSEMBL</a></br><a href=\"http://genome-euro.ucsc.edu/cgi-bin/hgTracks?position=chr1:2980380-2980598&hgsid=192199020&knownGene=pack&hgFind.matches=uc004dqr.3,\" target=\"_blank\">U…	219	4	94	gene;island	0.0352153296813908	0.836878273635162	Not queried	7.28210753288388	0.0285714285714286	1
22	21386885	21387058	<a href=\./figures/26950.pdf\" target=\"_blank\">PDF</a></br><a href=\"./figures/26950.tsv\" target=\"_blank\">STATS</a></br><a href=\"http://www.ensembl.org/Homo_sapiens/Location/View?r=22:21386885-21387058\" target=\"_blank\">ENSEMBL</a></br><a href=\"http://genome-euro.ucsc.edu/cgi-bin/hgTracks?position=chr22:21386885-21387058&hgsid=192199020&knownGene=pack&hgFind.matches=uc004dqr.3,\" target=…	174	7	26950	tss	0.0255892148178045	0.74363631555944	Not queried	7.27764978820029	0.000582750582750583	1
19	2289982	2290107	<a href=\./figures/19650.pdf\" target=\"_blank\">PDF</a></br><a href=\"./figures/19650.tsv\" target=\"_blank\">STATS</a></br><a href=\"http://www.ensembl.org/Homo_sapiens/Location/View?r=19:2289982-2290107\" target=\"_blank\">ENSEMBL</a></br><a href=\"http://genome-euro.ucsc.edu/cgi-bin/hgTracks?position=chr19:2289982-2290107&hgsid=192199020&knownGene=pack&hgFind.matches=uc004dqr.3,\" target=\"_b…	126	4	19650	gene;island	0.0457123859459395	0.878076523427769	Not queried	7.27757039008049	0.0285714285714286	1
1	63249197	63249213	<a href=\./figures/1663.pdf\" target=\"_blank\">PDF</a></br><a href=\"./figures/1663.tsv\" target=\"_blank\">STATS</a></br><a href=\"http://www.ensembl.org/Homo_sapiens/Location/View?r=1:63249197-63249213\" target=\"_blank\">ENSEMBL</a></br><a href=\"http://genome-euro.ucsc.edu/cgi-bin/hgTracks?position=chr1:63249197-63249213&hgsid=192199020&knownGene=pack&hgFind.matches=uc004dqr.3,\" target=\"_b…	17	4	1663	tss	0.0283023756715919	0.841618972329089	Not queried	7.2738520273157	0.0285714285714286	1
11	117069780	117069966	<a href=\./figures/7695.pdf\" target=\"_blank\">PDF</a></br><a href=\"./figures/7695.tsv\" target=\"_blank\">STATS</a></br><a href=\"http://www.ensembl.org/Homo_sapiens/Location/View?r=11:117069780-117069966\" target=\"_blank\">ENSEMBL</a></br><a href=\"http://genome-euro.ucsc.edu/cgi-bin/hgTracks?position=chr11:117069780-117069966&hgsid=192199020&knownGene=pack&hgFind.matches=uc004dqr.3,\" targe…	187	7	7695	tss	0.0283516432611493	0.84931527685822	Not queried	7.26617353896715	0.000582750582750583	1
X	134429653	134429972	<a href=\./figures/41114.pdf\" target=\"_blank\">PDF</a></br><a href=\"./figures/41114.tsv\" target=\"_blank\">STATS</a></br><a href=\"http://www.ensembl.org/Homo_sapiens/Location/View?r=X:134429653-134429972\" target=\"_blank\">ENSEMBL</a></br><a href=\"http://genome-euro.ucsc.edu/cgi-bin/hgTracks?position=chrX:134429653-134429972&hgsid=192199020&knownGene=pack&hgFind.matches=uc004dqr.3,\" targe…	320	4	41114	gene;island	0.045852300386074	0.882825376809352	Not queried	7.25343778366995	0.0285714285714286	1
22	37212787	37213130	<a href=\./figures/26819.pdf\" target=\"_blank\">PDF</a></br><a href=\"./figures/26819.tsv\" target=\"_blank\">STATS</a></br><a href=\"http://www.ensembl.org/Homo_sapiens/Location/View?r=22:37212787-37213130\" target=\"_blank\">ENSEMBL</a></br><a href=\"http://genome-euro.ucsc.edu/cgi-bin/hgTracks?position=chr22:37212787-37213130&hgsid=192199020&knownGene=pack&hgFind.matches=uc004dqr.3,\" target=…	344	4	26819	gene;island	0.915723060422304	0.0350269163447686	Not queried	7.2473192160459	0.0285714285714286	1
2	106886503	106886729	<a href=\./figures/24553.pdf\" target=\"_blank\">PDF</a></br><a href=\"./figures/24553.tsv\" target=\"_blank\">STATS</a></br><a href=\"http://www.ensembl.org/Homo_sapiens/Location/View?r=2:106886503-106886729\" target=\"_blank\">ENSEMBL</a></br><a href=\"http://genome-euro.ucsc.edu/cgi-bin/hgTracks?position=chr2:106886503-106886729&hgsid=192199020&knownGene=pack&hgFind.matches=uc004dqr.3,\" targe…	227	4	24553	island	0.0129916444864725	0.50599373793417	Not queried	7.23540783611691	0.0285714285714286	1
8	52722023	52722237	<a href=\./figures/39631.pdf\" target=\"_blank\">PDF</a></br><a href=\"./figures/39631.tsv\" target=\"_blank\">STATS</a></br><a href=\"http://www.ensembl.org/Homo_sapiens/Location/View?r=8:52722023-52722237\" target=\"_blank\">ENSEMBL</a></br><a href=\"http://genome-euro.ucsc.edu/cgi-bin/hgTracks?position=chr8:52722023-52722237&hgsid=192199020&knownGene=pack&hgFind.matches=uc004dqr.3,\" target=\"…	215	5	39631	tss	0.0373608199399663	0.836529781094464	Not queried	7.23082924109926	0.00793650793650794	1
14	104583048	104583245	<a href=\./figures/12629.pdf\" target=\"_blank\">PDF</a></br><a href=\"./figures/12629.tsv\" target=\"_blank\">STATS</a></br><a href=\"http://www.ensembl.org/Homo_sapiens/Location/View?r=14:104583048-104583245\" target=\"_blank\">ENSEMBL</a></br><a href=\"http://genome-euro.ucsc.edu/cgi-bin/hgTracks?position=chr14:104583048-104583245&hgsid=192199020&knownGene=pack&hgFind.matches=uc004dqr.3,\" tar…	198	4	12629	tss;island	0.0399172486438329	0.822895835867725	Not queried	7.22291574673227	0.0285714285714286	1
5	140530028	140530606	<a href=\./figures/31752.pdf\" target=\"_blank\">PDF</a></br><a href=\"./figures/31752.tsv\" target=\"_blank\">STATS</a></br><a href=\"http://www.ensembl.org/Homo_sapiens/Location/View?r=5:140530028-140530606\" target=\"_blank\">ENSEMBL</a></br><a href=\"http://genome-euro.ucsc.edu/cgi-bin/hgTracks?position=chr5:140530028-140530606&hgsid=192199020&knownGene=pack&hgFind.matches=uc004dqr.3,\" targe…	579	5	31752	gene;island	0.104672043053454	0.95126648200763	Not queried	7.19158463123413	0.00793650793650794	1
6	76203530	76203675	<a href=\./figures/35013.pdf\" target=\"_blank\">PDF</a></br><a href=\"./figures/35013.tsv\" target=\"_blank\">STATS</a></br><a href=\"http://www.ensembl.org/Homo_sapiens/Location/View?r=6:76203530-76203675\" target=\"_blank\">ENSEMBL</a></br><a href=\"http://genome-euro.ucsc.edu/cgi-bin/hgTracks?position=chr6:76203530-76203675&hgsid=192199020&knownGene=pack&hgFind.matches=uc004dqr.3,\" target=\"…	146	6	35013	tss	0.0441524478902194	0.877637064834267	Not queried	7.15853972748569	0.00216450216450216	1
7	914964	915203	<a href=\./figures/37325.pdf\" target=\"_blank\">PDF</a></br><a href=\"./figures/37325.tsv\" target=\"_blank\">STATS</a></br><a href=\"http://www.ensembl.org/Homo_sapiens/Location/View?r=7:914964-915203\" target=\"_blank\">ENSEMBL</a></br><a href=\"http://genome-euro.ucsc.edu/cgi-bin/hgTracks?position=chr7:914964-915203&hgsid=192199020&knownGene=pack&hgFind.matches=uc004dqr.3,\" target=\"_blank\"…	240	4	37325	tss;island	0.0713390483747149	0.928167113511489	Not queried	7.15720948343296	0.0285714285714286	1
22	24181212	24181270	<a href=\./figures/26971.pdf\" target=\"_blank\">PDF</a></br><a href=\"./figures/26971.tsv\" target=\"_blank\">STATS</a></br><a href=\"http://www.ensembl.org/Homo_sapiens/Location/View?r=22:24181212-24181270\" target=\"_blank\">ENSEMBL</a></br><a href=\"http://genome-euro.ucsc.edu/cgi-bin/hgTracks?position=chr22:24181212-24181270&hgsid=192199020&knownGene=pack&hgFind.matches=uc004dqr.3,\" target=…	59	4	26971	tss	0.672589999231952	0.0144785390621388	Not queried	7.14766767217838	0.0285714285714286	1
22	24180995	24181270	<a href=\./figures/27312.pdf\" target=\"_blank\">PDF</a></br><a href=\"./figures/27312.tsv\" target=\"_blank\">STATS</a></br><a href=\"http://www.ensembl.org/Homo_sapiens/Location/View?r=22:24180995-24181270\" target=\"_blank\">ENSEMBL</a></br><a href=\"http://genome-euro.ucsc.edu/cgi-bin/hgTracks?position=chr22:24180995-24181270&hgsid=192199020&knownGene=pack&hgFind.matches=uc004dqr.3,\" target=…	276	6	27312	island	0.642131790633911	0.0144785390621388	Not queried	7.14766767217838	0.00216450216450216	1
13	41768782	41768978	<a href=\./figures/11382.pdf\" target=\"_blank\">PDF</a></br><a href=\"./figures/11382.tsv\" target=\"_blank\">STATS</a></br><a href=\"http://www.ensembl.org/Homo_sapiens/Location/View?r=13:41768782-41768978\" target=\"_blank\">ENSEMBL</a></br><a href=\"http://genome-euro.ucsc.edu/cgi-bin/hgTracks?position=chr13:41768782-41768978&hgsid=192199020&knownGene=pack&hgFind.matches=uc004dqr.3,\" target=…	197	5	11382	tss	0.0215893258475644	0.735049008270442	Not queried	7.14667313977694	0.00793650793650794	1
12	6649733	6649994	<a href=\./figures/9004.pdf\" target=\"_blank\">PDF</a></br><a href=\"./figures/9004.tsv\" target=\"_blank\">STATS</a></br><a href=\"http://www.ensembl.org/Homo_sapiens/Location/View?r=12:6649733-6649994\" target=\"_blank\">ENSEMBL</a></br><a href=\"http://genome-euro.ucsc.edu/cgi-bin/hgTracks?position=chr12:6649733-6649994&hgsid=192199020&knownGene=pack&hgFind.matches=uc004dqr.3,\" target=\"_bla…	262	4	9004	gene;island	0.043665117826544	0.854829078509732	Not queried	7.12226453861169	0.0285714285714286	1
22	29711916	29712139	<a href=\./figures/27005.pdf\" target=\"_blank\">PDF</a></br><a href=\"./figures/27005.tsv\" target=\"_blank\">STATS</a></br><a href=\"http://www.ensembl.org/Homo_sapiens/Location/View?r=22:29711916-29712139\" target=\"_blank\">ENSEMBL</a></br><a href=\"http://genome-euro.ucsc.edu/cgi-bin/hgTracks?position=chr22:29711916-29712139&hgsid=192199020&knownGene=pack&hgFind.matches=uc004dqr.3,\" target=…	224	6	27005	tss;island	0.931689868261379	0.0722415801684298	Not queried	7.1218177566211	0.00216450216450216	1
19	15343235	15343425	<a href=\./figures/20521.pdf\" target=\"_blank\">PDF</a></br><a href=\"./figures/20521.tsv\" target=\"_blank\">STATS</a></br><a href=\"http://www.ensembl.org/Homo_sapiens/Location/View?r=19:15343235-15343425\" target=\"_blank\">ENSEMBL</a></br><a href=\"http://genome-euro.ucsc.edu/cgi-bin/hgTracks?position=chr19:15343235-15343425&hgsid=192199020&knownGene=pack&hgFind.matches=uc004dqr.3,\" target=…	191	6	20521	tss	0.850715847019066	0.0404642147621093	Not queried	7.11583390347528	0.00216450216450216	1
12	52626814	52626904	<a href=\./figures/9700.pdf\" target=\"_blank\">PDF</a></br><a href=\"./figures/9700.tsv\" target=\"_blank\">STATS</a></br><a href=\"http://www.ensembl.org/Homo_sapiens/Location/View?r=12:52626814-52626904\" target=\"_blank\">ENSEMBL</a></br><a href=\"http://genome-euro.ucsc.edu/cgi-bin/hgTracks?position=chr12:52626814-52626904&hgsid=192199020&knownGene=pack&hgFind.matches=uc004dqr.3,\" target=\"…	91	5	9700	tss	0.0320989736699857	0.802708675053281	Not queried	7.11334909963848	0.00793650793650794	1
17	36997420	36997740	<a href=\./figures/18228.pdf\" target=\"_blank\">PDF</a></br><a href=\"./figures/18228.tsv\" target=\"_blank\">STATS</a></br><a href=\"http://www.ensembl.org/Homo_sapiens/Location/View?r=17:36997420-36997740\" target=\"_blank\">ENSEMBL</a></br><a href=\"http://genome-euro.ucsc.edu/cgi-bin/hgTracks?position=chr17:36997420-36997740&hgsid=192199020&knownGene=pack&hgFind.matches=uc004dqr.3,\" target=…	321	7	18228	island	0.0663947685507181	0.911595634400757	Not queried	7.10512382453016	0.000582750582750583	1
12	65562903	65563329	<a href=\./figures/9819.pdf\" target=\"_blank\">PDF</a></br><a href=\"./figures/9819.tsv\" target=\"_blank\">STATS</a></br><a href=\"http://www.ensembl.org/Homo_sapiens/Location/View?r=12:65562903-65563329\" target=\"_blank\">ENSEMBL</a></br><a href=\"http://genome-euro.ucsc.edu/cgi-bin/hgTracks?position=chr12:65562903-65563329&hgsid=192199020&knownGene=pack&hgFind.matches=uc004dqr.3,\" target=\"…	427	7	9819	tss;island	0.710366951141621	0.0176294714068368	Not queried	7.0945443885961	0.00407925407925408	1
11	75139390	75139736	<a href=\./figures/6817.pdf\" target=\"_blank\">PDF</a></br><a href=\"./figures/6817.tsv\" target=\"_blank\">STATS</a></br><a href=\"http://www.ensembl.org/Homo_sapiens/Location/View?r=11:75139390-75139736\" target=\"_blank\">ENSEMBL</a></br><a href=\"http://genome-euro.ucsc.edu/cgi-bin/hgTracks?position=chr11:75139390-75139736&hgsid=192199020&knownGene=pack&hgFind.matches=uc004dqr.3,\" target=\"…	347	4	6817	gene;island	0.0137597766663528	0.624364036893538	Not queried	7.08663904422287	0.0285714285714286	1
X	100353031	100353462	<a href=\./figures/41907.pdf\" target=\"_blank\">PDF</a></br><a href=\"./figures/41907.tsv\" target=\"_blank\">STATS</a></br><a href=\"http://www.ensembl.org/Homo_sapiens/Location/View?r=X:100353031-100353462\" target=\"_blank\">ENSEMBL</a></br><a href=\"http://genome-euro.ucsc.edu/cgi-bin/hgTracks?position=chrX:100353031-100353462&hgsid=192199020&knownGene=pack&hgFind.matches=uc004dqr.3,\" targe…	432	6	41907	island	0.0227368442004485	0.689905168525315	Not queried	7.08518116607243	0.00216450216450216	1
6	27259010	27259237	<a href=\./figures/35490.pdf\" target=\"_blank\">PDF</a></br><a href=\"./figures/35490.tsv\" target=\"_blank\">STATS</a></br><a href=\"http://www.ensembl.org/Homo_sapiens/Location/View?r=6:27259010-27259237\" target=\"_blank\">ENSEMBL</a></br><a href=\"http://genome-euro.ucsc.edu/cgi-bin/hgTracks?position=chr6:27259010-27259237&hgsid=192199020&knownGene=pack&hgFind.matches=uc004dqr.3,\" target=\"…	228	5	35490	island	0.885162745784542	0.0571378575334285	Not queried	7.08498333536332	0.00793650793650794	1
7	39649224	39649443	<a href=\./figures/36911.pdf\" target=\"_blank\">PDF</a></br><a href=\"./figures/36911.tsv\" target=\"_blank\">STATS</a></br><a href=\"http://www.ensembl.org/Homo_sapiens/Location/View?r=7:39649224-39649443\" target=\"_blank\">ENSEMBL</a></br><a href=\"http://genome-euro.ucsc.edu/cgi-bin/hgTracks?position=chr7:39649224-39649443&hgsid=192199020&knownGene=pack&hgFind.matches=uc004dqr.3,\" target=\"…	220	5	36911	gene;island	0.0181219960171011	0.772724758158696	Not queried	7.07931760117422	0.00793650793650794	1
1	236687053	236687277	<a href=\./figures/1096.pdf\" target=\"_blank\">PDF</a></br><a href=\"./figures/1096.tsv\" target=\"_blank\">STATS</a></br><a href=\"http://www.ensembl.org/Homo_sapiens/Location/View?r=1:236687053-236687277\" target=\"_blank\">ENSEMBL</a></br><a href=\"http://genome-euro.ucsc.edu/cgi-bin/hgTracks?position=chr1:236687053-236687277&hgsid=192199020&knownGene=pack&hgFind.matches=uc004dqr.3,\" target=…	225	4	1096	gene;island	0.0469599775788436	0.79982241030415	Not queried	7.03669833246846	0.0285714285714286	1
8	114389383	114389479	<a href=\./figures/39812.pdf\" target=\"_blank\">PDF</a></br><a href=\"./figures/39812.tsv\" target=\"_blank\">STATS</a></br><a href=\"http://www.ensembl.org/Homo_sapiens/Location/View?r=8:114389383-114389479\" target=\"_blank\">ENSEMBL</a></br><a href=\"http://genome-euro.ucsc.edu/cgi-bin/hgTracks?position=chr8:114389383-114389479&hgsid=192199020&knownGene=pack&hgFind.matches=uc004dqr.3,\" targe…	97	4	39812	tss	0.0577850475753547	0.841632744244154	Not queried	7.02807823535124	0.0285714285714286	1
5	140207460	140207636	<a href=\./figures/32293.pdf\" target=\"_blank\">PDF</a></br><a href=\"./figures/32293.tsv\" target=\"_blank\">STATS</a></br><a href=\"http://www.ensembl.org/Homo_sapiens/Location/View?r=5:140207460-140207636\" target=\"_blank\">ENSEMBL</a></br><a href=\"http://genome-euro.ucsc.edu/cgi-bin/hgTracks?position=chr5:140207460-140207636&hgsid=192199020&knownGene=pack&hgFind.matches=uc004dqr.3,\" targe…	177	5	32293	tss	0.0629745975557489	0.864717178195868	Not queried	7.0143902869341	0.00793650793650794	1
22	36877697	36877737	<a href=\./figures/27066.pdf\" target=\"_blank\">PDF</a></br><a href=\"./figures/27066.tsv\" target=\"_blank\">STATS</a></br><a href=\"http://www.ensembl.org/Homo_sapiens/Location/View?r=22:36877697-36877737\" target=\"_blank\">ENSEMBL</a></br><a href=\"http://genome-euro.ucsc.edu/cgi-bin/hgTracks?position=chr22:36877697-36877737&hgsid=192199020&knownGene=pack&hgFind.matches=uc004dqr.3,\" target=…	41	4	27066	tss	0.0126032342882661	0.597785507926415	Not queried	6.99223879669484	0.0285714285714286	1
5	54826547	54826768	<a href=\./figures/31562.pdf\" target=\"_blank\">PDF</a></br><a href=\"./figures/31562.tsv\" target=\"_blank\">STATS</a></br><a href=\"http://www.ensembl.org/Homo_sapiens/Location/View?r=5:54826547-54826768\" target=\"_blank\">ENSEMBL</a></br><a href=\"http://genome-euro.ucsc.edu/cgi-bin/hgTracks?position=chr5:54826547-54826768&hgsid=192199020&knownGene=pack&hgFind.matches=uc004dqr.3,\" target=\"…	222	4	31562	gene;island	0.0158211513153925	0.630499922805503	Not queried	6.9919491249383	0.0571428571428571	1
10	118900324	118900492	<a href=\./figures/6154.pdf\" target=\"_blank\">PDF</a></br><a href=\"./figures/6154.tsv\" target=\"_blank\">STATS</a></br><a href=\"http://www.ensembl.org/Homo_sapiens/Location/View?r=10:118900324-118900492\" target=\"_blank\">ENSEMBL</a></br><a href=\"http://genome-euro.ucsc.edu/cgi-bin/hgTracks?position=chr10:118900324-118900492&hgsid=192199020&knownGene=pack&hgFind.matches=uc004dqr.3,\" targe…	169	4	6154	island	0.914519050628156	0.0973758532432678	Not queried	6.98474508918418	0.0285714285714286	1
12	66583029	66583431	<a href=\./figures/9182.pdf\" target=\"_blank\">PDF</a></br><a href=\"./figures/9182.tsv\" target=\"_blank\">STATS</a></br><a href=\"http://www.ensembl.org/Homo_sapiens/Location/View?r=12:66583029-66583431\" target=\"_blank\">ENSEMBL</a></br><a href=\"http://genome-euro.ucsc.edu/cgi-bin/hgTracks?position=chr12:66583029-66583431&hgsid=192199020&knownGene=pack&hgFind.matches=uc004dqr.3,\" target=\"…	403	5	9182	gene;island	0.0331634613676652	0.841505776154585	Not queried	6.97488365405403	0.00793650793650794	1
14	105714153	105714589	<a href=\./figures/12230.pdf\" target=\"_blank\">PDF</a></br><a href=\"./figures/12230.tsv\" target=\"_blank\">STATS</a></br><a href=\"http://www.ensembl.org/Homo_sapiens/Location/View?r=14:105714153-105714589\" target=\"_blank\">ENSEMBL</a></br><a href=\"http://genome-euro.ucsc.edu/cgi-bin/hgTracks?position=chr14:105714153-105714589&hgsid=192199020&knownGene=pack&hgFind.matches=uc004dqr.3,\" tar…	437	6	12230	gene;tss;island	0.10548267227794	0.918350860240904	Not queried	6.9704860412275	0.00216450216450216	1
1	158119395	158119673	<a href=\./figures/3865.pdf\" target=\"_blank\">PDF</a></br><a href=\"./figures/3865.tsv\" target=\"_blank\">STATS</a></br><a href=\"http://www.ensembl.org/Homo_sapiens/Location/View?r=1:158119395-158119673\" target=\"_blank\">ENSEMBL</a></br><a href=\"http://genome-euro.ucsc.edu/cgi-bin/hgTracks?position=chr1:158119395-158119673&hgsid=192199020&knownGene=pack&hgFind.matches=uc004dqr.3,\" target=…	279	5	3865	island	0.0406509045131325	0.853397075337637	Not queried	6.96234354896349	0.00793650793650794	1
6	26021768	26021843	<a href=\./figures/34615.pdf\" target=\"_blank\">PDF</a></br><a href=\"./figures/34615.tsv\" target=\"_blank\">STATS</a></br><a href=\"http://www.ensembl.org/Homo_sapiens/Location/View?r=6:26021768-26021843\" target=\"_blank\">ENSEMBL</a></br><a href=\"http://genome-euro.ucsc.edu/cgi-bin/hgTracks?position=chr6:26021768-26021843&hgsid=192199020&knownGene=pack&hgFind.matches=uc004dqr.3,\" target=\"…	76	4	34615	tss	0.14908696974191	0.950429294130318	Not queried	6.95058624486181	0.0285714285714286	1
2	128458240	128458556	<a href=\./figures/23578.pdf\" target=\"_blank\">PDF</a></br><a href=\"./figures/23578.tsv\" target=\"_blank\">STATS</a></br><a href=\"http://www.ensembl.org/Homo_sapiens/Location/View?r=2:128458240-128458556\" target=\"_blank\">ENSEMBL</a></br><a href=\"http://genome-euro.ucsc.edu/cgi-bin/hgTracks?position=chr2:128458240-128458556&hgsid=192199020&knownGene=pack&hgFind.matches=uc004dqr.3,\" targe…	317	6	23578	tss	0.916782640888063	0.0574699538448877	Not queried	6.91975487808866	0.00216450216450216	1
5	76010444	76010658	<a href=\./figures/32075.pdf\" target=\"_blank\">PDF</a></br><a href=\"./figures/32075.tsv\" target=\"_blank\">STATS</a></br><a href=\"http://www.ensembl.org/Homo_sapiens/Location/View?r=5:76010444-76010658\" target=\"_blank\">ENSEMBL</a></br><a href=\"http://genome-euro.ucsc.edu/cgi-bin/hgTracks?position=chr5:76010444-76010658&hgsid=192199020&knownGene=pack&hgFind.matches=uc004dqr.3,\" target=\"…	215	4	32075	tss;island	0.930697979837536	0.0855488832507385	Not queried	6.91132253578281	0.0285714285714286	1
7	50132541	50132764	<a href=\./figures/36947.pdf\" target=\"_blank\">PDF</a></br><a href=\"./figures/36947.tsv\" target=\"_blank\">STATS</a></br><a href=\"http://www.ensembl.org/Homo_sapiens/Location/View?r=7:50132541-50132764\" target=\"_blank\">ENSEMBL</a></br><a href=\"http://genome-euro.ucsc.edu/cgi-bin/hgTracks?position=chr7:50132541-50132764&hgsid=192199020&knownGene=pack&hgFind.matches=uc004dqr.3,\" target=\"…	224	4	36947	gene	0.0480524679214467	0.805152782175267	Not queried	6.91090090655076	0.0285714285714286	1
7	124404244	124404472	<a href=\./figures/37144.pdf\" target=\"_blank\">PDF</a></br><a href=\"./figures/37144.tsv\" target=\"_blank\">STATS</a></br><a href=\"http://www.ensembl.org/Homo_sapiens/Location/View?r=7:124404244-124404472\" target=\"_blank\">ENSEMBL</a></br><a href=\"http://genome-euro.ucsc.edu/cgi-bin/hgTracks?position=chr7:124404244-124404472&hgsid=192199020&knownGene=pack&hgFind.matches=uc004dqr.3,\" targe…	229	4	37144	gene;island	0.0231919542275232	0.654919695998162	Not queried	6.90639271090291	0.0285714285714286	1
2	128458240	128458845	<a href=\./figures/24662.pdf\" target=\"_blank\">PDF</a></br><a href=\"./figures/24662.tsv\" target=\"_blank\">STATS</a></br><a href=\"http://www.ensembl.org/Homo_sapiens/Location/View?r=2:128458240-128458845\" target=\"_blank\">ENSEMBL</a></br><a href=\"http://genome-euro.ucsc.edu/cgi-bin/hgTracks?position=chr2:128458240-128458845&hgsid=192199020&knownGene=pack&hgFind.matches=uc004dqr.3,\" targe…	606	8	24662	island	0.89522599226192	0.0464287504360125	Not queried	6.89422590699539	0.0104118104118104	1
2	11051728	11052102	<a href=\./figures/24036.pdf\" target=\"_blank\">PDF</a></br><a href=\"./figures/24036.tsv\" target=\"_blank\">STATS</a></br><a href=\"http://www.ensembl.org/Homo_sapiens/Location/View?r=2:11051728-11052102\" target=\"_blank\">ENSEMBL</a></br><a href=\"http://genome-euro.ucsc.edu/cgi-bin/hgTracks?position=chr2:11051728-11052102&hgsid=192199020&knownGene=pack&hgFind.matches=uc004dqr.3,\" target=\"…	375	7	24036	island	0.0282953671588904	0.888064262515886	Not queried	6.89359944522706	0.000582750582750583	1
16	2902830	2903392	<a href=\./figures/14586.pdf\" target=\"_blank\">PDF</a></br><a href=\"./figures/14586.tsv\" target=\"_blank\">STATS</a></br><a href=\"http://www.ensembl.org/Homo_sapiens/Location/View?r=16:2902830-2903392\" target=\"_blank\">ENSEMBL</a></br><a href=\"http://genome-euro.ucsc.edu/cgi-bin/hgTracks?position=chr16:2902830-2903392&hgsid=192199020&knownGene=pack&hgFind.matches=uc004dqr.3,\" target=\"_b…	563	5	14586	gene;island	0.0633950432133028	0.756204630500619	Not queried	6.87536665074542	0.00793650793650794	1
3	169530268	169530621	<a href=\./figures/29606.pdf\" target=\"_blank\">PDF</a></br><a href=\"./figures/29606.tsv\" target=\"_blank\">STATS</a></br><a href=\"http://www.ensembl.org/Homo_sapiens/Location/View?r=3:169530268-169530621\" target=\"_blank\">ENSEMBL</a></br><a href=\"http://genome-euro.ucsc.edu/cgi-bin/hgTracks?position=chr3:169530268-169530621&hgsid=192199020&knownGene=pack&hgFind.matches=uc004dqr.3,\" targe…	354	6	29606	island	0.0260983757765473	0.801722534854255	Not queried	6.87318437270974	0.00216450216450216	1
7	12151221	12151638	<a href=\./figures/38200.pdf\" target=\"_blank\">PDF</a></br><a href=\"./figures/38200.tsv\" target=\"_blank\">STATS</a></br><a href=\"http://www.ensembl.org/Homo_sapiens/Location/View?r=7:12151221-12151638\" target=\"_blank\">ENSEMBL</a></br><a href=\"http://genome-euro.ucsc.edu/cgi-bin/hgTracks?position=chr7:12151221-12151638&hgsid=192199020&knownGene=pack&hgFind.matches=uc004dqr.3,\" target=\"…	418	4	38200	island	0.0668587137632717	0.831977631599203	Not queried	6.86104799402823	0.0285714285714286	1
5	140254793	140255069	<a href=\./figures/31745.pdf\" target=\"_blank\">PDF</a></br><a href=\"./figures/31745.tsv\" target=\"_blank\">STATS</a></br><a href=\"http://www.ensembl.org/Homo_sapiens/Location/View?r=5:140254793-140255069\" target=\"_blank\">ENSEMBL</a></br><a href=\"http://genome-euro.ucsc.edu/cgi-bin/hgTracks?position=chr5:140254793-140255069&hgsid=192199020&knownGene=pack&hgFind.matches=uc004dqr.3,\" targe…	277	4	31745	gene;island	0.0604754348820701	0.918638862763424	Not queried	6.85536527530444	0.0285714285714286	1
15	28016437	28016654	<a href=\./figures/13234.pdf\" target=\"_blank\">PDF</a></br><a href=\"./figures/13234.tsv\" target=\"_blank\">STATS</a></br><a href=\"http://www.ensembl.org/Homo_sapiens/Location/View?r=15:28016437-28016654\" target=\"_blank\">ENSEMBL</a></br><a href=\"http://genome-euro.ucsc.edu/cgi-bin/hgTracks?position=chr15:28016437-28016654&hgsid=192199020&knownGene=pack&hgFind.matches=uc004dqr.3,\" target=…	218	4	13234	gene;island	0.0807675834208386	0.816484782536044	Not queried	6.84727224712481	0.0285714285714286	1
6	44265644	44265696	<a href=\./figures/34947.pdf\" target=\"_blank\">PDF</a></br><a href=\"./figures/34947.tsv\" target=\"_blank\">STATS</a></br><a href=\"http://www.ensembl.org/Homo_sapiens/Location/View?r=6:44265644-44265696\" target=\"_blank\">ENSEMBL</a></br><a href=\"http://genome-euro.ucsc.edu/cgi-bin/hgTracks?position=chr6:44265644-44265696&hgsid=192199020&knownGene=pack&hgFind.matches=uc004dqr.3,\" target=\"…	53	4	34947	tss;island	0.18847066186417	0.970502748728426	Not queried	6.84387123487444	0.0285714285714286	1
17	21030030	21030248	<a href=\./figures/17167.pdf\" target=\"_blank\">PDF</a></br><a href=\"./figures/17167.tsv\" target=\"_blank\">STATS</a></br><a href=\"http://www.ensembl.org/Homo_sapiens/Location/View?r=17:21030030-21030248\" target=\"_blank\">ENSEMBL</a></br><a href=\"http://genome-euro.ucsc.edu/cgi-bin/hgTracks?position=chr17:21030030-21030248&hgsid=192199020&knownGene=pack&hgFind.matches=uc004dqr.3,\" target=…	219	7	17167	tss	0.0159789777050504	0.655844641526956	Not queried	6.83607303183363	0.000582750582750583	1
10	38692145	38692317	<a href=\./figures/5021.pdf\" target=\"_blank\">PDF</a></br><a href=\"./figures/5021.tsv\" target=\"_blank\">STATS</a></br><a href=\"http://www.ensembl.org/Homo_sapiens/Location/View?r=10:38692145-38692317\" target=\"_blank\">ENSEMBL</a></br><a href=\"http://genome-euro.ucsc.edu/cgi-bin/hgTracks?position=chr10:38692145-38692317&hgsid=192199020&knownGene=pack&hgFind.matches=uc004dqr.3,\" target=\"…	173	4	5021	tss;island	0.0342333166123657	0.589120764569777	Not queried	6.82572811308471	0.0571428571428571	1
17	79031376	79031712	<a href=\./figures/16857.pdf\" target=\"_blank\">PDF</a></br><a href=\"./figures/16857.tsv\" target=\"_blank\">STATS</a></br><a href=\"http://www.ensembl.org/Homo_sapiens/Location/View?r=17:79031376-79031712\" target=\"_blank\">ENSEMBL</a></br><a href=\"http://genome-euro.ucsc.edu/cgi-bin/hgTracks?position=chr17:79031376-79031712&hgsid=192199020&knownGene=pack&hgFind.matches=uc004dqr.3,\" target=…	337	5	16857	gene	0.0377611900668262	0.85478581973151	Not queried	6.82159296843825	0.00793650793650794	1
11	393938	394289	<a href=\./figures/7825.pdf\" target=\"_blank\">PDF</a></br><a href=\"./figures/7825.tsv\" target=\"_blank\">STATS</a></br><a href=\"http://www.ensembl.org/Homo_sapiens/Location/View?r=11:393938-394289\" target=\"_blank\">ENSEMBL</a></br><a href=\"http://genome-euro.ucsc.edu/cgi-bin/hgTracks?position=chr11:393938-394289&hgsid=192199020&knownGene=pack&hgFind.matches=uc004dqr.3,\" target=\"_blank\"…	352	5	7825	island	0.0418852570652906	0.787783608038213	Not queried	6.82152137654533	0.00793650793650794	1
16	67906784	67906986	<a href=\./figures/15283.pdf\" target=\"_blank\">PDF</a></br><a href=\"./figures/15283.tsv\" target=\"_blank\">STATS</a></br><a href=\"http://www.ensembl.org/Homo_sapiens/Location/View?r=16:67906784-67906986\" target=\"_blank\">ENSEMBL</a></br><a href=\"http://genome-euro.ucsc.edu/cgi-bin/hgTracks?position=chr16:67906784-67906986&hgsid=192199020&knownGene=pack&hgFind.matches=uc004dqr.3,\" target=…	203	5	15283	tss	0.0176648978626082	0.652190202610005	Not queried	6.81461987723692	0.00793650793650794	1
4	75719957	75720078	<a href=\./figures/30389.pdf\" target=\"_blank\">PDF</a></br><a href=\"./figures/30389.tsv\" target=\"_blank\">STATS</a></br><a href=\"http://www.ensembl.org/Homo_sapiens/Location/View?r=4:75719957-75720078\" target=\"_blank\">ENSEMBL</a></br><a href=\"http://genome-euro.ucsc.edu/cgi-bin/hgTracks?position=chr4:75719957-75720078&hgsid=192199020&knownGene=pack&hgFind.matches=uc004dqr.3,\" target=\"…	122	5	30389	tss;island	0.0284451225295098	0.761559664066604	Not queried	6.80802798951976	0.00793650793650794	1
6	32977400	32977708	<a href=\./figures/34822.pdf\" target=\"_blank\">PDF</a></br><a href=\"./figures/34822.tsv\" target=\"_blank\">STATS</a></br><a href=\"http://www.ensembl.org/Homo_sapiens/Location/View?r=6:32977400-32977708\" target=\"_blank\">ENSEMBL</a></br><a href=\"http://genome-euro.ucsc.edu/cgi-bin/hgTracks?position=chr6:32977400-32977708&hgsid=192199020&knownGene=pack&hgFind.matches=uc004dqr.3,\" target=\"…	309	4	34822	tss	0.481133146439484	0.0193209957845797	Not queried	6.8080258780696	0.114285714285714	1
8	82633568	82633764	<a href=\./figures/39721.pdf\" target=\"_blank\">PDF</a></br><a href=\"./figures/39721.tsv\" target=\"_blank\">STATS</a></br><a href=\"http://www.ensembl.org/Homo_sapiens/Location/View?r=8:82633568-82633764\" target=\"_blank\">ENSEMBL</a></br><a href=\"http://genome-euro.ucsc.edu/cgi-bin/hgTracks?position=chr8:82633568-82633764&hgsid=192199020&knownGene=pack&hgFind.matches=uc004dqr.3,\" target=\"…	197	7	39721	tss	0.0138646108336857	0.486728695306623	Not queried	6.80720805808181	0.000582750582750583	1
X	21776242	21776494	<a href=\./figures/41221.pdf\" target=\"_blank\">PDF</a></br><a href=\"./figures/41221.tsv\" target=\"_blank\">STATS</a></br><a href=\"http://www.ensembl.org/Homo_sapiens/Location/View?r=X:21776242-21776494\" target=\"_blank\">ENSEMBL</a></br><a href=\"http://genome-euro.ucsc.edu/cgi-bin/hgTracks?position=chrX:21776242-21776494&hgsid=192199020&knownGene=pack&hgFind.matches=uc004dqr.3,\" target=\"…	253	6	41221	tss	0.100505882815037	0.902019645765094	Not queried	6.79420662625159	0.00216450216450216	1
2	208635549	208636363	<a href=\./figures/25005.pdf\" target=\"_blank\">PDF</a></br><a href=\"./figures/25005.tsv\" target=\"_blank\">STATS</a></br><a href=\"http://www.ensembl.org/Homo_sapiens/Location/View?r=2:208635549-208636363\" target=\"_blank\">ENSEMBL</a></br><a href=\"http://genome-euro.ucsc.edu/cgi-bin/hgTracks?position=chr2:208635549-208636363&hgsid=192199020&knownGene=pack&hgFind.matches=uc004dqr.3,\" targe…	815	10	25005	island	0.855742931202224	0.0495807253568565	Not queried	6.79253464901727	0.000487128970101106	1
10	38645346	38645450	<a href=\./figures/4547.pdf\" target=\"_blank\">PDF</a></br><a href=\"./figures/4547.tsv\" target=\"_blank\">STATS</a></br><a href=\"http://www.ensembl.org/Homo_sapiens/Location/View?r=10:38645346-38645450\" target=\"_blank\">ENSEMBL</a></br><a href=\"http://genome-euro.ucsc.edu/cgi-bin/hgTracks?position=chr10:38645346-38645450&hgsid=192199020&knownGene=pack&hgFind.matches=uc004dqr.3,\" target=\"…	105	4	4547	gene;island	0.0303985807642894	0.645588450724398	Not queried	6.79183780720465	0.0285714285714286	1
1	209848306	209848577	<a href=\./figures/2227.pdf\" target=\"_blank\">PDF</a></br><a href=\"./figures/2227.tsv\" target=\"_blank\">STATS</a></br><a href=\"http://www.ensembl.org/Homo_sapiens/Location/View?r=1:209848306-209848577\" target=\"_blank\">ENSEMBL</a></br><a href=\"http://genome-euro.ucsc.edu/cgi-bin/hgTracks?position=chr1:209848306-209848577&hgsid=192199020&knownGene=pack&hgFind.matches=uc004dqr.3,\" target=…	272	5	2227	tss;island	0.87335050306237	0.0587213289909224	Not queried	6.78838480191735	0.00793650793650794	1
6	88031886	88032210	<a href=\./figures/35044.pdf\" target=\"_blank\">PDF</a></br><a href=\"./figures/35044.tsv\" target=\"_blank\">STATS</a></br><a href=\"http://www.ensembl.org/Homo_sapiens/Location/View?r=6:88031886-88032210\" target=\"_blank\">ENSEMBL</a></br><a href=\"http://genome-euro.ucsc.edu/cgi-bin/hgTracks?position=chr6:88031886-88032210&hgsid=192199020&knownGene=pack&hgFind.matches=uc004dqr.3,\" target=\"…	325	7	35044	tss	0.0345635178569742	0.835612096482757	Not queried	6.78185457135559	0.000582750582750583	1
11	67442067	67442408	<a href=\./figures/6746.pdf\" target=\"_blank\">PDF</a></br><a href=\"./figures/6746.tsv\" target=\"_blank\">STATS</a></br><a href=\"http://www.ensembl.org/Homo_sapiens/Location/View?r=11:67442067-67442408\" target=\"_blank\">ENSEMBL</a></br><a href=\"http://genome-euro.ucsc.edu/cgi-bin/hgTracks?position=chr11:67442067-67442408&hgsid=192199020&knownGene=pack&hgFind.matches=uc004dqr.3,\" target=\"…	342	6	6746	gene	0.0297866858871459	0.718489709181184	Not queried	6.781324897794	0.00216450216450216	1
3	169530417	169530621	<a href=\./figures/28666.pdf\" target=\"_blank\">PDF</a></br><a href=\"./figures/28666.tsv\" target=\"_blank\">STATS</a></br><a href=\"http://www.ensembl.org/Homo_sapiens/Location/View?r=3:169530417-169530621\" target=\"_blank\">ENSEMBL</a></br><a href=\"http://genome-euro.ucsc.edu/cgi-bin/hgTracks?position=chr3:169530417-169530621&hgsid=192199020&knownGene=pack&hgFind.matches=uc004dqr.3,\" targe…	205	5	28666	tss	0.0283487670298941	0.777599834377039	Not queried	6.77853067551906	0.00793650793650794	1
6	79577539	79577801	<a href=\./figures/34332.pdf\" target=\"_blank\">PDF</a></br><a href=\"./figures/34332.tsv\" target=\"_blank\">STATS</a></br><a href=\"http://www.ensembl.org/Homo_sapiens/Location/View?r=6:79577539-79577801\" target=\"_blank\">ENSEMBL</a></br><a href=\"http://genome-euro.ucsc.edu/cgi-bin/hgTracks?position=chr6:79577539-79577801&hgsid=192199020&knownGene=pack&hgFind.matches=uc004dqr.3,\" target=\"…	263	4	34332	gene;island	0.0167183152121253	0.621113918206444	Not queried	6.76566747313042	0.0571428571428571	1
X	119134323	119134684	<a href=\./figures/41995.pdf\" target=\"_blank\">PDF</a></br><a href=\"./figures/41995.tsv\" target=\"_blank\">STATS</a></br><a href=\"http://www.ensembl.org/Homo_sapiens/Location/View?r=X:119134323-119134684\" target=\"_blank\">ENSEMBL</a></br><a href=\"http://genome-euro.ucsc.edu/cgi-bin/hgTracks?position=chrX:119134323-119134684&hgsid=192199020&knownGene=pack&hgFind.matches=uc004dqr.3,\" targe…	362	4	41995	island	0.954022628365255	0.162566451431177	Not queried	6.76371144754236	0.0285714285714286	1
1	74663583	74663827	<a href=\./figures/582.pdf\" target=\"_blank\">PDF</a></br><a href=\"./figures/582.tsv\" target=\"_blank\">STATS</a></br><a href=\"http://www.ensembl.org/Homo_sapiens/Location/View?r=1:74663583-74663827\" target=\"_blank\">ENSEMBL</a></br><a href=\"http://genome-euro.ucsc.edu/cgi-bin/hgTracks?position=chr1:74663583-74663827&hgsid=192199020&knownGene=pack&hgFind.matches=uc004dqr.3,\" target=\"_bla…	245	5	582	gene	0.014114988014728	0.532981315188112	Not queried	6.75348321611041	0.00793650793650794	1
20	22559305	22559456	<a href=\./figures/25593.pdf\" target=\"_blank\">PDF</a></br><a href=\"./figures/25593.tsv\" target=\"_blank\">STATS</a></br><a href=\"http://www.ensembl.org/Homo_sapiens/Location/View?r=20:22559305-22559456\" target=\"_blank\">ENSEMBL</a></br><a href=\"http://genome-euro.ucsc.edu/cgi-bin/hgTracks?position=chr20:22559305-22559456&hgsid=192199020&knownGene=pack&hgFind.matches=uc004dqr.3,\" target=…	152	4	25593	tss;island	0.0241888950634847	0.693193583769217	Not queried	6.74391977811431	0.0285714285714286	1
15	31372742	31373178	<a href=\./figures/13243.pdf\" target=\"_blank\">PDF</a></br><a href=\"./figures/13243.tsv\" target=\"_blank\">STATS</a></br><a href=\"http://www.ensembl.org/Homo_sapiens/Location/View?r=15:31372742-31373178\" target=\"_blank\">ENSEMBL</a></br><a href=\"http://genome-euro.ucsc.edu/cgi-bin/hgTracks?position=chr15:31372742-31373178&hgsid=192199020&knownGene=pack&hgFind.matches=uc004dqr.3,\" target=…	437	4	13243	gene	0.870977854019383	0.0711148000470282	Not queried	6.74082590545034	0.0571428571428571	1
X	154299274	154299395	<a href=\./figures/41166.pdf\" target=\"_blank\">PDF</a></br><a href=\"./figures/41166.tsv\" target=\"_blank\">STATS</a></br><a href=\"http://www.ensembl.org/Homo_sapiens/Location/View?r=X:154299274-154299395\" target=\"_blank\">ENSEMBL</a></br><a href=\"http://genome-euro.ucsc.edu/cgi-bin/hgTracks?position=chrX:154299274-154299395&hgsid=192199020&knownGene=pack&hgFind.matches=uc004dqr.3,\" targe…	122	4	41166	gene;tss;island	0.0137073566142005	0.609904196043067	Not queried	6.73185989898126	0.0285714285714286	1
2	176981328	176981469	<a href=\./figures/23697.pdf\" target=\"_blank\">PDF</a></br><a href=\"./figures/23697.tsv\" target=\"_blank\">STATS</a></br><a href=\"http://www.ensembl.org/Homo_sapiens/Location/View?r=2:176981328-176981469\" target=\"_blank\">ENSEMBL</a></br><a href=\"http://genome-euro.ucsc.edu/cgi-bin/hgTracks?position=chr2:176981328-176981469&hgsid=192199020&knownGene=pack&hgFind.matches=uc004dqr.3,\" targe…	142	4	23697	tss	0.0125707696463032	0.56785965699095	Not queried	6.7229591800742	0.0285714285714286	1
7	157809235	157809596	<a href=\./figures/37293.pdf\" target=\"_blank\">PDF</a></br><a href=\"./figures/37293.tsv\" target=\"_blank\">STATS</a></br><a href=\"http://www.ensembl.org/Homo_sapiens/Location/View?r=7:157809235-157809596\" target=\"_blank\">ENSEMBL</a></br><a href=\"http://genome-euro.ucsc.edu/cgi-bin/hgTracks?position=chr7:157809235-157809596&hgsid=192199020&knownGene=pack&hgFind.matches=uc004dqr.3,\" targe…	362	6	37293	gene	0.77168099941516	0.0473448578332512	Not queried	6.697439967199	0.00216450216450216	1
19	37742739	37742956	<a href=\./figures/21916.pdf\" target=\"_blank\">PDF</a></br><a href=\"./figures/21916.tsv\" target=\"_blank\">STATS</a></br><a href=\"http://www.ensembl.org/Homo_sapiens/Location/View?r=19:37742739-37742956\" target=\"_blank\">ENSEMBL</a></br><a href=\"http://genome-euro.ucsc.edu/cgi-bin/hgTracks?position=chr19:37742739-37742956&hgsid=192199020&knownGene=pack&hgFind.matches=uc004dqr.3,\" target=…	218	4	21916	island	0.769626645292382	0.0330621043453907	Not queried	6.6961473671379	0.0285714285714286	1
17	48172598	48172668	<a href=\./figures/17459.pdf\" target=\"_blank\">PDF</a></br><a href=\"./figures/17459.tsv\" target=\"_blank\">STATS</a></br><a href=\"http://www.ensembl.org/Homo_sapiens/Location/View?r=17:48172598-48172668\" target=\"_blank\">ENSEMBL</a></br><a href=\"http://genome-euro.ucsc.edu/cgi-bin/hgTracks?position=chr17:48172598-48172668&hgsid=192199020&knownGene=pack&hgFind.matches=uc004dqr.3,\" target=…	71	4	17459	tss;island	0.0274893005949273	0.693008264226179	Not queried	6.69561822463275	0.0285714285714286	1
12	7858592	7858848	<a href=\./figures/10202.pdf\" target=\"_blank\">PDF</a></br><a href=\"./figures/10202.tsv\" target=\"_blank\">STATS</a></br><a href=\"http://www.ensembl.org/Homo_sapiens/Location/View?r=12:7858592-7858848\" target=\"_blank\">ENSEMBL</a></br><a href=\"http://genome-euro.ucsc.edu/cgi-bin/hgTracks?position=chr12:7858592-7858848&hgsid=192199020&knownGene=pack&hgFind.matches=uc004dqr.3,\" target=\"_b…	257	6	10202	island	0.0953559386105267	0.904913528345386	Not queried	6.69549245014238	0.00216450216450216	1
Y	2655740	2655977	<a href=\./figures/42175.pdf\" target=\"_blank\">PDF</a></br><a href=\"./figures/42175.tsv\" target=\"_blank\">STATS</a></br><a href=\"http://www.ensembl.org/Homo_sapiens/Location/View?r=Y:2655740-2655977\" target=\"_blank\">ENSEMBL</a></br><a href=\"http://genome-euro.ucsc.edu/cgi-bin/hgTracks?position=chrY:2655740-2655977&hgsid=192199020&knownGene=pack&hgFind.matches=uc004dqr.3,\" target=\"_bla…	238	5	42175	island	0.015486224944884	0.300527793522549	Not queried	6.67926301347499	0.420634920634921	1
15	25018132	25018449	<a href=\./figures/13923.pdf\" target=\"_blank\">PDF</a></br><a href=\"./figures/13923.tsv\" target=\"_blank\">STATS</a></br><a href=\"http://www.ensembl.org/Homo_sapiens/Location/View?r=15:25018132-25018449\" target=\"_blank\">ENSEMBL</a></br><a href=\"http://genome-euro.ucsc.edu/cgi-bin/hgTracks?position=chr15:25018132-25018449&hgsid=192199020&knownGene=pack&hgFind.matches=uc004dqr.3,\" target=…	318	4	13923	island	0.138702111196777	0.932371477587127	Not queried	6.67112727173871	0.0285714285714286	1
2	66667039	66667101	<a href=\./figures/22674.pdf\" target=\"_blank\">PDF</a></br><a href=\"./figures/22674.tsv\" target=\"_blank\">STATS</a></br><a href=\"http://www.ensembl.org/Homo_sapiens/Location/View?r=2:66667039-66667101\" target=\"_blank\">ENSEMBL</a></br><a href=\"http://genome-euro.ucsc.edu/cgi-bin/hgTracks?position=chr2:66667039-66667101&hgsid=192199020&knownGene=pack&hgFind.matches=uc004dqr.3,\" target=\"…	63	5	22674	gene	0.649993398961737	0.0253781221758457	Not queried	6.6701625918805	0.00793650793650794	1
7	27204663	27205114	<a href=\./figures/36875.pdf\" target=\"_blank\">PDF</a></br><a href=\"./figures/36875.tsv\" target=\"_blank\">STATS</a></br><a href=\"http://www.ensembl.org/Homo_sapiens/Location/View?r=7:27204663-27205114\" target=\"_blank\">ENSEMBL</a></br><a href=\"http://genome-euro.ucsc.edu/cgi-bin/hgTracks?position=chr7:27204663-27205114&hgsid=192199020&knownGene=pack&hgFind.matches=uc004dqr.3,\" target=\"…	452	7	36875	gene	0.0406896867913137	0.745199845037119	Not queried	6.6667050422342	0.000582750582750583	1
X	153059760	153059963	<a href=\./figures/41147.pdf\" target=\"_blank\">PDF</a></br><a href=\"./figures/41147.tsv\" target=\"_blank\">STATS</a></br><a href=\"http://www.ensembl.org/Homo_sapiens/Location/View?r=X:153059760-153059963\" target=\"_blank\">ENSEMBL</a></br><a href=\"http://genome-euro.ucsc.edu/cgi-bin/hgTracks?position=chrX:153059760-153059963&hgsid=192199020&knownGene=pack&hgFind.matches=uc004dqr.3,\" targe…	204	4	41147	gene	0.00795811664348131	0.448393542428733	Not queried	6.65290079709753	0.0285714285714286	1
8	18541446	18541627	<a href=\./figures/39156.pdf\" target=\"_blank\">PDF</a></br><a href=\"./figures/39156.tsv\" target=\"_blank\">STATS</a></br><a href=\"http://www.ensembl.org/Homo_sapiens/Location/View?r=8:18541446-18541627\" target=\"_blank\">ENSEMBL</a></br><a href=\"http://genome-euro.ucsc.edu/cgi-bin/hgTracks?position=chr8:18541446-18541627&hgsid=192199020&knownGene=pack&hgFind.matches=uc004dqr.3,\" target=\"…	182	5	39156	gene	0.042232381420941	0.816057460200376	Not queried	6.65266972694288	0.00793650793650794	1
13	103426286	103426481	<a href=\./figures/11495.pdf\" target=\"_blank\">PDF</a></br><a href=\"./figures/11495.tsv\" target=\"_blank\">STATS</a></br><a href=\"http://www.ensembl.org/Homo_sapiens/Location/View?r=13:103426286-103426481\" target=\"_blank\">ENSEMBL</a></br><a href=\"http://genome-euro.ucsc.edu/cgi-bin/hgTracks?position=chr13:103426286-103426481&hgsid=192199020&knownGene=pack&hgFind.matches=uc004dqr.3,\" tar…	196	7	11495	tss;island	0.0139848891982391	0.586671546418167	Not queried	6.64493336822894	0.00116550116550117	1
15	39871808	39872186	<a href=\./figures/13547.pdf\" target=\"_blank\">PDF</a></br><a href=\"./figures/13547.tsv\" target=\"_blank\">STATS</a></br><a href=\"http://www.ensembl.org/Homo_sapiens/Location/View?r=15:39871808-39872186\" target=\"_blank\">ENSEMBL</a></br><a href=\"http://genome-euro.ucsc.edu/cgi-bin/hgTracks?position=chr15:39871808-39872186&hgsid=192199020&knownGene=pack&hgFind.matches=uc004dqr.3,\" target=…	379	7	13547	tss;island	0.0424067534388173	0.856038891106544	Not queried	6.62923766703225	0.00116550116550117	1
5	140213783	140213924	<a href=\./figures/31741.pdf\" target=\"_blank\">PDF</a></br><a href=\"./figures/31741.tsv\" target=\"_blank\">STATS</a></br><a href=\"http://www.ensembl.org/Homo_sapiens/Location/View?r=5:140213783-140213924\" target=\"_blank\">ENSEMBL</a></br><a href=\"http://genome-euro.ucsc.edu/cgi-bin/hgTracks?position=chr5:140213783-140213924&hgsid=192199020&knownGene=pack&hgFind.matches=uc004dqr.3,\" targe…	142	5	31741	gene;tss;island	0.0265770101640802	0.919676524031565	Not queried	6.62909470109261	0.00793650793650794	1
2	176981328	176981654	<a href=\./figures/24860.pdf\" target=\"_blank\">PDF</a></br><a href=\"./figures/24860.tsv\" target=\"_blank\">STATS</a></br><a href=\"http://www.ensembl.org/Homo_sapiens/Location/View?r=2:176981328-176981654\" target=\"_blank\">ENSEMBL</a></br><a href=\"http://genome-euro.ucsc.edu/cgi-bin/hgTracks?position=chr2:176981328-176981654&hgsid=192199020&knownGene=pack&hgFind.matches=uc004dqr.3,\" targe…	327	5	24860	island	0.0151642945679079	0.603017300370652	Not queried	6.62425603308489	0.0952380952380952	1
7	56515510	56515846	<a href=\./figures/36959.pdf\" target=\"_blank\">PDF</a></br><a href=\"./figures/36959.tsv\" target=\"_blank\">STATS</a></br><a href=\"http://www.ensembl.org/Homo_sapiens/Location/View?r=7:56515510-56515846\" target=\"_blank\">ENSEMBL</a></br><a href=\"http://genome-euro.ucsc.edu/cgi-bin/hgTracks?position=chr7:56515510-56515846&hgsid=192199020&knownGene=pack&hgFind.matches=uc004dqr.3,\" target=\"…	337	5	36959	gene;island	0.0222405948979064	0.699289922252553	Not queried	6.62105177066277	0.00793650793650794	1
19	15344046	15344364	<a href=\./figures/20522.pdf\" target=\"_blank\">PDF</a></br><a href=\"./figures/20522.tsv\" target=\"_blank\">STATS</a></br><a href=\"http://www.ensembl.org/Homo_sapiens/Location/View?r=19:15344046-15344364\" target=\"_blank\">ENSEMBL</a></br><a href=\"http://genome-euro.ucsc.edu/cgi-bin/hgTracks?position=chr19:15344046-15344364&hgsid=192199020&knownGene=pack&hgFind.matches=uc004dqr.3,\" target=…	319	4	20522	tss;island	0.757081125141722	0.0455767719435872	Not queried	6.61284991896867	0.0285714285714286	1
12	29302016	29302279	<a href=\./figures/10278.pdf\" target=\"_blank\">PDF</a></br><a href=\"./figures/10278.tsv\" target=\"_blank\">STATS</a></br><a href=\"http://www.ensembl.org/Homo_sapiens/Location/View?r=12:29302016-29302279\" target=\"_blank\">ENSEMBL</a></br><a href=\"http://genome-euro.ucsc.edu/cgi-bin/hgTracks?position=chr12:29302016-29302279&hgsid=192199020&knownGene=pack&hgFind.matches=uc004dqr.3,\" target=…	264	5	10278	island	0.0164607791303665	0.597867730587637	Not queried	6.60881427471454	0.00793650793650794	1
11	117800233	117800571	<a href=\./figures/7702.pdf\" target=\"_blank\">PDF</a></br><a href=\"./figures/7702.tsv\" target=\"_blank\">STATS</a></br><a href=\"http://www.ensembl.org/Homo_sapiens/Location/View?r=11:117800233-117800571\" target=\"_blank\">ENSEMBL</a></br><a href=\"http://genome-euro.ucsc.edu/cgi-bin/hgTracks?position=chr11:117800233-117800571&hgsid=192199020&knownGene=pack&hgFind.matches=uc004dqr.3,\" targe…	339	5	7702	tss	0.0540380247316359	0.864242591819438	Not queried	6.6048977447915	0.00793650793650794	1
19	50194120	50194252	<a href=\./figures/20925.pdf\" target=\"_blank\">PDF</a></br><a href=\"./figures/20925.tsv\" target=\"_blank\">STATS</a></br><a href=\"http://www.ensembl.org/Homo_sapiens/Location/View?r=19:50194120-50194252\" target=\"_blank\">ENSEMBL</a></br><a href=\"http://genome-euro.ucsc.edu/cgi-bin/hgTracks?position=chr19:50194120-50194252&hgsid=192199020&knownGene=pack&hgFind.matches=uc004dqr.3,\" target=…	133	5	20925	tss;island	0.824393507136122	0.0521404851172333	Not queried	6.59354831855723	0.00793650793650794	1
1	91185028	91185441	<a href=\./figures/3453.pdf\" target=\"_blank\">PDF</a></br><a href=\"./figures/3453.tsv\" target=\"_blank\">STATS</a></br><a href=\"http://www.ensembl.org/Homo_sapiens/Location/View?r=1:91185028-91185441\" target=\"_blank\">ENSEMBL</a></br><a href=\"http://genome-euro.ucsc.edu/cgi-bin/hgTracks?position=chr1:91185028-91185441&hgsid=192199020&knownGene=pack&hgFind.matches=uc004dqr.3,\" target=\"_b…	414	6	3453	island	0.808039237926301	0.0422495762690384	Not queried	6.58909598853213	0.00216450216450216	1
X	135579980	135580181	<a href=\./figures/41120.pdf\" target=\"_blank\">PDF</a></br><a href=\"./figures/41120.tsv\" target=\"_blank\">STATS</a></br><a href=\"http://www.ensembl.org/Homo_sapiens/Location/View?r=X:135579980-135580181\" target=\"_blank\">ENSEMBL</a></br><a href=\"http://genome-euro.ucsc.edu/cgi-bin/hgTracks?position=chrX:135579980-135580181&hgsid=192199020&knownGene=pack&hgFind.matches=uc004dqr.3,\" targe…	202	4	41120	gene;island	0.0159213598998361	0.576185917142041	Not queried	6.58194241819451	0.0285714285714286	1
17	75315486	75315567	<a href=\./figures/17663.pdf\" target=\"_blank\">PDF</a></br><a href=\"./figures/17663.tsv\" target=\"_blank\">STATS</a></br><a href=\"http://www.ensembl.org/Homo_sapiens/Location/View?r=17:75315486-75315567\" target=\"_blank\">ENSEMBL</a></br><a href=\"http://genome-euro.ucsc.edu/cgi-bin/hgTracks?position=chr17:75315486-75315567&hgsid=192199020&knownGene=pack&hgFind.matches=uc004dqr.3,\" target=…	82	5	17663	tss	0.0389142663227564	0.789365838292414	Not queried	6.5618302929	0.00793650793650794	1
14	105714833	105715025	<a href=\./figures/12231.pdf\" target=\"_blank\">PDF</a></br><a href=\"./figures/12231.tsv\" target=\"_blank\">STATS</a></br><a href=\"http://www.ensembl.org/Homo_sapiens/Location/View?r=14:105714833-105715025\" target=\"_blank\">ENSEMBL</a></br><a href=\"http://genome-euro.ucsc.edu/cgi-bin/hgTracks?position=chr14:105714833-105715025&hgsid=192199020&knownGene=pack&hgFind.matches=uc004dqr.3,\" tar…	193	4	12231	gene;tss;island	0.070144701116429	0.844288617259466	Not queried	6.56014548420208	0.0285714285714286	1
19	1132294	1132537	<a href=\./figures/20256.pdf\" target=\"_blank\">PDF</a></br><a href=\"./figures/20256.tsv\" target=\"_blank\">STATS</a></br><a href=\"http://www.ensembl.org/Homo_sapiens/Location/View?r=19:1132294-1132537\" target=\"_blank\">ENSEMBL</a></br><a href=\"http://genome-euro.ucsc.edu/cgi-bin/hgTracks?position=chr19:1132294-1132537&hgsid=192199020&knownGene=pack&hgFind.matches=uc004dqr.3,\" target=\"_b…	244	7	20256	tss	0.0291816427178791	0.79081107936247	Not queried	6.55143781674733	0.000582750582750583	1
13	41768693	41768978	<a href=\./figures/11663.pdf\" target=\"_blank\">PDF</a></br><a href=\"./figures/11663.tsv\" target=\"_blank\">STATS</a></br><a href=\"http://www.ensembl.org/Homo_sapiens/Location/View?r=13:41768693-41768978\" target=\"_blank\">ENSEMBL</a></br><a href=\"http://genome-euro.ucsc.edu/cgi-bin/hgTracks?position=chr13:41768693-41768978&hgsid=192199020&knownGene=pack&hgFind.matches=uc004dqr.3,\" target=…	286	6	11663	island	0.0519127433383054	0.725371211203578	Not queried	6.55053840484849	0.00216450216450216	1
12	51236582	51236768	<a href=\./figures/10392.pdf\" target=\"_blank\">PDF</a></br><a href=\"./figures/10392.tsv\" target=\"_blank\">STATS</a></br><a href=\"http://www.ensembl.org/Homo_sapiens/Location/View?r=12:51236582-51236768\" target=\"_blank\">ENSEMBL</a></br><a href=\"http://genome-euro.ucsc.edu/cgi-bin/hgTracks?position=chr12:51236582-51236768&hgsid=192199020&knownGene=pack&hgFind.matches=uc004dqr.3,\" target=…	187	6	10392	island	0.0933841662798733	0.911076204482226	Not queried	6.55045975031096	0.00216450216450216	1
17	19437691	19437929	<a href=\./figures/16445.pdf\" target=\"_blank\">PDF</a></br><a href=\"./figures/16445.tsv\" target=\"_blank\">STATS</a></br><a href=\"http://www.ensembl.org/Homo_sapiens/Location/View?r=17:19437691-19437929\" target=\"_blank\">ENSEMBL</a></br><a href=\"http://genome-euro.ucsc.edu/cgi-bin/hgTracks?position=chr17:19437691-19437929&hgsid=192199020&knownGene=pack&hgFind.matches=uc004dqr.3,\" target=…	239	4	16445	gene;island	0.77998851237057	0.0840430765361472	Not queried	6.54093790659148	0.0285714285714286	1
8	114389168	114389479	<a href=\./figures/39338.pdf\" target=\"_blank\">PDF</a></br><a href=\"./figures/39338.tsv\" target=\"_blank\">STATS</a></br><a href=\"http://www.ensembl.org/Homo_sapiens/Location/View?r=8:114389168-114389479\" target=\"_blank\">ENSEMBL</a></br><a href=\"http://genome-euro.ucsc.edu/cgi-bin/hgTracks?position=chr8:114389168-114389479&hgsid=192199020&knownGene=pack&hgFind.matches=uc004dqr.3,\" targe…	312	6	39338	gene	0.0870530483327305	0.875799207604935	Not queried	6.54039559125864	0.00216450216450216	1
1	165567312	165567529	<a href=\./figures/3917.pdf\" target=\"_blank\">PDF</a></br><a href=\"./figures/3917.tsv\" target=\"_blank\">STATS</a></br><a href=\"http://www.ensembl.org/Homo_sapiens/Location/View?r=1:165567312-165567529\" target=\"_blank\">ENSEMBL</a></br><a href=\"http://genome-euro.ucsc.edu/cgi-bin/hgTracks?position=chr1:165567312-165567529&hgsid=192199020&knownGene=pack&hgFind.matches=uc004dqr.3,\" target=…	218	4	3917	island	0.0201047278572653	0.585607369371662	Not queried	6.53461476470872	0.0285714285714286	1
1	29138919	29139278	<a href=\./figures/370.pdf\" target=\"_blank\">PDF</a></br><a href=\"./figures/370.tsv\" target=\"_blank\">STATS</a></br><a href=\"http://www.ensembl.org/Homo_sapiens/Location/View?r=1:29138919-29139278\" target=\"_blank\">ENSEMBL</a></br><a href=\"http://genome-euro.ucsc.edu/cgi-bin/hgTracks?position=chr1:29138919-29139278&hgsid=192199020&knownGene=pack&hgFind.matches=uc004dqr.3,\" target=\"_bla…	360	5	370	gene;island	0.0120334560503856	0.517385646519926	Not queried	6.53343279180092	0.00793650793650794	1
X	134477802	134478126	<a href=\./figures/41540.pdf\" target=\"_blank\">PDF</a></br><a href=\"./figures/41540.tsv\" target=\"_blank\">STATS</a></br><a href=\"http://www.ensembl.org/Homo_sapiens/Location/View?r=X:134477802-134478126\" target=\"_blank\">ENSEMBL</a></br><a href=\"http://genome-euro.ucsc.edu/cgi-bin/hgTracks?position=chrX:134477802-134478126&hgsid=192199020&knownGene=pack&hgFind.matches=uc004dqr.3,\" targe…	325	5	41540	tss;island	0.0184514448759936	0.714856999537186	Not queried	6.53080047110617	0.00793650793650794	1
10	115860606	115860959	<a href=\./figures/6130.pdf\" target=\"_blank\">PDF</a></br><a href=\"./figures/6130.tsv\" target=\"_blank\">STATS</a></br><a href=\"http://www.ensembl.org/Homo_sapiens/Location/View?r=10:115860606-115860959\" target=\"_blank\">ENSEMBL</a></br><a href=\"http://genome-euro.ucsc.edu/cgi-bin/hgTracks?position=chr10:115860606-115860959&hgsid=192199020&knownGene=pack&hgFind.matches=uc004dqr.3,\" targe…	354	4	6130	island	0.0186444505442825	0.692965630980802	Not queried	6.5260473378951	0.0285714285714286	1
6	32977138	32977708	<a href=\./figures/35893.pdf\" target=\"_blank\">PDF</a></br><a href=\"./figures/35893.tsv\" target=\"_blank\">STATS</a></br><a href=\"http://www.ensembl.org/Homo_sapiens/Location/View?r=6:32977138-32977708\" target=\"_blank\">ENSEMBL</a></br><a href=\"http://genome-euro.ucsc.edu/cgi-bin/hgTracks?position=chr6:32977138-32977708&hgsid=192199020&knownGene=pack&hgFind.matches=uc004dqr.3,\" target=\"…	571	9	35893	island	0.733153818239022	0.0516237050490306	Not queried	6.51392564041552	0.0018510900863842	1
2	61371880	61372226	<a href=\./figures/23339.pdf\" target=\"_blank\">PDF</a></br><a href=\"./figures/23339.tsv\" target=\"_blank\">STATS</a></br><a href=\"http://www.ensembl.org/Homo_sapiens/Location/View?r=2:61371880-61372226\" target=\"_blank\">ENSEMBL</a></br><a href=\"http://genome-euro.ucsc.edu/cgi-bin/hgTracks?position=chr2:61371880-61372226&hgsid=192199020&knownGene=pack&hgFind.matches=uc004dqr.3,\" target=\"…	347	7	23339	tss	0.0740920677776739	0.86545577177808	Not queried	6.51336011364273	0.000582750582750583	1
[truncated: 29,586 more rows]
