# Supplementary material for: Seminoma and Embryonal Carcinoma Footprints Identified by Analysis of Integrated Genome-Wide Epigenetic and Expression Profiles of Germ Cell Cancer Cell Lines
Source: PLoS One. 2014 Jun 2;9(6):e98330. doi: 10.1371/journal.pone.0098330 (PMC4041891; doi:10.1371/journal.pone.0098330)
Supplement: File S1 — ZIP file containing DMRforPairs output for significant regions. Please start from the html files. (ZIP) [file pone.0098330.s008.zip › figures/24.tsv]

chr	1
start_bp	1190026
end_bp	1190238
length_bp	213
n_probes	4
regionID	24
regionIDall	24;2414
ClassAll	gene;island
beta.median.TCam2	0.8374009
beta.median.NCCIT	0.9510218
m.median.TCam2	2.537836
m.median.NCCIT	4.279887
median.delta.beta.TCam2.minus.NCCIT	-0.1224679
median.delta.m.TCam2.minus.NCCIT	-1.82706
pairwise.p.TCam2.vs.NCCIT	NA
max.abs.median.delta	1.82706
p.value	0.4857143
p.value.adjusted	1
LinkEnsembl	<a href=\http://www.ensembl.org/Homo_sapiens/Location/View?r=1:1190026-1190238\" target=\"_blank\">ENSEMBL</a>"
LinkUCSC	<a href=\http://genome-euro.ucsc.edu/cgi-bin/hgTracks?position=chr1:1190026-1190238&hgsid=192199020&knownGene=pack&hgFind.matches=uc004dqr.3,\" target=\"_blank\">USCS</a>"
GeneSymbols_exact	Not queried
GeneSymbols_margin	Not queried
Figure	<a href=\./figures/24.pdf\" target=\"_blank\">PDF</a>"
Statistics	<a href=\./figures/24.tsv\" target=\"_blank\">STATS</a>"
