# Supplementary material for: Seminoma and Embryonal Carcinoma Footprints Identified by Analysis of Integrated Genome-Wide Epigenetic and Expression Profiles of Germ Cell Cancer Cell Lines
Source: PLoS One. 2014 Jun 2;9(6):e98330. doi: 10.1371/journal.pone.0098330 (PMC4041891; doi:10.1371/journal.pone.0098330)
Supplement: File S1 — ZIP file containing DMRforPairs output for significant regions. Please start from the html files. (ZIP) [file pone.0098330.s008.zip › figures/96.tsv]

chr	1
start_bp	2986362
end_bp	2986566
length_bp	205
n_probes	4
regionID	96
regionIDall	96;2525
ClassAll	gene;island
beta.median.TCam2	0.03017946
beta.median.NCCIT	0.6090033
m.median.TCam2	-5.006836
m.median.NCCIT	0.6442646
median.delta.beta.TCam2.minus.NCCIT	-0.5796176
median.delta.m.TCam2.minus.NCCIT	-5.590733
pairwise.p.TCam2.vs.NCCIT	NA
max.abs.median.delta	5.590733
p.value	0.02857143
p.value.adjusted	1
LinkEnsembl	<a href=\http://www.ensembl.org/Homo_sapiens/Location/View?r=1:2986362-2986566\" target=\"_blank\">ENSEMBL</a>"
LinkUCSC	<a href=\http://genome-euro.ucsc.edu/cgi-bin/hgTracks?position=chr1:2986362-2986566&hgsid=192199020&knownGene=pack&hgFind.matches=uc004dqr.3,\" target=\"_blank\">USCS</a>"
GeneSymbols_exact	Not queried
GeneSymbols_margin	Not queried
Figure	<a href=\./figures/96.pdf\" target=\"_blank\">PDF</a>"
Statistics	<a href=\./figures/96.tsv\" target=\"_blank\">STATS</a>"
