# Supplementary material for: Seminoma and Embryonal Carcinoma Footprints Identified by Analysis of Integrated Genome-Wide Epigenetic and Expression Profiles of Germ Cell Cancer Cell Lines
Source: PLoS One. 2014 Jun 2;9(6):e98330. doi: 10.1371/journal.pone.0098330 (PMC4041891; doi:10.1371/journal.pone.0098330)
Supplement: File S1 — ZIP file containing DMRforPairs output for significant regions. Please start from the html files. (ZIP) [file pone.0098330.s008.zip › figures/111.tsv]

chr	1
start_bp	3162066
end_bp	3162173
length_bp	108
n_probes	4
regionID	111
regionIDall	111;2536
ClassAll	gene;island
beta.median.TCam2	0.5287266
beta.median.NCCIT	0.8837158
m.median.TCam2	0.1660439
m.median.NCCIT	2.929159
median.delta.beta.TCam2.minus.NCCIT	-0.3026039
median.delta.m.TCam2.minus.NCCIT	-2.090623
pairwise.p.TCam2.vs.NCCIT	NA
max.abs.median.delta	2.090623
p.value	0.05714286
p.value.adjusted	1
LinkEnsembl	<a href=\http://www.ensembl.org/Homo_sapiens/Location/View?r=1:3162066-3162173\" target=\"_blank\">ENSEMBL</a>"
LinkUCSC	<a href=\http://genome-euro.ucsc.edu/cgi-bin/hgTracks?position=chr1:3162066-3162173&hgsid=192199020&knownGene=pack&hgFind.matches=uc004dqr.3,\" target=\"_blank\">USCS</a>"
GeneSymbols_exact	Not queried
GeneSymbols_margin	Not queried
Figure	<a href=\./figures/111.pdf\" target=\"_blank\">PDF</a>"
Statistics	<a href=\./figures/111.tsv\" target=\"_blank\">STATS</a>"
